# Supplementary material for: Crafting moiré superlattices in twisted complex oxide–transition metal dichalcogenide heterostructures
Source: Nat Commun. 2026 Feb 21;17:3025. doi: 10.1038/s41467-026-69773-7 (PMC13036047; doi:10.1038/s41467-026-69773-7)
Supplement: Supplementary file 3 — Supplementary Data 1 [file 41467_2026_69773_MOESM3_ESM.gz]

Archive with 86 entries (84 files):
- special_position
- special_position/CONTCAR_AA
- special_position/CONTCAR_AB
- special_position/CONTCAR_AC
- gridding
- gridding/CONTCAR_77
- gridding/CONTCAR_1
- gridding/CONTCAR_29
- gridding/CONTCAR_78
- gridding/CONTCAR_19
- gridding/CONTCAR_60
- gridding/CONTCAR_41
- gridding/CONTCAR_37
- gridding/CONTCAR_63
- gridding/CONTCAR_22
- gridding/CONTCAR_64
- gridding/CONTCAR_47
- gridding/CONTCAR_11
- gridding/CONTCAR_25
- gridding/CONTCAR_57
- gridding/CONTCAR_6
- gridding/CONTCAR_61
- gridding/CONTCAR_54
- gridding/CONTCAR_33
- gridding/CONTCAR_26
- gridding/CONTCAR_38
- gridding/CONTCAR_58
- gridding/CONTCAR_44
- gridding/CONTCAR_4
- gridding/CONTCAR_15
- gridding/CONTCAR_43
- gridding/CONTCAR_48
- gridding/CONTCAR_12
- gridding/CONTCAR_69
- gridding/CONTCAR_3
- gridding/CONTCAR_42
- gridding/CONTCAR_79
- gridding/CONTCAR_72
- gridding/CONTCAR_59
- gridding/CONTCAR_9
- gridding/CONTCAR_74
- gridding/CONTCAR_30
- gridding/CONTCAR_50
- gridding/CONTCAR_49
- gridding/CONTCAR_16
- gridding/CONTCAR_80
- gridding/CONTCAR_53
- gridding/CONTCAR_75
- gridding/CONTCAR_2
- gridding/CONTCAR_51
- gridding/CONTCAR_8
- gridding/CONTCAR_81
- gridding/CONTCAR_5
- gridding/CONTCAR_20
- gridding/CONTCAR_39
- gridding/CONTCAR_31
- gridding/CONTCAR_73
- gridding/CONTCAR_76
- gridding/CONTCAR_24
- gridding/CONTCAR_65
- gridding/CONTCAR_70
- gridding/CONTCAR_23
- gridding/CONTCAR_7
- gridding/CONTCAR_17
- gridding/CONTCAR_36
- gridding/CONTCAR_71
- gridding/CONTCAR_35
- gridding/CONTCAR_55
- gridding/CONTCAR_62
- gridding/CONTCAR_27
- gridding/CONTCAR_32
- gridding/CONTCAR_67
- gridding/CONTCAR_45
- gridding/CONTCAR_52
- gridding/CONTCAR_66
- gridding/CONTCAR_21
- gridding/CONTCAR_10
- gridding/CONTCAR_46
- gridding/CONTCAR_14
- gridding/CONTCAR_13
- gridding/CONTCAR_68
- gridding/CONTCAR_18
- gridding/CONTCAR_40
- gridding/CONTCAR_56
- gridding/CONTCAR_34
- gridding/CONTCAR_28
