# Supplementary material for: Crafting moiré superlattices in twisted complex oxide–transition metal dichalcogenide heterostructures
Source: Nat Commun. 2026 Feb 21;17:3025. doi: 10.1038/s41467-026-69773-7 (PMC13036047; doi:10.1038/s41467-026-69773-7)
Supplement: Supplementary file 3 — Supplementary Data 1 [file 41467_2026_69773_MOESM3_ESM.gz › special_position/CONTCAR_AA]

shift_sto_ws2                           
   1.00000000000000     
     5.5112610000000002    0.0000000000000000    0.0000000000000000
    -2.7556300000000000    4.7728919999999997    0.0000000000000000
     0.0000000000000000    0.0000000000000000   35.0000000000000000
   Sr   Ti   O    W    S 
     3     4     9     3     6
Selective dynamics
Direct
  0.0000000000000000  0.0000000000000000  0.1062453977683759   F   F   T
  0.3333332839999983  0.6666665670000000  0.0448877660690172   F   F   T
  0.6666665670000000  0.3333332839999983  0.1649528834322140   F   F   T
  0.0000000000000000  0.0000000000000000  0.0099999999999980   F   F   F
  0.0000000000000000  0.0000000000000000  0.1987771146162487   F   F   T
  0.3333332839999983  0.6666665670000000  0.1375997323469491   F   F   T
  0.6666665670000000  0.3333332839999983  0.0704721041385241   F   F   T
  0.0000000000000000  0.5000000000000000  0.1017874462398041   F   F   T
  0.4999999699999975  0.5000000000000000  0.1017874462398041   F   F   T
  0.4999999699999975  0.0000000000000000  0.1017874462398041   F   F   T
  0.1666666570000004  0.3333333129999971  0.1689046388998889   F   F   T
  0.8333332540000029  0.6666665670000000  0.0338415635518814   F   F   T
  0.6666665670000000  0.8333332540000029  0.1689046388998889   F   F   T
  0.3333333129999971  0.1666666570000004  0.0338415635518814   F   F   T
  0.1666666420000027  0.8333332540000029  0.1689046388998889   F   F   T
  0.8333333129999971  0.1666666570000004  0.0338415635518814   F   F   T
  0.0000000000000000  0.0000000000000000  0.2966693705286332   F   F   T
  0.6666666570000004  0.3333333440000033  0.2970371119793995   F   F   T
  0.3333333440000033  0.6666666570000004  0.2961252191625121   F   F   T
  0.0000000000000000  0.6666666570000004  0.2506602617352485   F   F   T
  0.6666666570000004  0.0000000000000000  0.2506602617352485   F   F   T
  0.3333333440000033  0.3333333440000033  0.2506602617352485   F   F   T
  0.0000000000000000  0.6666666570000004  0.3413128693568197   F   F   T
  0.6666666570000004  0.0000000000000000  0.3413128693568197   F   F   T
  0.3333333440000033  0.3333333440000033  0.3413128693568197   F   F   T
 
  0.00000000E+00  0.00000000E+00  0.00000000E+00
  0.00000000E+00  0.00000000E+00  0.00000000E+00
  0.00000000E+00  0.00000000E+00  0.00000000E+00
  0.00000000E+00  0.00000000E+00  0.00000000E+00
  0.00000000E+00  0.00000000E+00  0.00000000E+00
  0.00000000E+00  0.00000000E+00  0.00000000E+00
  0.00000000E+00  0.00000000E+00  0.00000000E+00
  0.00000000E+00  0.00000000E+00  0.00000000E+00
  0.00000000E+00  0.00000000E+00  0.00000000E+00
  0.00000000E+00  0.00000000E+00  0.00000000E+00
  0.00000000E+00  0.00000000E+00  0.00000000E+00
  0.00000000E+00  0.00000000E+00  0.00000000E+00
  0.00000000E+00  0.00000000E+00  0.00000000E+00
  0.00000000E+00  0.00000000E+00  0.00000000E+00
  0.00000000E+00  0.00000000E+00  0.00000000E+00
  0.00000000E+00  0.00000000E+00  0.00000000E+00
  0.00000000E+00  0.00000000E+00  0.00000000E+00
  0.00000000E+00  0.00000000E+00  0.00000000E+00
  0.00000000E+00  0.00000000E+00  0.00000000E+00
  0.00000000E+00  0.00000000E+00  0.00000000E+00
  0.00000000E+00  0.00000000E+00  0.00000000E+00
  0.00000000E+00  0.00000000E+00  0.00000000E+00
  0.00000000E+00  0.00000000E+00  0.00000000E+00
  0.00000000E+00  0.00000000E+00  0.00000000E+00
  0.00000000E+00  0.00000000E+00  0.00000000E+00
