# Supplementary material for: Crafting moiré superlattices in twisted complex oxide–transition metal dichalcogenide heterostructures
Source: Nat Commun. 2026 Feb 21;17:3025. doi: 10.1038/s41467-026-69773-7 (PMC13036047; doi:10.1038/s41467-026-69773-7)
Supplement: Supplementary file 3 — Supplementary Data 1 [file 41467_2026_69773_MOESM3_ESM.gz › special_position/CONTCAR_AB]

CONTCAR                                 
   1.00000000000000     
     5.5112609862999999    0.0000000000000000    0.0000000000000000
    -2.7556304932000000    4.7728920209999997    0.0000000000000000
     0.0000000000000000    0.0000000000000000   35.0000000000000000
   Sr   Ti   O    W    S 
     3     4     9     3     6
Selective dynamics
Direct
  0.0000000000000000  0.0000000000000000  0.2122900356610486   F   F   T
  0.3333332839999983  0.6666665670000000  0.1520198447672243   F   F   T
  0.6666665670000000  0.3333332839999983  0.2707012076433628   F   F   T
  0.0000000000000000  0.0000000000000000  0.1169564002079682   F   F   T
  0.0000000000000000  0.0000000000000000  0.3042694028208643   F   F   T
  0.3333332839999983  0.6666665670000000  0.2440622887351651   F   F   T
  0.6666665670000000  0.3333332839999983  0.1771293615648801   F   F   T
  0.0000000000000000  0.5000000000000000  0.2094097721652801   F   F   T
  0.4999999699999975  0.5000000000000000  0.2094097721652801   F   F   T
  0.4999999699999975  0.0000000000000000  0.2094097721652801   F   F   T
  0.1666666570000004  0.3333333129999971  0.2766972606100424   F   F   T
  0.8333332540000029  0.6666665670000000  0.1412323668529467   F   F   T
  0.6666665670000000  0.8333332540000029  0.2766972606100424   F   F   T
  0.3333333129999971  0.1666666570000004  0.1412323668529467   F   F   T
  0.1666666420000027  0.8333332540000029  0.2766972606100424   F   F   T
  0.8333333129999971  0.1666666570000004  0.1412323668529467   F   F   T
  0.3333333429999996  0.3333333429999996  0.4075777142068873   F   F   T
  0.0000000000000000  0.6666666870000029  0.4075777142068873   F   F   T
  0.6666666870000029  0.0000000000000000  0.4075777142068873   F   F   T
  0.3333333429999996  0.0000000000000000  0.3616835010600283   F   F   T
  0.0000000000000000  0.3333333429999996  0.3616835010600283   F   F   T
  0.6666666870000029  0.6666666870000029  0.3616835010600283   F   F   T
  0.3333333429999996  0.0000000000000000  0.4522282263046620   F   F   T
  0.0000000000000000  0.3333333429999996  0.4522282263046620   F   F   T
  0.6666666870000029  0.6666666870000029  0.4522282263046620   F   F   T
 
  0.00000000E+00  0.00000000E+00  0.00000000E+00
  0.00000000E+00  0.00000000E+00  0.00000000E+00
  0.00000000E+00  0.00000000E+00  0.00000000E+00
  0.00000000E+00  0.00000000E+00  0.00000000E+00
  0.00000000E+00  0.00000000E+00  0.00000000E+00
  0.00000000E+00  0.00000000E+00  0.00000000E+00
  0.00000000E+00  0.00000000E+00  0.00000000E+00
  0.00000000E+00  0.00000000E+00  0.00000000E+00
  0.00000000E+00  0.00000000E+00  0.00000000E+00
  0.00000000E+00  0.00000000E+00  0.00000000E+00
  0.00000000E+00  0.00000000E+00  0.00000000E+00
  0.00000000E+00  0.00000000E+00  0.00000000E+00
  0.00000000E+00  0.00000000E+00  0.00000000E+00
  0.00000000E+00  0.00000000E+00  0.00000000E+00
  0.00000000E+00  0.00000000E+00  0.00000000E+00
  0.00000000E+00  0.00000000E+00  0.00000000E+00
  0.00000000E+00  0.00000000E+00  0.00000000E+00
  0.00000000E+00  0.00000000E+00  0.00000000E+00
  0.00000000E+00  0.00000000E+00  0.00000000E+00
  0.00000000E+00  0.00000000E+00  0.00000000E+00
  0.00000000E+00  0.00000000E+00  0.00000000E+00
  0.00000000E+00  0.00000000E+00  0.00000000E+00
  0.00000000E+00  0.00000000E+00  0.00000000E+00
  0.00000000E+00  0.00000000E+00  0.00000000E+00
  0.00000000E+00  0.00000000E+00  0.00000000E+00
