# Supplementary material for: Crafting moiré superlattices in twisted complex oxide–transition metal dichalcogenide heterostructures
Source: Nat Commun. 2026 Feb 21;17:3025. doi: 10.1038/s41467-026-69773-7 (PMC13036047; doi:10.1038/s41467-026-69773-7)
Supplement: Supplementary file 3 — Supplementary Data 1 [file 41467_2026_69773_MOESM3_ESM.gz › special_position/CONTCAR_AC]

CONTCAR                                 
   1.00000000000000     
     5.5112609862999999    0.0000000000000000    0.0000000000000000
    -2.7556304932000000    4.7728920209999997    0.0000000000000000
     0.0000000000000000    0.0000000000000000   35.0000000000000000
   Sr   Ti   O    W    S 
     3     4     9     3     6
Selective dynamics
Direct
  0.0000000000000000  0.0000000000000000  0.2077758959926967   F   F   T
  0.3333332839999983  0.6666665670000000  0.1484795456974553   F   F   T
  0.6666665670000000  0.3333332839999983  0.2676701165755091   F   F   T
  0.0000000000000000  0.0000000000000000  0.1136069524885670   F   F   T
  0.0000000000000000  0.0000000000000000  0.3003105669952717   F   F   T
  0.3333332839999983  0.6666665670000000  0.2403042017714938   F   F   T
  0.6666665670000000  0.3333332839999983  0.1736213017423367   F   F   T
  0.0000000000000000  0.5000000000000000  0.2064824473725153   F   F   T
  0.4999999699999975  0.5000000000000000  0.2064824473725153   F   F   T
  0.4999999699999975  0.0000000000000000  0.2064824473725153   F   F   T
  0.1666666570000004  0.3333333129999971  0.2742844510777402   F   F   T
  0.8333332540000029  0.6666665670000000  0.1382178671864125   F   F   T
  0.6666665670000000  0.8333332540000029  0.2742844510777402   F   F   T
  0.3333333129999971  0.1666666570000004  0.1382178671864125   F   F   T
  0.1666666420000027  0.8333332540000029  0.2742844510777402   F   F   T
  0.8333333129999971  0.1666666570000004  0.1382178671864125   F   F   T
  0.6666666570000004  0.6666666570000004  0.4130366254841036   F   F   T
  0.3333333140000008  0.0000000009999965  0.4130366254841036   F   F   T
  0.0000000009999965  0.3333333140000008  0.4130366254841036   F   F   T
  0.6666666570000004  0.3333333140000008  0.3671661576232168   F   F   T
  0.3333333140000008  0.6666666570000004  0.3677567063696898   F   F   T
  0.0000000009999965  0.0000000009999965  0.3680048380502114   F   F   T
  0.6666666570000004  0.3333333140000008  0.4576494806555829   F   F   T
  0.3333333140000008  0.6666666570000004  0.4577590649221648   F   F   T
  0.0000000009999965  0.0000000009999965  0.4577460627534933   F   F   T
 
  0.00000000E+00  0.00000000E+00  0.00000000E+00
  0.00000000E+00  0.00000000E+00  0.00000000E+00
  0.00000000E+00  0.00000000E+00  0.00000000E+00
  0.00000000E+00  0.00000000E+00  0.00000000E+00
  0.00000000E+00  0.00000000E+00  0.00000000E+00
  0.00000000E+00  0.00000000E+00  0.00000000E+00
  0.00000000E+00  0.00000000E+00  0.00000000E+00
  0.00000000E+00  0.00000000E+00  0.00000000E+00
  0.00000000E+00  0.00000000E+00  0.00000000E+00
  0.00000000E+00  0.00000000E+00  0.00000000E+00
  0.00000000E+00  0.00000000E+00  0.00000000E+00
  0.00000000E+00  0.00000000E+00  0.00000000E+00
  0.00000000E+00  0.00000000E+00  0.00000000E+00
  0.00000000E+00  0.00000000E+00  0.00000000E+00
  0.00000000E+00  0.00000000E+00  0.00000000E+00
  0.00000000E+00  0.00000000E+00  0.00000000E+00
  0.00000000E+00  0.00000000E+00  0.00000000E+00
  0.00000000E+00  0.00000000E+00  0.00000000E+00
  0.00000000E+00  0.00000000E+00  0.00000000E+00
  0.00000000E+00  0.00000000E+00  0.00000000E+00
  0.00000000E+00  0.00000000E+00  0.00000000E+00
  0.00000000E+00  0.00000000E+00  0.00000000E+00
  0.00000000E+00  0.00000000E+00  0.00000000E+00
  0.00000000E+00  0.00000000E+00  0.00000000E+00
  0.00000000E+00  0.00000000E+00  0.00000000E+00
