# Supplementary material for: Crafting moiré superlattices in twisted complex oxide–transition metal dichalcogenide heterostructures
Source: Nat Commun. 2026 Feb 21;17:3025. doi: 10.1038/s41467-026-69773-7 (PMC13036047; doi:10.1038/s41467-026-69773-7)
Supplement: Supplementary file 3 — Supplementary Data 1 [file 41467_2026_69773_MOESM3_ESM.gz › gridding/CONTCAR_77]

shift_sto_ws2                           
   1.00000000000000     
     5.5112610000000002    0.0000000000000000    0.0000000000000000
    -2.7556300000000000    4.7728919999999997    0.0000000000000000
     0.0000000000000000    0.0000000000000000   35.0000000000000000
   Sr   Ti   O    W    S 
     3     4     9     3     6
Selective dynamics
Direct
  0.0000000000000000  0.0000000000000000  0.1046322318357582   F   F   T
  0.3333332839999983  0.6666665670000000  0.0451495252751286   F   F   T
  0.6666665670000000  0.3333332839999983  0.1640341484027203   F   F   T
  0.0000000000000000  0.0000000000000000  0.0099999999999980   F   F   F
  0.0000000000000000  0.0000000000000000  0.1969573198933290   F   F   T
  0.3333332839999983  0.6666665670000000  0.1370169502031757   F   F   T
  0.6666665670000000  0.3333332839999983  0.0701059032008828   F   F   T
  0.0000000000000000  0.5000000000000000  0.1028474679678482   F   F   T
  0.4999999699999975  0.5000000000000000  0.1027370358249939   F   F   T
  0.4999999699999975  0.0000000000000000  0.1028899821712201   F   F   T
  0.1666666570000004  0.3333333129999971  0.1706102645555134   F   F   T
  0.8333332540000029  0.6666665670000000  0.0344543744556276   F   F   T
  0.6666665670000000  0.8333332540000029  0.1707669281418376   F   F   T
  0.3333333129999971  0.1666666570000004  0.0344707187110131   F   F   T
  0.1666666420000027  0.8333332540000029  0.1702514391818752   F   F   T
  0.8333333129999971  0.1666666570000004  0.0344535946321116   F   F   T
  0.5925925925930002  0.7407407407410034  0.3073975183145308   F   F   T
  0.2592592495930006  0.0740740847399977  0.3075486177692213   F   F   T
  0.9259259365930035  0.4074073977409967  0.3075026302212152   F   F   T
  0.5925925925930002  0.4074073977409967  0.2616277400816784   F   F   T
  0.2592592495930006  0.7407407407410034  0.2620865739729297   F   F   T
  0.9259259365930035  0.0740740847399977  0.2622567844431174   F   F   T
  0.5925925925930002  0.4074073977409967  0.3521001498190159   F   F   T
  0.2592592495930006  0.7407407407410034  0.3522065881710219   F   F   T
  0.9259259365930035  0.0740740847399977  0.3522063797637713   F   F   T
 
  0.00000000E+00  0.00000000E+00  0.00000000E+00
  0.00000000E+00  0.00000000E+00  0.00000000E+00
  0.00000000E+00  0.00000000E+00  0.00000000E+00
  0.00000000E+00  0.00000000E+00  0.00000000E+00
  0.00000000E+00  0.00000000E+00  0.00000000E+00
  0.00000000E+00  0.00000000E+00  0.00000000E+00
  0.00000000E+00  0.00000000E+00  0.00000000E+00
  0.00000000E+00  0.00000000E+00  0.00000000E+00
  0.00000000E+00  0.00000000E+00  0.00000000E+00
  0.00000000E+00  0.00000000E+00  0.00000000E+00
  0.00000000E+00  0.00000000E+00  0.00000000E+00
  0.00000000E+00  0.00000000E+00  0.00000000E+00
  0.00000000E+00  0.00000000E+00  0.00000000E+00
  0.00000000E+00  0.00000000E+00  0.00000000E+00
  0.00000000E+00  0.00000000E+00  0.00000000E+00
  0.00000000E+00  0.00000000E+00  0.00000000E+00
  0.00000000E+00  0.00000000E+00  0.00000000E+00
  0.00000000E+00  0.00000000E+00  0.00000000E+00
  0.00000000E+00  0.00000000E+00  0.00000000E+00
  0.00000000E+00  0.00000000E+00  0.00000000E+00
  0.00000000E+00  0.00000000E+00  0.00000000E+00
  0.00000000E+00  0.00000000E+00  0.00000000E+00
  0.00000000E+00  0.00000000E+00  0.00000000E+00
  0.00000000E+00  0.00000000E+00  0.00000000E+00
  0.00000000E+00  0.00000000E+00  0.00000000E+00
