# Supplementary material for: Crafting moiré superlattices in twisted complex oxide–transition metal dichalcogenide heterostructures
Source: Nat Commun. 2026 Feb 21;17:3025. doi: 10.1038/s41467-026-69773-7 (PMC13036047; doi:10.1038/s41467-026-69773-7)
Supplement: Supplementary file 3 — Supplementary Data 1 [file 41467_2026_69773_MOESM3_ESM.gz › gridding/CONTCAR_29]

shift_sto_ws2                           
   1.00000000000000     
     5.5112610000000002    0.0000000000000000    0.0000000000000000
    -2.7556300000000000    4.7728919999999997    0.0000000000000000
     0.0000000000000000    0.0000000000000000   35.0000000000000000
   Sr   Ti   O    W    S 
     3     4     9     3     6
Selective dynamics
Direct
  0.0000000000000000  0.0000000000000000  0.1049779935278821   F   F   T
  0.3333332839999983  0.6666665670000000  0.0450995082220658   F   F   T
  0.6666665670000000  0.3333332839999983  0.1638038148049858   F   F   T
  0.0000000000000000  0.0000000000000000  0.0099999999999980   F   F   F
  0.0000000000000000  0.0000000000000000  0.1970548349572212   F   F   T
  0.3333332839999983  0.6666665670000000  0.1370012789172748   F   F   T
  0.6666665670000000  0.3333332839999983  0.0701156739603235   F   F   T
  0.0000000000000000  0.5000000000000000  0.1025982096812754   F   F   T
  0.4999999699999975  0.5000000000000000  0.1026345780667910   F   F   T
  0.4999999699999975  0.0000000000000000  0.1026635443649440   F   F   T
  0.1666666570000004  0.3333333129999971  0.1703918801120921   F   F   T
  0.8333332540000029  0.6666665670000000  0.0343492640205625   F   F   T
  0.6666665670000000  0.8333332540000029  0.1701866798896674   F   F   T
  0.3333333129999971  0.1666666570000004  0.0343659189835819   F   F   T
  0.1666666420000027  0.8333332540000029  0.1697125736341718   F   F   T
  0.8333333129999971  0.1666666570000004  0.0343442271694059   F   F   T
  0.1851851851849986  0.2592592592589966  0.3030726953240972   F   F   T
  0.8518518421849990  0.5925926032589999  0.3030915532499279   F   F   T
  0.5185185291850019  0.9259259162593025  0.3030125573099056   F   F   T
  0.1851851851849986  0.9259259162593025  0.2578236732255732   F   F   T
  0.8518518421849990  0.2592592592589966  0.2567824431590608   F   F   T
  0.5185185291850019  0.5925926032589999  0.2574912779754754   F   F   T
  0.1851851851849986  0.9259259162593025  0.3478252182230577   F   F   T
  0.8518518421849990  0.2592592592589966  0.3476709679242163   F   F   T
  0.5185185291850019  0.5925926032589999  0.3477437497133096   F   F   T
 
  0.00000000E+00  0.00000000E+00  0.00000000E+00
  0.00000000E+00  0.00000000E+00  0.00000000E+00
  0.00000000E+00  0.00000000E+00  0.00000000E+00
  0.00000000E+00  0.00000000E+00  0.00000000E+00
  0.00000000E+00  0.00000000E+00  0.00000000E+00
  0.00000000E+00  0.00000000E+00  0.00000000E+00
  0.00000000E+00  0.00000000E+00  0.00000000E+00
  0.00000000E+00  0.00000000E+00  0.00000000E+00
  0.00000000E+00  0.00000000E+00  0.00000000E+00
  0.00000000E+00  0.00000000E+00  0.00000000E+00
  0.00000000E+00  0.00000000E+00  0.00000000E+00
  0.00000000E+00  0.00000000E+00  0.00000000E+00
  0.00000000E+00  0.00000000E+00  0.00000000E+00
  0.00000000E+00  0.00000000E+00  0.00000000E+00
  0.00000000E+00  0.00000000E+00  0.00000000E+00
  0.00000000E+00  0.00000000E+00  0.00000000E+00
  0.00000000E+00  0.00000000E+00  0.00000000E+00
  0.00000000E+00  0.00000000E+00  0.00000000E+00
  0.00000000E+00  0.00000000E+00  0.00000000E+00
  0.00000000E+00  0.00000000E+00  0.00000000E+00
  0.00000000E+00  0.00000000E+00  0.00000000E+00
  0.00000000E+00  0.00000000E+00  0.00000000E+00
  0.00000000E+00  0.00000000E+00  0.00000000E+00
  0.00000000E+00  0.00000000E+00  0.00000000E+00
  0.00000000E+00  0.00000000E+00  0.00000000E+00
