# Supplementary material for: Crafting moiré superlattices in twisted complex oxide–transition metal dichalcogenide heterostructures
Source: Nat Commun. 2026 Feb 21;17:3025. doi: 10.1038/s41467-026-69773-7 (PMC13036047; doi:10.1038/s41467-026-69773-7)
Supplement: Supplementary file 3 — Supplementary Data 1 [file 41467_2026_69773_MOESM3_ESM.gz › gridding/CONTCAR_78]

shift_sto_ws2                           
   1.00000000000000     
     5.5112610000000002    0.0000000000000000    0.0000000000000000
    -2.7556300000000000    4.7728919999999997    0.0000000000000000
     0.0000000000000000    0.0000000000000000   35.0000000000000000
   Sr   Ti   O    W    S 
     3     4     9     3     6
Selective dynamics
Direct
  0.0000000000000000  0.0000000000000000  0.1045185193818909   F   F   T
  0.3333332839999983  0.6666665670000000  0.0451687949049884   F   F   T
  0.6666665670000000  0.3333332839999983  0.1640448228940556   F   F   T
  0.0000000000000000  0.0000000000000000  0.0099999999999980   F   F   F
  0.0000000000000000  0.0000000000000000  0.1968875303917201   F   F   T
  0.3333332839999983  0.6666665670000000  0.1369771890059113   F   F   T
  0.6666665670000000  0.3333332839999983  0.0700934808433971   F   F   T
  0.0000000000000000  0.5000000000000000  0.1029401949864308   F   F   T
  0.4999999699999975  0.5000000000000000  0.1028530328161992   F   F   T
  0.4999999699999975  0.0000000000000000  0.1029388109657816   F   F   T
  0.1666666570000004  0.3333333129999971  0.1705534734003606   F   F   T
  0.8333332540000029  0.6666665670000000  0.0344766663466416   F   F   T
  0.6666665670000000  0.8333332540000029  0.1708489159798461   F   F   T
  0.3333333129999971  0.1666666570000004  0.0345222253303561   F   F   T
  0.1666666420000027  0.8333332540000029  0.1705242100791651   F   F   T
  0.8333333129999971  0.1666666570000004  0.0345291350379213   F   F   T
  0.6666666666669983  0.7777777777779988  0.3080187036766091   F   F   T
  0.3333333236669986  0.1111111217799987  0.3080718678099714   F   F   T
  0.0000000106700000  0.4444444347779992  0.3080521584267686   F   F   T
  0.6666666666669983  0.4444444347779992  0.2621381761788371   F   F   T
  0.3333333236669986  0.7777777777779988  0.2627061541876472   F   F   T
  0.0000000106700000  0.1111111217799987  0.2629041092225179   F   F   T
  0.6666666666669983  0.4444444347779992  0.3526634490948695   F   F   T
  0.3333333236669986  0.7777777777779988  0.3527710454566844   F   F   T
  0.0000000106700000  0.1111111217799987  0.3527680200598837   F   F   T
 
  0.00000000E+00  0.00000000E+00  0.00000000E+00
  0.00000000E+00  0.00000000E+00  0.00000000E+00
  0.00000000E+00  0.00000000E+00  0.00000000E+00
  0.00000000E+00  0.00000000E+00  0.00000000E+00
  0.00000000E+00  0.00000000E+00  0.00000000E+00
  0.00000000E+00  0.00000000E+00  0.00000000E+00
  0.00000000E+00  0.00000000E+00  0.00000000E+00
  0.00000000E+00  0.00000000E+00  0.00000000E+00
  0.00000000E+00  0.00000000E+00  0.00000000E+00
  0.00000000E+00  0.00000000E+00  0.00000000E+00
  0.00000000E+00  0.00000000E+00  0.00000000E+00
  0.00000000E+00  0.00000000E+00  0.00000000E+00
  0.00000000E+00  0.00000000E+00  0.00000000E+00
  0.00000000E+00  0.00000000E+00  0.00000000E+00
  0.00000000E+00  0.00000000E+00  0.00000000E+00
  0.00000000E+00  0.00000000E+00  0.00000000E+00
  0.00000000E+00  0.00000000E+00  0.00000000E+00
  0.00000000E+00  0.00000000E+00  0.00000000E+00
  0.00000000E+00  0.00000000E+00  0.00000000E+00
  0.00000000E+00  0.00000000E+00  0.00000000E+00
  0.00000000E+00  0.00000000E+00  0.00000000E+00
  0.00000000E+00  0.00000000E+00  0.00000000E+00
  0.00000000E+00  0.00000000E+00  0.00000000E+00
  0.00000000E+00  0.00000000E+00  0.00000000E+00
  0.00000000E+00  0.00000000E+00  0.00000000E+00
