# Supplementary material for: Crafting moiré superlattices in twisted complex oxide–transition metal dichalcogenide heterostructures
Source: Nat Commun. 2026 Feb 21;17:3025. doi: 10.1038/s41467-026-69773-7 (PMC13036047; doi:10.1038/s41467-026-69773-7)
Supplement: Supplementary file 3 — Supplementary Data 1 [file 41467_2026_69773_MOESM3_ESM.gz › gridding/CONTCAR_19]

shift_sto_ws2                           
   1.00000000000000     
     5.5112610000000002    0.0000000000000000    0.0000000000000000
    -2.7556300000000000    4.7728919999999997    0.0000000000000000
     0.0000000000000000    0.0000000000000000   35.0000000000000000
   Sr   Ti   O    W    S 
     3     4     9     3     6
Selective dynamics
Direct
  0.0000000000000000  0.0000000000000000  0.1051171401146362   F   F   T
  0.3333332839999983  0.6666665670000000  0.0451062196672325   F   F   T
  0.6666665670000000  0.3333332839999983  0.1640219891774564   F   F   T
  0.0000000000000000  0.0000000000000000  0.0099999999999980   F   F   F
  0.0000000000000000  0.0000000000000000  0.1972663265676218   F   F   T
  0.3333332839999983  0.6666665670000000  0.1370639849003013   F   F   T
  0.6666665670000000  0.3333332839999983  0.0701712779627286   F   F   T
  0.0000000000000000  0.5000000000000000  0.1025920785837471   F   F   T
  0.4999999699999975  0.5000000000000000  0.1025488832714174   F   F   T
  0.4999999699999975  0.0000000000000000  0.1025474088901959   F   F   T
  0.1666666570000004  0.3333333129999971  0.1699552253576755   F   F   T
  0.8333332540000029  0.6666665670000000  0.0342872098399880   F   F   T
  0.6666665670000000  0.8333332540000029  0.1703427756951186   F   F   T
  0.3333333129999971  0.1666666570000004  0.0343287317610290   F   F   T
  0.1666666420000027  0.8333332540000029  0.1696435357440294   F   F   T
  0.8333333129999971  0.1666666570000004  0.0342909237226934   F   F   T
  0.0740740740740975  0.1481481481480031  0.3023803767940052   F   F   T
  0.7407407310739984  0.4814814921479993  0.3023724507661782   F   F   T
  0.4074074180740013  0.8148148051480035  0.3020326254454915   F   F   T
  0.0740740740740975  0.8148148051480035  0.2571345432326240   F   F   T
  0.7407407310739984  0.1481481481480031  0.2558096806269035   F   F   T
  0.4074074180740013  0.4814814921479993  0.2567264561502540   F   F   T
  0.0740740740740975  0.8148148051480035  0.3471053376597624   F   F   T
  0.7407407310739984  0.1481481481480031  0.3468868650616699   F   F   T
  0.4074074180740013  0.4814814921479993  0.3469854812237116   F   F   T
 
  0.00000000E+00  0.00000000E+00  0.00000000E+00
  0.00000000E+00  0.00000000E+00  0.00000000E+00
  0.00000000E+00  0.00000000E+00  0.00000000E+00
  0.00000000E+00  0.00000000E+00  0.00000000E+00
  0.00000000E+00  0.00000000E+00  0.00000000E+00
  0.00000000E+00  0.00000000E+00  0.00000000E+00
  0.00000000E+00  0.00000000E+00  0.00000000E+00
  0.00000000E+00  0.00000000E+00  0.00000000E+00
  0.00000000E+00  0.00000000E+00  0.00000000E+00
  0.00000000E+00  0.00000000E+00  0.00000000E+00
  0.00000000E+00  0.00000000E+00  0.00000000E+00
  0.00000000E+00  0.00000000E+00  0.00000000E+00
  0.00000000E+00  0.00000000E+00  0.00000000E+00
  0.00000000E+00  0.00000000E+00  0.00000000E+00
  0.00000000E+00  0.00000000E+00  0.00000000E+00
  0.00000000E+00  0.00000000E+00  0.00000000E+00
  0.00000000E+00  0.00000000E+00  0.00000000E+00
  0.00000000E+00  0.00000000E+00  0.00000000E+00
  0.00000000E+00  0.00000000E+00  0.00000000E+00
  0.00000000E+00  0.00000000E+00  0.00000000E+00
  0.00000000E+00  0.00000000E+00  0.00000000E+00
  0.00000000E+00  0.00000000E+00  0.00000000E+00
  0.00000000E+00  0.00000000E+00  0.00000000E+00
  0.00000000E+00  0.00000000E+00  0.00000000E+00
  0.00000000E+00  0.00000000E+00  0.00000000E+00
