# Supplementary material for: Crafting moiré superlattices in twisted complex oxide–transition metal dichalcogenide heterostructures
Source: Nat Commun. 2026 Feb 21;17:3025. doi: 10.1038/s41467-026-69773-7 (PMC13036047; doi:10.1038/s41467-026-69773-7)
Supplement: Supplementary file 3 — Supplementary Data 1 [file 41467_2026_69773_MOESM3_ESM.gz › gridding/CONTCAR_60]

shift_sto_ws2                           
   1.00000000000000     
     5.5112610000000002    0.0000000000000000    0.0000000000000000
    -2.7556300000000000    4.7728919999999997    0.0000000000000000
     0.0000000000000000    0.0000000000000000   35.0000000000000000
   Sr   Ti   O    W    S 
     3     4     9     3     6
Selective dynamics
Direct
  0.0000000000000000  0.0000000000000000  0.1043058000210095   F   F   T
  0.3333332839999983  0.6666665670000000  0.0451313524977124   F   F   T
  0.6666665670000000  0.3333332839999983  0.1640786122179207   F   F   T
  0.0000000000000000  0.0000000000000000  0.0099999999999980   F   F   F
  0.0000000000000000  0.0000000000000000  0.1968663065573395   F   F   T
  0.3333332839999983  0.6666665670000000  0.1369036300096695   F   F   T
  0.6666665670000000  0.3333332839999983  0.0700521532163663   F   F   T
  0.0000000000000000  0.5000000000000000  0.1029678186084837   F   F   T
  0.4999999699999975  0.5000000000000000  0.1029558746557910   F   F   T
  0.4999999699999975  0.0000000000000000  0.1029764830197522   F   F   T
  0.1666666570000004  0.3333333129999971  0.1707832500443018   F   F   T
  0.8333332540000029  0.6666665670000000  0.0345972364951663   F   F   T
  0.6666665670000000  0.8333332540000029  0.1707277342443589   F   F   T
  0.3333333129999971  0.1666666570000004  0.0345507787815649   F   F   T
  0.1666666420000027  0.8333332540000029  0.1708024950212064   F   F   T
  0.8333333129999971  0.1666666570000004  0.0345870508741584   F   F   T
  0.5925925925930002  0.6296296296300028  0.3093099088316649   F   F   T
  0.2592592495930006  0.9629629736299989  0.3093377259293817   F   F   T
  0.9259259365930035  0.2962962866300032  0.3093322812384827   F   F   T
  0.5925925925930002  0.2962962866300032  0.2634457354443711   F   F   T
  0.2592592495930006  0.6296296296300028  0.2640529731343619   F   F   T
  0.9259259365930035  0.9629629736299989  0.2642130358967449   F   F   T
  0.5925925925930002  0.2962962866300032  0.3539455999745869   F   F   T
  0.2592592495930006  0.6296296296300028  0.3540635563934558   F   F   T
  0.9259259365930035  0.9629629736299989  0.3540557355167593   F   F   T
 
  0.00000000E+00  0.00000000E+00  0.00000000E+00
  0.00000000E+00  0.00000000E+00  0.00000000E+00
  0.00000000E+00  0.00000000E+00  0.00000000E+00
  0.00000000E+00  0.00000000E+00  0.00000000E+00
  0.00000000E+00  0.00000000E+00  0.00000000E+00
  0.00000000E+00  0.00000000E+00  0.00000000E+00
  0.00000000E+00  0.00000000E+00  0.00000000E+00
  0.00000000E+00  0.00000000E+00  0.00000000E+00
  0.00000000E+00  0.00000000E+00  0.00000000E+00
  0.00000000E+00  0.00000000E+00  0.00000000E+00
  0.00000000E+00  0.00000000E+00  0.00000000E+00
  0.00000000E+00  0.00000000E+00  0.00000000E+00
  0.00000000E+00  0.00000000E+00  0.00000000E+00
  0.00000000E+00  0.00000000E+00  0.00000000E+00
  0.00000000E+00  0.00000000E+00  0.00000000E+00
  0.00000000E+00  0.00000000E+00  0.00000000E+00
  0.00000000E+00  0.00000000E+00  0.00000000E+00
  0.00000000E+00  0.00000000E+00  0.00000000E+00
  0.00000000E+00  0.00000000E+00  0.00000000E+00
  0.00000000E+00  0.00000000E+00  0.00000000E+00
  0.00000000E+00  0.00000000E+00  0.00000000E+00
  0.00000000E+00  0.00000000E+00  0.00000000E+00
  0.00000000E+00  0.00000000E+00  0.00000000E+00
  0.00000000E+00  0.00000000E+00  0.00000000E+00
  0.00000000E+00  0.00000000E+00  0.00000000E+00
