# Supplementary material for: Crafting moiré superlattices in twisted complex oxide–transition metal dichalcogenide heterostructures
Source: Nat Commun. 2026 Feb 21;17:3025. doi: 10.1038/s41467-026-69773-7 (PMC13036047; doi:10.1038/s41467-026-69773-7)
Supplement: Supplementary file 3 — Supplementary Data 1 [file 41467_2026_69773_MOESM3_ESM.gz › gridding/CONTCAR_41]

shift_sto_ws2                           
   1.00000000000000     
     5.5112610000000002    0.0000000000000000    0.0000000000000000
    -2.7556300000000000    4.7728919999999997    0.0000000000000000
     0.0000000000000000    0.0000000000000000   35.0000000000000000
   Sr   Ti   O    W    S 
     3     4     9     3     6
Selective dynamics
Direct
  0.0000000000000000  0.0000000000000000  0.1049972175581502   F   F   T
  0.3333332839999983  0.6666665670000000  0.0451002840453185   F   F   T
  0.6666665670000000  0.3333332839999983  0.1637836956702401   F   F   T
  0.0000000000000000  0.0000000000000000  0.0099999999999980   F   F   F
  0.0000000000000000  0.0000000000000000  0.1970520867848009   F   F   T
  0.3333332839999983  0.6666665670000000  0.1370498376376901   F   F   T
  0.6666665670000000  0.3333332839999983  0.0701316576424205   F   F   T
  0.0000000000000000  0.5000000000000000  0.1026636180424561   F   F   T
  0.4999999699999975  0.5000000000000000  0.1026492169938322   F   F   T
  0.4999999699999975  0.0000000000000000  0.1025664613677151   F   F   T
  0.1666666570000004  0.3333333129999971  0.1697002455294481   F   F   T
  0.8333332540000029  0.6666665670000000  0.0343166472027860   F   F   T
  0.6666665670000000  0.8333332540000029  0.1700554499302882   F   F   T
  0.3333333129999971  0.1666666570000004  0.0343434822827078   F   F   T
  0.1666666420000027  0.8333332540000029  0.1705479290620033   F   F   T
  0.8333333129999971  0.1666666570000004  0.0343636297245311   F   F   T
  0.4444444444440023  0.4444444444440023  0.3034062950196059   F   F   T
  0.1111111014440027  0.7777777884439985  0.3034192255534620   F   F   T
  0.7777777884439985  0.1111111014440027  0.3034709329627390   F   F   T
  0.4444444444440023  0.1111111014440027  0.2574251025548264   F   F   T
  0.1111111014440027  0.4444444444440023  0.2577154839237537   F   F   T
  0.7777777884439985  0.7777777884439985  0.2581007058485270   F   F   T
  0.4444444444440023  0.1111111014440027  0.3480404756437423   F   F   T
  0.1111111014440027  0.4444444444440023  0.3481087317922231   F   F   T
  0.7777777884439985  0.7777777884439985  0.3481611361758965   F   F   T
 
  0.00000000E+00  0.00000000E+00  0.00000000E+00
  0.00000000E+00  0.00000000E+00  0.00000000E+00
  0.00000000E+00  0.00000000E+00  0.00000000E+00
  0.00000000E+00  0.00000000E+00  0.00000000E+00
  0.00000000E+00  0.00000000E+00  0.00000000E+00
  0.00000000E+00  0.00000000E+00  0.00000000E+00
  0.00000000E+00  0.00000000E+00  0.00000000E+00
  0.00000000E+00  0.00000000E+00  0.00000000E+00
  0.00000000E+00  0.00000000E+00  0.00000000E+00
  0.00000000E+00  0.00000000E+00  0.00000000E+00
  0.00000000E+00  0.00000000E+00  0.00000000E+00
  0.00000000E+00  0.00000000E+00  0.00000000E+00
  0.00000000E+00  0.00000000E+00  0.00000000E+00
  0.00000000E+00  0.00000000E+00  0.00000000E+00
  0.00000000E+00  0.00000000E+00  0.00000000E+00
  0.00000000E+00  0.00000000E+00  0.00000000E+00
  0.00000000E+00  0.00000000E+00  0.00000000E+00
  0.00000000E+00  0.00000000E+00  0.00000000E+00
  0.00000000E+00  0.00000000E+00  0.00000000E+00
  0.00000000E+00  0.00000000E+00  0.00000000E+00
  0.00000000E+00  0.00000000E+00  0.00000000E+00
  0.00000000E+00  0.00000000E+00  0.00000000E+00
  0.00000000E+00  0.00000000E+00  0.00000000E+00
  0.00000000E+00  0.00000000E+00  0.00000000E+00
  0.00000000E+00  0.00000000E+00  0.00000000E+00
