# Supplementary material for: Crafting moiré superlattices in twisted complex oxide–transition metal dichalcogenide heterostructures
Source: Nat Commun. 2026 Feb 21;17:3025. doi: 10.1038/s41467-026-69773-7 (PMC13036047; doi:10.1038/s41467-026-69773-7)
Supplement: Supplementary file 3 — Supplementary Data 1 [file 41467_2026_69773_MOESM3_ESM.gz › gridding/CONTCAR_37]

shift_sto_ws2                           
   1.00000000000000     
     5.5112610000000002    0.0000000000000000    0.0000000000000000
    -2.7556300000000000    4.7728919999999997    0.0000000000000000
     0.0000000000000000    0.0000000000000000   35.0000000000000000
   Sr   Ti   O    W    S 
     3     4     9     3     6
Selective dynamics
Direct
  0.0000000000000000  0.0000000000000000  0.1047344992966472   F   F   T
  0.3333332839999983  0.6666665670000000  0.0451342651885867   F   F   T
  0.6666665670000000  0.3333332839999983  0.1638994209877040   F   F   T
  0.0000000000000000  0.0000000000000000  0.0099999999999980   F   F   F
  0.0000000000000000  0.0000000000000000  0.1969502441997619   F   F   T
  0.3333332839999983  0.6666665670000000  0.1369907909817485   F   F   T
  0.6666665670000000  0.3333332839999983  0.0700896023838951   F   F   T
  0.0000000000000000  0.5000000000000000  0.1027367450698833   F   F   T
  0.4999999699999975  0.5000000000000000  0.1027655165450412   F   F   T
  0.4999999699999975  0.0000000000000000  0.1027773151894493   F   F   T
  0.1666666570000004  0.3333333129999971  0.1707032183732977   F   F   T
  0.8333332540000029  0.6666665670000000  0.0344325269793160   F   F   T
  0.6666665670000000  0.8333332540000029  0.1703125916248780   F   F   T
  0.3333333129999971  0.1666666570000004  0.0344355550786872   F   F   T
  0.1666666420000027  0.8333332540000029  0.1702275729165166   F   F   T
  0.8333333129999971  0.1666666570000004  0.0344196912751613   F   F   T
  0.1481481481480031  0.2962962962959992  0.3058881944910468   F   F   T
  0.8148148051480035  0.6296296402960024  0.3059205785711967   F   F   T
  0.4814814921479993  0.9629629532962980  0.3058588349009455   F   F   T
  0.1481481481480031  0.9629629532962980  0.2607184718273601   F   F   T
  0.8148148051480035  0.2962962962959992  0.2598131253481455   F   F   T
  0.4814814921479993  0.6296296402960024  0.2604509609971615   F   F   T
  0.1481481481480031  0.9629629532962980  0.3506478640244310   F   F   T
  0.8148148051480035  0.2962962962959992  0.3505042866665988   F   F   T
  0.4814814921479993  0.6296296402960024  0.3505889594151910   F   F   T
 
  0.00000000E+00  0.00000000E+00  0.00000000E+00
  0.00000000E+00  0.00000000E+00  0.00000000E+00
  0.00000000E+00  0.00000000E+00  0.00000000E+00
  0.00000000E+00  0.00000000E+00  0.00000000E+00
  0.00000000E+00  0.00000000E+00  0.00000000E+00
  0.00000000E+00  0.00000000E+00  0.00000000E+00
  0.00000000E+00  0.00000000E+00  0.00000000E+00
  0.00000000E+00  0.00000000E+00  0.00000000E+00
  0.00000000E+00  0.00000000E+00  0.00000000E+00
  0.00000000E+00  0.00000000E+00  0.00000000E+00
  0.00000000E+00  0.00000000E+00  0.00000000E+00
  0.00000000E+00  0.00000000E+00  0.00000000E+00
  0.00000000E+00  0.00000000E+00  0.00000000E+00
  0.00000000E+00  0.00000000E+00  0.00000000E+00
  0.00000000E+00  0.00000000E+00  0.00000000E+00
  0.00000000E+00  0.00000000E+00  0.00000000E+00
  0.00000000E+00  0.00000000E+00  0.00000000E+00
  0.00000000E+00  0.00000000E+00  0.00000000E+00
  0.00000000E+00  0.00000000E+00  0.00000000E+00
  0.00000000E+00  0.00000000E+00  0.00000000E+00
  0.00000000E+00  0.00000000E+00  0.00000000E+00
  0.00000000E+00  0.00000000E+00  0.00000000E+00
  0.00000000E+00  0.00000000E+00  0.00000000E+00
  0.00000000E+00  0.00000000E+00  0.00000000E+00
  0.00000000E+00  0.00000000E+00  0.00000000E+00
