# Supplementary material for: Crafting moiré superlattices in twisted complex oxide–transition metal dichalcogenide heterostructures
Source: Nat Commun. 2026 Feb 21;17:3025. doi: 10.1038/s41467-026-69773-7 (PMC13036047; doi:10.1038/s41467-026-69773-7)
Supplement: Supplementary file 3 — Supplementary Data 1 [file 41467_2026_69773_MOESM3_ESM.gz › gridding/CONTCAR_63]

shift_sto_ws2                           
   1.00000000000000     
     5.5112610000000002    0.0000000000000000    0.0000000000000000
    -2.7556300000000000    4.7728919999999997    0.0000000000000000
     0.0000000000000000    0.0000000000000000   35.0000000000000000
   Sr   Ti   O    W    S 
     3     4     9     3     6
Selective dynamics
Direct
  0.0000000000000000  0.0000000000000000  0.1046315172796000   F   F   T
  0.3333332839999983  0.6666665670000000  0.0451486731769251   F   F   T
  0.6666665670000000  0.3333332839999983  0.1640310357119077   F   F   T
  0.0000000000000000  0.0000000000000000  0.0099999999999980   F   F   F
  0.0000000000000000  0.0000000000000000  0.1969624778129244   F   F   T
  0.3333332839999983  0.6666665670000000  0.1370172041092630   F   F   T
  0.6666665670000000  0.3333332839999983  0.0701051679701763   F   F   T
  0.0000000000000000  0.5000000000000000  0.1027368021432409   F   F   T
  0.4999999699999975  0.5000000000000000  0.1028883769114870   F   F   T
  0.4999999699999975  0.0000000000000000  0.1028465168822663   F   F   T
  0.1666666570000004  0.3333333129999971  0.1707669344922138   F   F   T
  0.8333332540000029  0.6666665670000000  0.0344670031198078   F   F   T
  0.6666665670000000  0.8333332540000029  0.1702518890215288   F   F   T
  0.3333333129999971  0.1666666570000004  0.0344541307709818   F   F   T
  0.1666666420000027  0.8333332540000029  0.1706102723616496   F   F   T
  0.8333333129999971  0.1666666570000004  0.0344555800621720   F   F   T
  0.8148148148150014  0.7407407407410034  0.3075754541096956   F   F   T
  0.4814814718150018  0.0740740847399977  0.3075298665683732   F   F   T
  0.1481481588100024  0.4074073977409967  0.3074233794636427   F   F   T
  0.8148148148150014  0.4074073977409967  0.2616545255459286   F   F   T
  0.4814814718150018  0.7407407407410034  0.2621164051786522   F   F   T
  0.1481481588100024  0.0740740847399977  0.2622765866565189   F   F   T
  0.8148148148150014  0.4074073977409967  0.3521268083366991   F   F   T
  0.4814814718150018  0.7407407407410034  0.3522397122528460   F   F   T
  0.1481481588100024  0.0740740847399977  0.3522326240905187   F   F   T
 
  0.00000000E+00  0.00000000E+00  0.00000000E+00
  0.00000000E+00  0.00000000E+00  0.00000000E+00
  0.00000000E+00  0.00000000E+00  0.00000000E+00
  0.00000000E+00  0.00000000E+00  0.00000000E+00
  0.00000000E+00  0.00000000E+00  0.00000000E+00
  0.00000000E+00  0.00000000E+00  0.00000000E+00
  0.00000000E+00  0.00000000E+00  0.00000000E+00
  0.00000000E+00  0.00000000E+00  0.00000000E+00
  0.00000000E+00  0.00000000E+00  0.00000000E+00
  0.00000000E+00  0.00000000E+00  0.00000000E+00
  0.00000000E+00  0.00000000E+00  0.00000000E+00
  0.00000000E+00  0.00000000E+00  0.00000000E+00
  0.00000000E+00  0.00000000E+00  0.00000000E+00
  0.00000000E+00  0.00000000E+00  0.00000000E+00
  0.00000000E+00  0.00000000E+00  0.00000000E+00
  0.00000000E+00  0.00000000E+00  0.00000000E+00
  0.00000000E+00  0.00000000E+00  0.00000000E+00
  0.00000000E+00  0.00000000E+00  0.00000000E+00
  0.00000000E+00  0.00000000E+00  0.00000000E+00
  0.00000000E+00  0.00000000E+00  0.00000000E+00
  0.00000000E+00  0.00000000E+00  0.00000000E+00
  0.00000000E+00  0.00000000E+00  0.00000000E+00
  0.00000000E+00  0.00000000E+00  0.00000000E+00
  0.00000000E+00  0.00000000E+00  0.00000000E+00
  0.00000000E+00  0.00000000E+00  0.00000000E+00
