# Supplementary material for: Crafting moiré superlattices in twisted complex oxide–transition metal dichalcogenide heterostructures
Source: Nat Commun. 2026 Feb 21;17:3025. doi: 10.1038/s41467-026-69773-7 (PMC13036047; doi:10.1038/s41467-026-69773-7)
Supplement: Supplementary file 3 — Supplementary Data 1 [file 41467_2026_69773_MOESM3_ESM.gz › gridding/CONTCAR_22]

shift_sto_ws2                           
   1.00000000000000     
     5.5112610000000002    0.0000000000000000    0.0000000000000000
    -2.7556300000000000    4.7728919999999997    0.0000000000000000
     0.0000000000000000    0.0000000000000000   35.0000000000000000
   Sr   Ti   O    W    S 
     3     4     9     3     6
Selective dynamics
Direct
  0.0000000000000000  0.0000000000000000  0.1052499803353371   F   F   T
  0.3333332839999983  0.6666665670000000  0.0450815044899713   F   F   T
  0.6666665670000000  0.3333332839999983  0.1637984417263638   F   F   T
  0.0000000000000000  0.0000000000000000  0.0099999999999980   F   F   F
  0.0000000000000000  0.0000000000000000  0.1972973746684303   F   F   T
  0.3333332839999983  0.6666665670000000  0.1371161181357934   F   F   T
  0.6666665670000000  0.3333332839999983  0.0701596281258574   F   F   T
  0.0000000000000000  0.5000000000000000  0.1025369840583821   F   F   T
  0.4999999699999975  0.5000000000000000  0.1025056338277750   F   F   T
  0.4999999699999975  0.0000000000000000  0.1025662721974996   F   F   T
  0.1666666570000004  0.3333333129999971  0.1700735396969009   F   F   T
  0.8333332540000029  0.6666665670000000  0.0342836631076011   F   F   T
  0.6666665670000000  0.8333332540000029  0.1702570919814477   F   F   T
  0.3333333129999971  0.1666666570000004  0.0342844039242323   F   F   T
  0.1666666420000027  0.8333332540000029  0.1694871542444076   F   F   T
  0.8333333129999971  0.1666666570000004  0.0342490363535006   F   F   T
  0.2962962962959992  0.2592592592589966  0.3015593432951391   F   F   T
  0.9629629532962980  0.5925926032589999  0.3014870943670616   F   F   T
  0.6296296402960024  0.9259259162593025  0.3015185796428028   F   F   T
  0.2962962962959992  0.9259259162593025  0.2556887067731211   F   F   T
  0.9629629532962980  0.2592592592589966  0.2557724435108639   F   F   T
  0.6296296402960024  0.5925926032589999  0.2556197148844248   F   F   T
  0.2962962962959992  0.9259259162593025  0.3461941587591539   F   F   T
  0.9629629532962980  0.2592592592589966  0.3461908427143854   F   F   T
  0.6296296402960024  0.5925926032589999  0.3461503423861032   F   F   T
 
  0.00000000E+00  0.00000000E+00  0.00000000E+00
  0.00000000E+00  0.00000000E+00  0.00000000E+00
  0.00000000E+00  0.00000000E+00  0.00000000E+00
  0.00000000E+00  0.00000000E+00  0.00000000E+00
  0.00000000E+00  0.00000000E+00  0.00000000E+00
  0.00000000E+00  0.00000000E+00  0.00000000E+00
  0.00000000E+00  0.00000000E+00  0.00000000E+00
  0.00000000E+00  0.00000000E+00  0.00000000E+00
  0.00000000E+00  0.00000000E+00  0.00000000E+00
  0.00000000E+00  0.00000000E+00  0.00000000E+00
  0.00000000E+00  0.00000000E+00  0.00000000E+00
  0.00000000E+00  0.00000000E+00  0.00000000E+00
  0.00000000E+00  0.00000000E+00  0.00000000E+00
  0.00000000E+00  0.00000000E+00  0.00000000E+00
  0.00000000E+00  0.00000000E+00  0.00000000E+00
  0.00000000E+00  0.00000000E+00  0.00000000E+00
  0.00000000E+00  0.00000000E+00  0.00000000E+00
  0.00000000E+00  0.00000000E+00  0.00000000E+00
  0.00000000E+00  0.00000000E+00  0.00000000E+00
  0.00000000E+00  0.00000000E+00  0.00000000E+00
  0.00000000E+00  0.00000000E+00  0.00000000E+00
  0.00000000E+00  0.00000000E+00  0.00000000E+00
  0.00000000E+00  0.00000000E+00  0.00000000E+00
  0.00000000E+00  0.00000000E+00  0.00000000E+00
  0.00000000E+00  0.00000000E+00  0.00000000E+00
