# Supplementary material for: Crafting moiré superlattices in twisted complex oxide–transition metal dichalcogenide heterostructures
Source: Nat Commun. 2026 Feb 21;17:3025. doi: 10.1038/s41467-026-69773-7 (PMC13036047; doi:10.1038/s41467-026-69773-7)
Supplement: Supplementary file 3 — Supplementary Data 1 [file 41467_2026_69773_MOESM3_ESM.gz › gridding/CONTCAR_64]

shift_sto_ws2                           
   1.00000000000000     
     5.5112610000000002    0.0000000000000000    0.0000000000000000
    -2.7556300000000000    4.7728919999999997    0.0000000000000000
     0.0000000000000000    0.0000000000000000   35.0000000000000000
   Sr   Ti   O    W    S 
     3     4     9     3     6
Selective dynamics
Direct
  0.0000000000000000  0.0000000000000000  0.1052973670002189   F   F   T
  0.3333332839999983  0.6666665670000000  0.0450755412871047   F   F   T
  0.6666665670000000  0.3333332839999983  0.1640928708111460   F   F   T
  0.0000000000000000  0.0000000000000000  0.0099999999999980   F   F   F
  0.0000000000000000  0.0000000000000000  0.1974158678450451   F   F   T
  0.3333332839999983  0.6666665670000000  0.1371698997123758   F   F   T
  0.6666665670000000  0.3333332839999983  0.0702210860932055   F   F   T
  0.0000000000000000  0.5000000000000000  0.1023483426825962   F   F   T
  0.4999999699999975  0.5000000000000000  0.1025308116744839   F   F   T
  0.4999999699999975  0.0000000000000000  0.1024980141339000   F   F   T
  0.1666666570000004  0.3333333129999971  0.1703135571339018   F   F   T
  0.8333332540000029  0.6666665670000000  0.0342743291030416   F   F   T
  0.6666665670000000  0.8333332540000029  0.1690880752851385   F   F   T
  0.3333333129999971  0.1666666570000004  0.0341848200488144   F   F   T
  0.1666666420000027  0.8333332540000029  0.1701710773722951   F   F   T
  0.8333333129999971  0.1666666570000004  0.0342313534741692   F   F   T
  0.2592592592589966  0.5185185185190022  0.3018228343767220   F   F   T
  0.9259259162593025  0.8518518625189984  0.3021384631623860   F   F   T
  0.5925926032589999  0.1851851755190026  0.3020956538038604   F   F   T
  0.2592592592589966  0.1851851755190026  0.2565160179149686   F   F   T
  0.9259259162593025  0.5185185185190022  0.2561442461811865   F   F   T
  0.5925926032589999  0.8518518625189984  0.2562902926073676   F   F   T
  0.2592592592589966  0.1851851755190026  0.3467614296779047   F   F   T
  0.9259259162593025  0.5185185185190022  0.3466561357056079   F   F   T
  0.5925926032589999  0.8518518625189984  0.3467598786627377   F   F   T
 
  0.00000000E+00  0.00000000E+00  0.00000000E+00
  0.00000000E+00  0.00000000E+00  0.00000000E+00
  0.00000000E+00  0.00000000E+00  0.00000000E+00
  0.00000000E+00  0.00000000E+00  0.00000000E+00
  0.00000000E+00  0.00000000E+00  0.00000000E+00
  0.00000000E+00  0.00000000E+00  0.00000000E+00
  0.00000000E+00  0.00000000E+00  0.00000000E+00
  0.00000000E+00  0.00000000E+00  0.00000000E+00
  0.00000000E+00  0.00000000E+00  0.00000000E+00
  0.00000000E+00  0.00000000E+00  0.00000000E+00
  0.00000000E+00  0.00000000E+00  0.00000000E+00
  0.00000000E+00  0.00000000E+00  0.00000000E+00
  0.00000000E+00  0.00000000E+00  0.00000000E+00
  0.00000000E+00  0.00000000E+00  0.00000000E+00
  0.00000000E+00  0.00000000E+00  0.00000000E+00
  0.00000000E+00  0.00000000E+00  0.00000000E+00
  0.00000000E+00  0.00000000E+00  0.00000000E+00
  0.00000000E+00  0.00000000E+00  0.00000000E+00
  0.00000000E+00  0.00000000E+00  0.00000000E+00
  0.00000000E+00  0.00000000E+00  0.00000000E+00
  0.00000000E+00  0.00000000E+00  0.00000000E+00
  0.00000000E+00  0.00000000E+00  0.00000000E+00
  0.00000000E+00  0.00000000E+00  0.00000000E+00
  0.00000000E+00  0.00000000E+00  0.00000000E+00
  0.00000000E+00  0.00000000E+00  0.00000000E+00
