# Supplementary material for: Crafting moiré superlattices in twisted complex oxide–transition metal dichalcogenide heterostructures
Source: Nat Commun. 2026 Feb 21;17:3025. doi: 10.1038/s41467-026-69773-7 (PMC13036047; doi:10.1038/s41467-026-69773-7)
Supplement: Supplementary file 3 — Supplementary Data 1 [file 41467_2026_69773_MOESM3_ESM.gz › gridding/CONTCAR_47]

shift_sto_ws2                           
   1.00000000000000     
     5.5112610000000002    0.0000000000000000    0.0000000000000000
    -2.7556300000000000    4.7728919999999997    0.0000000000000000
     0.0000000000000000    0.0000000000000000   35.0000000000000000
   Sr   Ti   O    W    S 
     3     4     9     3     6
Selective dynamics
Direct
  0.0000000000000000  0.0000000000000000  0.1051345416403393   F   F   T
  0.3333332839999983  0.6666665670000000  0.0450977293547652   F   F   T
  0.6666665670000000  0.3333332839999983  0.1638772727789686   F   F   T
  0.0000000000000000  0.0000000000000000  0.0099999999999980   F   F   F
  0.0000000000000000  0.0000000000000000  0.1972134730776745   F   F   T
  0.3333332839999983  0.6666665670000000  0.1371249853856611   F   F   T
  0.6666665670000000  0.3333332839999983  0.0701626577305561   F   F   T
  0.0000000000000000  0.5000000000000000  0.1025136611191613   F   F   T
  0.4999999699999975  0.5000000000000000  0.1026338569021732   F   F   T
  0.4999999699999975  0.0000000000000000  0.1025828219341491   F   F   T
  0.1666666570000004  0.3333333129999971  0.1705886428410253   F   F   T
  0.8333332540000029  0.6666665670000000  0.0343346005588501   F   F   T
  0.6666665670000000  0.8333332540000029  0.1692992792769132   F   F   T
  0.3333333129999971  0.1666666570000004  0.0342690673486459   F   F   T
  0.1666666420000027  0.8333332540000029  0.1702542676150856   F   F   T
  0.8333333129999971  0.1666666570000004  0.0342953597416056   F   F   T
  0.2592592592589966  0.4074074074069998  0.3029189765457900   F   F   T
  0.9259259162593025  0.7407407514070030  0.3030186324114297   F   F   T
  0.5925926032589999  0.0740740644073981  0.3029298369830897   F   F   T
  0.2592592592589966  0.0740740644073981  0.2574267130864314   F   F   T
  0.9259259162593025  0.4074074074069998  0.2571759511956060   F   F   T
  0.5925926032589999  0.7407407514070030  0.2571486422969045   F   F   T
  0.2592592592589966  0.0740740644073981  0.3476514344406851   F   F   T
  0.9259259162593025  0.4074074074069998  0.3475839051466210   F   F   T
  0.5925926032589999  0.7407407514070030  0.3476502246834272   F   F   T
 
  0.00000000E+00  0.00000000E+00  0.00000000E+00
  0.00000000E+00  0.00000000E+00  0.00000000E+00
  0.00000000E+00  0.00000000E+00  0.00000000E+00
  0.00000000E+00  0.00000000E+00  0.00000000E+00
  0.00000000E+00  0.00000000E+00  0.00000000E+00
  0.00000000E+00  0.00000000E+00  0.00000000E+00
  0.00000000E+00  0.00000000E+00  0.00000000E+00
  0.00000000E+00  0.00000000E+00  0.00000000E+00
  0.00000000E+00  0.00000000E+00  0.00000000E+00
  0.00000000E+00  0.00000000E+00  0.00000000E+00
  0.00000000E+00  0.00000000E+00  0.00000000E+00
  0.00000000E+00  0.00000000E+00  0.00000000E+00
  0.00000000E+00  0.00000000E+00  0.00000000E+00
  0.00000000E+00  0.00000000E+00  0.00000000E+00
  0.00000000E+00  0.00000000E+00  0.00000000E+00
  0.00000000E+00  0.00000000E+00  0.00000000E+00
  0.00000000E+00  0.00000000E+00  0.00000000E+00
  0.00000000E+00  0.00000000E+00  0.00000000E+00
  0.00000000E+00  0.00000000E+00  0.00000000E+00
  0.00000000E+00  0.00000000E+00  0.00000000E+00
  0.00000000E+00  0.00000000E+00  0.00000000E+00
  0.00000000E+00  0.00000000E+00  0.00000000E+00
  0.00000000E+00  0.00000000E+00  0.00000000E+00
  0.00000000E+00  0.00000000E+00  0.00000000E+00
  0.00000000E+00  0.00000000E+00  0.00000000E+00
