# Supplementary material for: Crafting moiré superlattices in twisted complex oxide–transition metal dichalcogenide heterostructures
Source: Nat Commun. 2026 Feb 21;17:3025. doi: 10.1038/s41467-026-69773-7 (PMC13036047; doi:10.1038/s41467-026-69773-7)
Supplement: Supplementary file 3 — Supplementary Data 1 [file 41467_2026_69773_MOESM3_ESM.gz › gridding/CONTCAR_11]

shift_sto_ws2                           
   1.00000000000000     
     5.5112610000000002    0.0000000000000000    0.0000000000000000
    -2.7556300000000000    4.7728919999999997    0.0000000000000000
     0.0000000000000000    0.0000000000000000   35.0000000000000000
   Sr   Ti   O    W    S 
     3     4     9     3     6
Selective dynamics
Direct
  0.0000000000000000  0.0000000000000000  0.1054424448821649   F   F   T
  0.3333332839999983  0.6666665670000000  0.0450268750857248   F   F   T
  0.6666665670000000  0.3333332839999983  0.1641557333119792   F   F   T
  0.0000000000000000  0.0000000000000000  0.0099999999999980   F   F   F
  0.0000000000000000  0.0000000000000000  0.1976252631000790   F   F   T
  0.3333332839999983  0.6666665670000000  0.1371727489036445   F   F   T
  0.6666665670000000  0.3333332839999983  0.0702257565767965   F   F   T
  0.0000000000000000  0.5000000000000000  0.1023898980015261   F   F   T
  0.4999999699999975  0.5000000000000000  0.1022780865967050   F   F   T
  0.4999999699999975  0.0000000000000000  0.1023730828755163   F   F   T
  0.1666666570000004  0.3333333129999971  0.1698194767247401   F   F   T
  0.8333332540000029  0.6666665670000000  0.0341692030873588   F   F   T
  0.6666665670000000  0.8333332540000029  0.1702172200315530   F   F   T
  0.3333333129999971  0.1666666570000004  0.0341972298997462   F   F   T
  0.1666666420000027  0.8333332540000029  0.1690162821923380   F   F   T
  0.8333333129999971  0.1666666570000004  0.0341575369013540   F   F   T
  0.1111111111110006  0.1111111111110006  0.3002872440423587   F   F   T
  0.7777777681110010  0.4444444551109967  0.3003184095389742   F   F   T
  0.4444444551109967  0.7777777681110010  0.2999382988532631   F   F   T
  0.1111111111110006  0.7777777681110010  0.2547464241440593   F   F   T
  0.7777777681110010  0.1111111111110006  0.2540475009069425   F   F   T
  0.4444444551109967  0.4444444551109967  0.2544207778327916   F   F   T
  0.1111111111110006  0.7777777681110010  0.3449947518008827   F   F   T
  0.7777777681110010  0.1111111111110006  0.3448635242598854   F   F   T
  0.4444444551109967  0.4444444551109967  0.3448826954852109   F   F   T
 
  0.00000000E+00  0.00000000E+00  0.00000000E+00
  0.00000000E+00  0.00000000E+00  0.00000000E+00
  0.00000000E+00  0.00000000E+00  0.00000000E+00
  0.00000000E+00  0.00000000E+00  0.00000000E+00
  0.00000000E+00  0.00000000E+00  0.00000000E+00
  0.00000000E+00  0.00000000E+00  0.00000000E+00
  0.00000000E+00  0.00000000E+00  0.00000000E+00
  0.00000000E+00  0.00000000E+00  0.00000000E+00
  0.00000000E+00  0.00000000E+00  0.00000000E+00
  0.00000000E+00  0.00000000E+00  0.00000000E+00
  0.00000000E+00  0.00000000E+00  0.00000000E+00
  0.00000000E+00  0.00000000E+00  0.00000000E+00
  0.00000000E+00  0.00000000E+00  0.00000000E+00
  0.00000000E+00  0.00000000E+00  0.00000000E+00
  0.00000000E+00  0.00000000E+00  0.00000000E+00
  0.00000000E+00  0.00000000E+00  0.00000000E+00
  0.00000000E+00  0.00000000E+00  0.00000000E+00
  0.00000000E+00  0.00000000E+00  0.00000000E+00
  0.00000000E+00  0.00000000E+00  0.00000000E+00
  0.00000000E+00  0.00000000E+00  0.00000000E+00
  0.00000000E+00  0.00000000E+00  0.00000000E+00
  0.00000000E+00  0.00000000E+00  0.00000000E+00
  0.00000000E+00  0.00000000E+00  0.00000000E+00
  0.00000000E+00  0.00000000E+00  0.00000000E+00
  0.00000000E+00  0.00000000E+00  0.00000000E+00
