# Supplementary material for: Crafting moiré superlattices in twisted complex oxide–transition metal dichalcogenide heterostructures
Source: Nat Commun. 2026 Feb 21;17:3025. doi: 10.1038/s41467-026-69773-7 (PMC13036047; doi:10.1038/s41467-026-69773-7)
Supplement: Supplementary file 3 — Supplementary Data 1 [file 41467_2026_69773_MOESM3_ESM.gz › gridding/CONTCAR_25]

shift_sto_ws2                           
   1.00000000000000     
     5.5112610000000002    0.0000000000000000    0.0000000000000000
    -2.7556300000000000    4.7728919999999997    0.0000000000000000
     0.0000000000000000    0.0000000000000000   35.0000000000000000
   Sr   Ti   O    W    S 
     3     4     9     3     6
Selective dynamics
Direct
  0.0000000000000000  0.0000000000000000  0.1052639217920159   F   F   T
  0.3333332839999983  0.6666665670000000  0.0450708832401290   F   F   T
  0.6666665670000000  0.3333332839999983  0.1639946374892745   F   F   T
  0.0000000000000000  0.0000000000000000  0.0099999999999980   F   F   F
  0.0000000000000000  0.0000000000000000  0.1973770845751801   F   F   T
  0.3333332839999983  0.6666665670000000  0.1371435381731132   F   F   T
  0.6666665670000000  0.3333332839999983  0.0701934411991587   F   F   T
  0.0000000000000000  0.5000000000000000  0.1025604715330175   F   F   T
  0.4999999699999975  0.5000000000000000  0.1025322199699161   F   F   T
  0.4999999699999975  0.0000000000000000  0.1023899234763590   F   F   T
  0.1666666570000004  0.3333333129999971  0.1690740266895858   F   F   T
  0.8333332540000029  0.6666665670000000  0.0341988399044837   F   F   T
  0.6666665670000000  0.8333332540000029  0.1701998648374214   F   F   T
  0.3333333129999971  0.1666666570000004  0.0342695190926676   F   F   T
  0.1666666420000027  0.8333332540000029  0.1704331273719788   F   F   T
  0.8333333129999971  0.1666666570000004  0.0342909241609917   F   F   T
  0.5185185185190022  0.3703703703699972  0.3017473296930291   F   F   T
  0.1851851755190026  0.7037037143700005  0.3016195937802024   F   F   T
  0.8518518625189984  0.0370370273704026  0.3018132502361084   F   F   T
  0.5185185185190022  0.0370370273704026  0.2560288764899639   F   F   T
  0.1851851755190026  0.3703703703699972  0.2560275350557433   F   F   T
  0.8518518625189984  0.7037037143700005  0.2559002164962649   F   F   T
  0.5185185185190022  0.0370370273704026  0.3463957836357707   F   F   T
  0.1851851755190026  0.3703703703699972  0.3464858179502812   F   F   T
  0.8518518625189984  0.7037037143700005  0.3464028131990204   F   F   T
 
  0.00000000E+00  0.00000000E+00  0.00000000E+00
  0.00000000E+00  0.00000000E+00  0.00000000E+00
  0.00000000E+00  0.00000000E+00  0.00000000E+00
  0.00000000E+00  0.00000000E+00  0.00000000E+00
  0.00000000E+00  0.00000000E+00  0.00000000E+00
  0.00000000E+00  0.00000000E+00  0.00000000E+00
  0.00000000E+00  0.00000000E+00  0.00000000E+00
  0.00000000E+00  0.00000000E+00  0.00000000E+00
  0.00000000E+00  0.00000000E+00  0.00000000E+00
  0.00000000E+00  0.00000000E+00  0.00000000E+00
  0.00000000E+00  0.00000000E+00  0.00000000E+00
  0.00000000E+00  0.00000000E+00  0.00000000E+00
  0.00000000E+00  0.00000000E+00  0.00000000E+00
  0.00000000E+00  0.00000000E+00  0.00000000E+00
  0.00000000E+00  0.00000000E+00  0.00000000E+00
  0.00000000E+00  0.00000000E+00  0.00000000E+00
  0.00000000E+00  0.00000000E+00  0.00000000E+00
  0.00000000E+00  0.00000000E+00  0.00000000E+00
  0.00000000E+00  0.00000000E+00  0.00000000E+00
  0.00000000E+00  0.00000000E+00  0.00000000E+00
  0.00000000E+00  0.00000000E+00  0.00000000E+00
  0.00000000E+00  0.00000000E+00  0.00000000E+00
  0.00000000E+00  0.00000000E+00  0.00000000E+00
  0.00000000E+00  0.00000000E+00  0.00000000E+00
  0.00000000E+00  0.00000000E+00  0.00000000E+00
