# Supplementary material for: Crafting moiré superlattices in twisted complex oxide–transition metal dichalcogenide heterostructures
Source: Nat Commun. 2026 Feb 21;17:3025. doi: 10.1038/s41467-026-69773-7 (PMC13036047; doi:10.1038/s41467-026-69773-7)
Supplement: Supplementary file 3 — Supplementary Data 1 [file 41467_2026_69773_MOESM3_ESM.gz › gridding/CONTCAR_57]

shift_sto_ws2                           
   1.00000000000000     
     5.5112610000000002    0.0000000000000000    0.0000000000000000
    -2.7556300000000000    4.7728919999999997    0.0000000000000000
     0.0000000000000000    0.0000000000000000   35.0000000000000000
   Sr   Ti   O    W    S 
     3     4     9     3     6
Selective dynamics
Direct
  0.0000000000000000  0.0000000000000000  0.1051160783812222   F   F   T
  0.3333332839999983  0.6666665670000000  0.0450832034513908   F   F   T
  0.6666665670000000  0.3333332839999983  0.1639266781363133   F   F   T
  0.0000000000000000  0.0000000000000000  0.0099999999999980   F   F   F
  0.0000000000000000  0.0000000000000000  0.1972740656264378   F   F   T
  0.3333332839999983  0.6666665670000000  0.1370640443914724   F   F   T
  0.6666665670000000  0.3333332839999983  0.0701506918460808   F   F   T
  0.0000000000000000  0.5000000000000000  0.1025507132293910   F   F   T
  0.4999999699999975  0.5000000000000000  0.1025707214416371   F   F   T
  0.4999999699999975  0.0000000000000000  0.1025677966429797   F   F   T
  0.1666666570000004  0.3333333129999971  0.1703543970352825   F   F   T
  0.8333332540000029  0.6666665670000000  0.0343391553405041   F   F   T
  0.6666665670000000  0.8333332540000029  0.1694457617061573   F   F   T
  0.3333333129999971  0.1666666570000004  0.0342897074883908   F   F   T
  0.1666666420000027  0.8333332540000029  0.1702512410935100   F   F   T
  0.8333333129999971  0.1666666570000004  0.0342909226785153   F   F   T
  0.3703703703699972  0.5185185185190022  0.3017743811501390   F   F   T
  0.0370370273704026  0.8518518625189984  0.3019615271323985   F   F   T
  0.7037037143700005  0.1851851755190026  0.3019588383731744   F   F   T
  0.3703703703699972  0.1851851755190026  0.2555073399261900   F   F   T
  0.0370370273704026  0.5185185185190022  0.2563512780813824   F   F   T
  0.7037037143700005  0.8518518625189984  0.2566451369061724   F   F   T
  0.3703703703699972  0.1851851755190026  0.3465348822571670   F   F   T
  0.0370370273704026  0.5185185185190022  0.3466063196760132   F   F   T
  0.7037037143700005  0.8518518625189984  0.3467079345501816   F   F   T
 
  0.00000000E+00  0.00000000E+00  0.00000000E+00
  0.00000000E+00  0.00000000E+00  0.00000000E+00
  0.00000000E+00  0.00000000E+00  0.00000000E+00
  0.00000000E+00  0.00000000E+00  0.00000000E+00
  0.00000000E+00  0.00000000E+00  0.00000000E+00
  0.00000000E+00  0.00000000E+00  0.00000000E+00
  0.00000000E+00  0.00000000E+00  0.00000000E+00
  0.00000000E+00  0.00000000E+00  0.00000000E+00
  0.00000000E+00  0.00000000E+00  0.00000000E+00
  0.00000000E+00  0.00000000E+00  0.00000000E+00
  0.00000000E+00  0.00000000E+00  0.00000000E+00
  0.00000000E+00  0.00000000E+00  0.00000000E+00
  0.00000000E+00  0.00000000E+00  0.00000000E+00
  0.00000000E+00  0.00000000E+00  0.00000000E+00
  0.00000000E+00  0.00000000E+00  0.00000000E+00
  0.00000000E+00  0.00000000E+00  0.00000000E+00
  0.00000000E+00  0.00000000E+00  0.00000000E+00
  0.00000000E+00  0.00000000E+00  0.00000000E+00
  0.00000000E+00  0.00000000E+00  0.00000000E+00
  0.00000000E+00  0.00000000E+00  0.00000000E+00
  0.00000000E+00  0.00000000E+00  0.00000000E+00
  0.00000000E+00  0.00000000E+00  0.00000000E+00
  0.00000000E+00  0.00000000E+00  0.00000000E+00
  0.00000000E+00  0.00000000E+00  0.00000000E+00
  0.00000000E+00  0.00000000E+00  0.00000000E+00
