# Supplementary material for: Crafting moiré superlattices in twisted complex oxide–transition metal dichalcogenide heterostructures
Source: Nat Commun. 2026 Feb 21;17:3025. doi: 10.1038/s41467-026-69773-7 (PMC13036047; doi:10.1038/s41467-026-69773-7)
Supplement: Supplementary file 3 — Supplementary Data 1 [file 41467_2026_69773_MOESM3_ESM.gz › gridding/CONTCAR_6]

shift_sto_ws2                           
   1.00000000000000     
     5.5112610000000002    0.0000000000000000    0.0000000000000000
    -2.7556300000000000    4.7728919999999997    0.0000000000000000
     0.0000000000000000    0.0000000000000000   35.0000000000000000
   Sr   Ti   O    W    S 
     3     4     9     3     6
Selective dynamics
Direct
  0.0000000000000000  0.0000000000000000  0.1047447604514815   F   F   T
  0.3333332839999983  0.6666665670000000  0.0451418104153092   F   F   T
  0.6666665670000000  0.3333332839999983  0.1639083643933859   F   F   T
  0.0000000000000000  0.0000000000000000  0.0099999999999980   F   F   F
  0.0000000000000000  0.0000000000000000  0.1969657122914796   F   F   T
  0.3333332839999983  0.6666665670000000  0.1370019116398993   F   F   T
  0.6666665670000000  0.3333332839999983  0.0700951242922585   F   F   T
  0.0000000000000000  0.5000000000000000  0.1027845135364984   F   F   T
  0.4999999699999975  0.5000000000000000  0.1027367442576335   F   F   T
  0.4999999699999975  0.0000000000000000  0.1027755614349743   F   F   T
  0.1666666570000004  0.3333333129999971  0.1702456038797919   F   F   T
  0.8333332540000029  0.6666665670000000  0.0344206829699516   F   F   T
  0.6666665670000000  0.8333332540000029  0.1707217374187167   F   F   T
  0.3333333129999971  0.1666666570000004  0.0344357247697076   F   F   T
  0.1666666420000027  0.8333332540000029  0.1703231164848447   F   F   T
  0.8333333129999971  0.1666666570000004  0.0344397795517253   F   F   T
  0.3703703703699972  0.1851851851849986  0.3059382296155349   F   F   T
  0.0370370273704026  0.5185185291850019  0.3058757867391009   F   F   T
  0.7037037143700005  0.8518518421849990  0.3059052094242958   F   F   T
  0.3703703703699972  0.8518518421849990  0.2604677951780587   F   F   T
  0.0370370273704026  0.1851851851849986  0.2607363066492994   F   F   T
  0.7037037143700005  0.5185185291850019  0.2598330815956587   F   F   T
  0.3703703703699972  0.8518518421849990  0.3506047933463350   F   F   T
  0.0370370273704026  0.1851851851849986  0.3506648754606871   F   F   T
  0.7037037143700005  0.5185185291850019  0.3505201040592993   F   F   T
 
  0.00000000E+00  0.00000000E+00  0.00000000E+00
  0.00000000E+00  0.00000000E+00  0.00000000E+00
  0.00000000E+00  0.00000000E+00  0.00000000E+00
  0.00000000E+00  0.00000000E+00  0.00000000E+00
  0.00000000E+00  0.00000000E+00  0.00000000E+00
  0.00000000E+00  0.00000000E+00  0.00000000E+00
  0.00000000E+00  0.00000000E+00  0.00000000E+00
  0.00000000E+00  0.00000000E+00  0.00000000E+00
  0.00000000E+00  0.00000000E+00  0.00000000E+00
  0.00000000E+00  0.00000000E+00  0.00000000E+00
  0.00000000E+00  0.00000000E+00  0.00000000E+00
  0.00000000E+00  0.00000000E+00  0.00000000E+00
  0.00000000E+00  0.00000000E+00  0.00000000E+00
  0.00000000E+00  0.00000000E+00  0.00000000E+00
  0.00000000E+00  0.00000000E+00  0.00000000E+00
  0.00000000E+00  0.00000000E+00  0.00000000E+00
  0.00000000E+00  0.00000000E+00  0.00000000E+00
  0.00000000E+00  0.00000000E+00  0.00000000E+00
  0.00000000E+00  0.00000000E+00  0.00000000E+00
  0.00000000E+00  0.00000000E+00  0.00000000E+00
  0.00000000E+00  0.00000000E+00  0.00000000E+00
  0.00000000E+00  0.00000000E+00  0.00000000E+00
  0.00000000E+00  0.00000000E+00  0.00000000E+00
  0.00000000E+00  0.00000000E+00  0.00000000E+00
  0.00000000E+00  0.00000000E+00  0.00000000E+00
