# Supplementary material for: Crafting moiré superlattices in twisted complex oxide–transition metal dichalcogenide heterostructures
Source: Nat Commun. 2026 Feb 21;17:3025. doi: 10.1038/s41467-026-69773-7 (PMC13036047; doi:10.1038/s41467-026-69773-7)
Supplement: Supplementary file 3 — Supplementary Data 1 [file 41467_2026_69773_MOESM3_ESM.gz › gridding/CONTCAR_54]

shift_sto_ws2                           
   1.00000000000000     
     5.5112610000000002    0.0000000000000000    0.0000000000000000
    -2.7556300000000000    4.7728919999999997    0.0000000000000000
     0.0000000000000000    0.0000000000000000   35.0000000000000000
   Sr   Ti   O    W    S 
     3     4     9     3     6
Selective dynamics
Direct
  0.0000000000000000  0.0000000000000000  0.1045328246726882   F   F   T
  0.3333332839999983  0.6666665670000000  0.0451794099467406   F   F   T
  0.6666665670000000  0.3333332839999983  0.1640629503048103   F   F   T
  0.0000000000000000  0.0000000000000000  0.0099999999999980   F   F   F
  0.0000000000000000  0.0000000000000000  0.1969152393415712   F   F   T
  0.3333332839999983  0.6666665670000000  0.1369939649875818   F   F   T
  0.6666665670000000  0.3333332839999983  0.0701019663098137   F   F   T
  0.0000000000000000  0.5000000000000000  0.1028789297954873   F   F   T
  0.4999999699999975  0.5000000000000000  0.1029402007592637   F   F   T
  0.4999999699999975  0.0000000000000000  0.1029463989973038   F   F   T
  0.1666666570000004  0.3333333129999971  0.1708554478187523   F   F   T
  0.8333332540000029  0.6666665670000000  0.0345296082040250   F   F   T
  0.6666665670000000  0.8333332540000029  0.1705608574243769   F   F   T
  0.3333333129999971  0.1666666570000004  0.0345316128157336   F   F   T
  0.1666666420000027  0.8333332540000029  0.1705915810741843   F   F   T
  0.8333333129999971  0.1666666570000004  0.0344806915811304   F   F   T
  0.7777777777779988  0.6666666666669983  0.3081140793248309   F   F   T
  0.4444444347779992  0.0000000106700000  0.3080924771607343   F   F   T
  0.1111111217799987  0.3333333236669986  0.3080604577422932   F   F   T
  0.7777777777779988  0.3333333236669986  0.2621809212986790   F   F   T
  0.4444444347779992  0.6666666666669983  0.2627488022426974   F   F   T
  0.1111111217799987  0.0000000106700000  0.2629414717454921   F   F   T
  0.7777777777779988  0.3333333236669986  0.3527057822145423   F   F   T
  0.4444444347779992  0.6666666666669983  0.3528120791804454   F   F   T
  0.1111111217799987  0.0000000106700000  0.3528075013262182   F   F   T
 
  0.00000000E+00  0.00000000E+00  0.00000000E+00
  0.00000000E+00  0.00000000E+00  0.00000000E+00
  0.00000000E+00  0.00000000E+00  0.00000000E+00
  0.00000000E+00  0.00000000E+00  0.00000000E+00
  0.00000000E+00  0.00000000E+00  0.00000000E+00
  0.00000000E+00  0.00000000E+00  0.00000000E+00
  0.00000000E+00  0.00000000E+00  0.00000000E+00
  0.00000000E+00  0.00000000E+00  0.00000000E+00
  0.00000000E+00  0.00000000E+00  0.00000000E+00
  0.00000000E+00  0.00000000E+00  0.00000000E+00
  0.00000000E+00  0.00000000E+00  0.00000000E+00
  0.00000000E+00  0.00000000E+00  0.00000000E+00
  0.00000000E+00  0.00000000E+00  0.00000000E+00
  0.00000000E+00  0.00000000E+00  0.00000000E+00
  0.00000000E+00  0.00000000E+00  0.00000000E+00
  0.00000000E+00  0.00000000E+00  0.00000000E+00
  0.00000000E+00  0.00000000E+00  0.00000000E+00
  0.00000000E+00  0.00000000E+00  0.00000000E+00
  0.00000000E+00  0.00000000E+00  0.00000000E+00
  0.00000000E+00  0.00000000E+00  0.00000000E+00
  0.00000000E+00  0.00000000E+00  0.00000000E+00
  0.00000000E+00  0.00000000E+00  0.00000000E+00
  0.00000000E+00  0.00000000E+00  0.00000000E+00
  0.00000000E+00  0.00000000E+00  0.00000000E+00
  0.00000000E+00  0.00000000E+00  0.00000000E+00
