# Supplementary material for: Crafting moiré superlattices in twisted complex oxide–transition metal dichalcogenide heterostructures
Source: Nat Commun. 2026 Feb 21;17:3025. doi: 10.1038/s41467-026-69773-7 (PMC13036047; doi:10.1038/s41467-026-69773-7)
Supplement: Supplementary file 3 — Supplementary Data 1 [file 41467_2026_69773_MOESM3_ESM.gz › gridding/CONTCAR_33]

shift_sto_ws2                           
   1.00000000000000     
     5.5112610000000002    0.0000000000000000    0.0000000000000000
    -2.7556300000000000    4.7728919999999997    0.0000000000000000
     0.0000000000000000    0.0000000000000000   35.0000000000000000
   Sr   Ti   O    W    S 
     3     4     9     3     6
Selective dynamics
Direct
  0.0000000000000000  0.0000000000000000  0.1051213426168971   F   F   T
  0.3333332839999983  0.6666665670000000  0.0450931011634452   F   F   T
  0.6666665670000000  0.3333332839999983  0.1638700370234147   F   F   T
  0.0000000000000000  0.0000000000000000  0.0099999999999980   F   F   F
  0.0000000000000000  0.0000000000000000  0.1971955648273180   F   F   T
  0.3333332839999983  0.6666665670000000  0.1371132152905830   F   F   T
  0.6666665670000000  0.3333332839999983  0.0701580072579162   F   F   T
  0.0000000000000000  0.5000000000000000  0.1026219493882436   F   F   T
  0.4999999699999975  0.5000000000000000  0.1025708176684077   F   F   T
  0.4999999699999975  0.0000000000000000  0.1025045129121480   F   F   T
  0.1666666570000004  0.3333333129999971  0.1692735449946881   F   F   T
  0.8333332540000029  0.6666665670000000  0.0342708844170545   F   F   T
  0.6666665670000000  0.8333332540000029  0.1702467769405303   F   F   T
  0.3333333129999971  0.1666666570000004  0.0342912219333726   F   F   T
  0.1666666420000027  0.8333332540000029  0.1705751332357721   F   F   T
  0.8333333129999971  0.1666666570000004  0.0343352069533012   F   F   T
  0.4814814814809978  0.4074074074069998  0.3028911234753977   F   F   T
  0.1481481384809982  0.7407407514070030  0.3028782720917889   F   F   T
  0.8148148254810010  0.0740740644073981  0.3029785535368674   F   F   T
  0.4814814814809978  0.0740740644073981  0.2571302650244931   F   F   T
  0.1481481384809982  0.4074074074069998  0.2571113422567208   F   F   T
  0.8148148254810010  0.7407407514070030  0.2573912165756695   F   F   T
  0.4814814814809978  0.0740740644073981  0.3475440748089369   F   F   T
  0.1481481384809982  0.4074074074069998  0.3476050867028206   F   F   T
  0.8148148254810010  0.7407407514070030  0.3476128554040017   F   F   T
 
  0.00000000E+00  0.00000000E+00  0.00000000E+00
  0.00000000E+00  0.00000000E+00  0.00000000E+00
  0.00000000E+00  0.00000000E+00  0.00000000E+00
  0.00000000E+00  0.00000000E+00  0.00000000E+00
  0.00000000E+00  0.00000000E+00  0.00000000E+00
  0.00000000E+00  0.00000000E+00  0.00000000E+00
  0.00000000E+00  0.00000000E+00  0.00000000E+00
  0.00000000E+00  0.00000000E+00  0.00000000E+00
  0.00000000E+00  0.00000000E+00  0.00000000E+00
  0.00000000E+00  0.00000000E+00  0.00000000E+00
  0.00000000E+00  0.00000000E+00  0.00000000E+00
  0.00000000E+00  0.00000000E+00  0.00000000E+00
  0.00000000E+00  0.00000000E+00  0.00000000E+00
  0.00000000E+00  0.00000000E+00  0.00000000E+00
  0.00000000E+00  0.00000000E+00  0.00000000E+00
  0.00000000E+00  0.00000000E+00  0.00000000E+00
  0.00000000E+00  0.00000000E+00  0.00000000E+00
  0.00000000E+00  0.00000000E+00  0.00000000E+00
  0.00000000E+00  0.00000000E+00  0.00000000E+00
  0.00000000E+00  0.00000000E+00  0.00000000E+00
  0.00000000E+00  0.00000000E+00  0.00000000E+00
  0.00000000E+00  0.00000000E+00  0.00000000E+00
  0.00000000E+00  0.00000000E+00  0.00000000E+00
  0.00000000E+00  0.00000000E+00  0.00000000E+00
  0.00000000E+00  0.00000000E+00  0.00000000E+00
