# Supplementary material for: Crafting moiré superlattices in twisted complex oxide–transition metal dichalcogenide heterostructures
Source: Nat Commun. 2026 Feb 21;17:3025. doi: 10.1038/s41467-026-69773-7 (PMC13036047; doi:10.1038/s41467-026-69773-7)
Supplement: Supplementary file 3 — Supplementary Data 1 [file 41467_2026_69773_MOESM3_ESM.gz › gridding/CONTCAR_26]

shift_sto_ws2                           
   1.00000000000000     
     5.5112610000000002    0.0000000000000000    0.0000000000000000
    -2.7556300000000000    4.7728919999999997    0.0000000000000000
     0.0000000000000000    0.0000000000000000   35.0000000000000000
   Sr   Ti   O    W    S 
     3     4     9     3     6
Selective dynamics
Direct
  0.0000000000000000  0.0000000000000000  0.1052915573137341   F   F   T
  0.3333332839999983  0.6666665670000000  0.0450691490158164   F   F   T
  0.6666665670000000  0.3333332839999983  0.1640865669544169   F   F   T
  0.0000000000000000  0.0000000000000000  0.0099999999999980   F   F   F
  0.0000000000000000  0.0000000000000000  0.1974104118427107   F   F   T
  0.3333332839999983  0.6666665670000000  0.1371649778443995   F   F   T
  0.6666665670000000  0.3333332839999983  0.0702159680964343   F   F   T
  0.0000000000000000  0.5000000000000000  0.1025235812992165   F   F   T
  0.4999999699999975  0.5000000000000000  0.1024903089950655   F   F   T
  0.4999999699999975  0.0000000000000000  0.1023413607507848   F   F   T
  0.1666666570000004  0.3333333129999971  0.1690870529570319   F   F   T
  0.8333332540000029  0.6666665670000000  0.0341844507961397   F   F   T
  0.6666665670000000  0.8333332540000029  0.1701598082166313   F   F   T
  0.3333333129999971  0.1666666570000004  0.0342259203106181   F   F   T
  0.1666666420000027  0.8333332540000029  0.1703130253845444   F   F   T
  0.8333333129999971  0.1666666570000004  0.0342741796753145   F   F   T
  0.5925925925930002  0.4074074074069998  0.3020867094587985   F   F   T
  0.2592592495930006  0.7407407514070030  0.3018143397514947   F   F   T
  0.9259259365930035  0.0740740644073981  0.3021298236413941   F   F   T
  0.5925925925930002  0.0740740644073981  0.2561346653380738   F   F   T
  0.2592592495930006  0.4074074074069998  0.2562828951924132   F   F   T
  0.9259259365930035  0.7407407514070030  0.2565072242294093   F   F   T
  0.5925925925930002  0.0740740644073981  0.3466460827488973   F   F   T
  0.2592592495930006  0.4074074074069998  0.3467520535699720   F   F   T
  0.9259259365930035  0.7407407514070030  0.3467531494125495   F   F   T
 
  0.00000000E+00  0.00000000E+00  0.00000000E+00
  0.00000000E+00  0.00000000E+00  0.00000000E+00
  0.00000000E+00  0.00000000E+00  0.00000000E+00
  0.00000000E+00  0.00000000E+00  0.00000000E+00
  0.00000000E+00  0.00000000E+00  0.00000000E+00
  0.00000000E+00  0.00000000E+00  0.00000000E+00
  0.00000000E+00  0.00000000E+00  0.00000000E+00
  0.00000000E+00  0.00000000E+00  0.00000000E+00
  0.00000000E+00  0.00000000E+00  0.00000000E+00
  0.00000000E+00  0.00000000E+00  0.00000000E+00
  0.00000000E+00  0.00000000E+00  0.00000000E+00
  0.00000000E+00  0.00000000E+00  0.00000000E+00
  0.00000000E+00  0.00000000E+00  0.00000000E+00
  0.00000000E+00  0.00000000E+00  0.00000000E+00
  0.00000000E+00  0.00000000E+00  0.00000000E+00
  0.00000000E+00  0.00000000E+00  0.00000000E+00
  0.00000000E+00  0.00000000E+00  0.00000000E+00
  0.00000000E+00  0.00000000E+00  0.00000000E+00
  0.00000000E+00  0.00000000E+00  0.00000000E+00
  0.00000000E+00  0.00000000E+00  0.00000000E+00
  0.00000000E+00  0.00000000E+00  0.00000000E+00
  0.00000000E+00  0.00000000E+00  0.00000000E+00
  0.00000000E+00  0.00000000E+00  0.00000000E+00
  0.00000000E+00  0.00000000E+00  0.00000000E+00
  0.00000000E+00  0.00000000E+00  0.00000000E+00
