# Supplementary material for: Crafting moiré superlattices in twisted complex oxide–transition metal dichalcogenide heterostructures
Source: Nat Commun. 2026 Feb 21;17:3025. doi: 10.1038/s41467-026-69773-7 (PMC13036047; doi:10.1038/s41467-026-69773-7)
Supplement: Supplementary file 3 — Supplementary Data 1 [file 41467_2026_69773_MOESM3_ESM.gz › gridding/CONTCAR_38]

shift_sto_ws2                           
   1.00000000000000     
     5.5112610000000002    0.0000000000000000    0.0000000000000000
    -2.7556300000000000    4.7728919999999997    0.0000000000000000
     0.0000000000000000    0.0000000000000000   35.0000000000000000
   Sr   Ti   O    W    S 
     3     4     9     3     6
Selective dynamics
Direct
  0.0000000000000000  0.0000000000000000  0.1050132528327481   F   F   T
  0.3333332839999983  0.6666665670000000  0.0451004693841455   F   F   T
  0.6666665670000000  0.3333332839999983  0.1637887959366466   F   F   T
  0.0000000000000000  0.0000000000000000  0.0099999999999980   F   F   F
  0.0000000000000000  0.0000000000000000  0.1970829976378070   F   F   T
  0.3333332839999983  0.6666665670000000  0.1370581135418405   F   F   T
  0.6666665670000000  0.3333332839999983  0.0701345401546405   F   F   T
  0.0000000000000000  0.5000000000000000  0.1025670800745644   F   F   T
  0.4999999699999975  0.5000000000000000  0.1026636171361375   F   F   T
  0.4999999699999975  0.0000000000000000  0.1026575691090841   F   F   T
  0.1666666570000004  0.3333333129999971  0.1705919565301528   F   F   T
  0.8333332540000029  0.6666665670000000  0.0343608228754420   F   F   T
  0.6666665670000000  0.8333332540000029  0.1697048736470279   F   F   T
  0.3333333129999971  0.1666666570000004  0.0343165397331475   F   F   T
  0.1666666420000027  0.8333332540000029  0.1700733184543779   F   F   T
  0.8333333129999971  0.1666666570000004  0.0343460184456461   F   F   T
  0.2222222222220012  0.3333333333330017  0.3035143042743513   F   F   T
  0.8888888792220015  0.6666666773329979  0.3035646755924191   F   F   T
  0.5555555662219973  0.9999999903333361  0.3035012450538943   F   F   T
  0.2222222222220012  0.9999999903333361  0.2581889478992210   F   F   T
  0.8888888792220015  0.3333333333330017  0.2575286486486519   F   F   T
  0.5555555662219973  0.6666666773329979  0.2578159389237626   F   F   T
  0.2222222222220012  0.9999999903333361  0.3482588994706219   F   F   T
  0.8888888792220015  0.3333333333330017  0.3481353290677163   F   F   T
  0.5555555662219973  0.6666666773329979  0.3482051436938676   F   F   T
 
  0.00000000E+00  0.00000000E+00  0.00000000E+00
  0.00000000E+00  0.00000000E+00  0.00000000E+00
  0.00000000E+00  0.00000000E+00  0.00000000E+00
  0.00000000E+00  0.00000000E+00  0.00000000E+00
  0.00000000E+00  0.00000000E+00  0.00000000E+00
  0.00000000E+00  0.00000000E+00  0.00000000E+00
  0.00000000E+00  0.00000000E+00  0.00000000E+00
  0.00000000E+00  0.00000000E+00  0.00000000E+00
  0.00000000E+00  0.00000000E+00  0.00000000E+00
  0.00000000E+00  0.00000000E+00  0.00000000E+00
  0.00000000E+00  0.00000000E+00  0.00000000E+00
  0.00000000E+00  0.00000000E+00  0.00000000E+00
  0.00000000E+00  0.00000000E+00  0.00000000E+00
  0.00000000E+00  0.00000000E+00  0.00000000E+00
  0.00000000E+00  0.00000000E+00  0.00000000E+00
  0.00000000E+00  0.00000000E+00  0.00000000E+00
  0.00000000E+00  0.00000000E+00  0.00000000E+00
  0.00000000E+00  0.00000000E+00  0.00000000E+00
  0.00000000E+00  0.00000000E+00  0.00000000E+00
  0.00000000E+00  0.00000000E+00  0.00000000E+00
  0.00000000E+00  0.00000000E+00  0.00000000E+00
  0.00000000E+00  0.00000000E+00  0.00000000E+00
  0.00000000E+00  0.00000000E+00  0.00000000E+00
  0.00000000E+00  0.00000000E+00  0.00000000E+00
  0.00000000E+00  0.00000000E+00  0.00000000E+00
