# Supplementary material for: Crafting moiré superlattices in twisted complex oxide–transition metal dichalcogenide heterostructures
Source: Nat Commun. 2026 Feb 21;17:3025. doi: 10.1038/s41467-026-69773-7 (PMC13036047; doi:10.1038/s41467-026-69773-7)
Supplement: Supplementary file 3 — Supplementary Data 1 [file 41467_2026_69773_MOESM3_ESM.gz › gridding/CONTCAR_58]

shift_sto_ws2                           
   1.00000000000000     
     5.5112610000000002    0.0000000000000000    0.0000000000000000
    -2.7556300000000000    4.7728919999999997    0.0000000000000000
     0.0000000000000000    0.0000000000000000   35.0000000000000000
   Sr   Ti   O    W    S 
     3     4     9     3     6
Selective dynamics
Direct
  0.0000000000000000  0.0000000000000000  0.1048023251485901   F   F   T
  0.3333332839999983  0.6666665670000000  0.0451210441327206   F   F   T
  0.6666665670000000  0.3333332839999983  0.1639041461488588   F   F   T
  0.0000000000000000  0.0000000000000000  0.0099999999999980   F   F   F
  0.0000000000000000  0.0000000000000000  0.1969706765670054   F   F   T
  0.3333332839999983  0.6666665670000000  0.1369616089547634   F   F   T
  0.6666665670000000  0.3333332839999983  0.0700970977786781   F   F   T
  0.0000000000000000  0.5000000000000000  0.1026901560988520   F   F   T
  0.4999999699999975  0.5000000000000000  0.1027214806158625   F   F   T
  0.4999999699999975  0.0000000000000000  0.1027257547618774   F   F   T
  0.1666666570000004  0.3333333129999971  0.1704620640451040   F   F   T
  0.8333332540000029  0.6666665670000000  0.0344220962387780   F   F   T
  0.6666665670000000  0.8333332540000029  0.1699550856577261   F   F   T
  0.3333333129999971  0.1666666570000004  0.0343876470039106   F   F   T
  0.1666666420000027  0.8333332540000029  0.1703866886657792   F   F   T
  0.8333333129999971  0.1666666570000004  0.0344080735134398   F   F   T
  0.4444444444440023  0.5555555555559977  0.3044800158427208   F   F   T
  0.1111111014440027  0.8888888995560009  0.3046431953826385   F   F   T
  0.7777777884439985  0.2222222125559981  0.3046307084396318   F   F   T
  0.4444444444440023  0.2222222125559981  0.2582614716918030   F   F   T
  0.1111111014440027  0.5555555555559977  0.2591603452545002   F   F   T
  0.7777777884439985  0.8888888995560009  0.2594994758431213   F   F   T
  0.4444444444440023  0.2222222125559981  0.3491884765056312   F   F   T
  0.1111111014440027  0.5555555555559977  0.3492916663065202   F   F   T
  0.7777777884439985  0.8888888995560009  0.3493843311545533   F   F   T
 
  0.00000000E+00  0.00000000E+00  0.00000000E+00
  0.00000000E+00  0.00000000E+00  0.00000000E+00
  0.00000000E+00  0.00000000E+00  0.00000000E+00
  0.00000000E+00  0.00000000E+00  0.00000000E+00
  0.00000000E+00  0.00000000E+00  0.00000000E+00
  0.00000000E+00  0.00000000E+00  0.00000000E+00
  0.00000000E+00  0.00000000E+00  0.00000000E+00
  0.00000000E+00  0.00000000E+00  0.00000000E+00
  0.00000000E+00  0.00000000E+00  0.00000000E+00
  0.00000000E+00  0.00000000E+00  0.00000000E+00
  0.00000000E+00  0.00000000E+00  0.00000000E+00
  0.00000000E+00  0.00000000E+00  0.00000000E+00
  0.00000000E+00  0.00000000E+00  0.00000000E+00
  0.00000000E+00  0.00000000E+00  0.00000000E+00
  0.00000000E+00  0.00000000E+00  0.00000000E+00
  0.00000000E+00  0.00000000E+00  0.00000000E+00
  0.00000000E+00  0.00000000E+00  0.00000000E+00
  0.00000000E+00  0.00000000E+00  0.00000000E+00
  0.00000000E+00  0.00000000E+00  0.00000000E+00
  0.00000000E+00  0.00000000E+00  0.00000000E+00
  0.00000000E+00  0.00000000E+00  0.00000000E+00
  0.00000000E+00  0.00000000E+00  0.00000000E+00
  0.00000000E+00  0.00000000E+00  0.00000000E+00
  0.00000000E+00  0.00000000E+00  0.00000000E+00
  0.00000000E+00  0.00000000E+00  0.00000000E+00
