# Supplementary material for: Crafting moiré superlattices in twisted complex oxide–transition metal dichalcogenide heterostructures
Source: Nat Commun. 2026 Feb 21;17:3025. doi: 10.1038/s41467-026-69773-7 (PMC13036047; doi:10.1038/s41467-026-69773-7)
Supplement: Supplementary file 3 — Supplementary Data 1 [file 41467_2026_69773_MOESM3_ESM.gz › gridding/CONTCAR_44]

shift_sto_ws2                           
   1.00000000000000     
     5.5112610000000002    0.0000000000000000    0.0000000000000000
    -2.7556300000000000    4.7728919999999997    0.0000000000000000
     0.0000000000000000    0.0000000000000000   35.0000000000000000
   Sr   Ti   O    W    S 
     3     4     9     3     6
Selective dynamics
Direct
  0.0000000000000000  0.0000000000000000  0.1045219127085844   F   F   T
  0.3333332839999983  0.6666665670000000  0.0451595190644838   F   F   T
  0.6666665670000000  0.3333332839999983  0.1640668703868045   F   F   T
  0.0000000000000000  0.0000000000000000  0.0099999999999980   F   F   F
  0.0000000000000000  0.0000000000000000  0.1969078187247035   F   F   T
  0.3333332839999983  0.6666665670000000  0.1369639826683908   F   F   T
  0.6666665670000000  0.3333332839999983  0.0700864087778257   F   F   T
  0.0000000000000000  0.5000000000000000  0.1029406834988009   F   F   T
  0.4999999699999975  0.5000000000000000  0.1028942673976161   F   F   T
  0.4999999699999975  0.0000000000000000  0.1028247598583505   F   F   T
  0.1666666570000004  0.3333333129999971  0.1704893670301146   F   F   T
  0.8333332540000029  0.6666665670000000  0.0345000756558491   F   F   T
  0.6666665670000000  0.8333332540000029  0.1707669319421967   F   F   T
  0.3333333129999971  0.1666666570000004  0.0345197783605400   F   F   T
  0.1666666420000027  0.8333332540000029  0.1706102596210997   F   F   T
  0.8333333129999971  0.1666666570000004  0.0344766383323005   F   F   T
  0.6666666666669983  0.5555555555559977  0.3080493889127638   F   F   T
  0.3333333236669986  0.8888888995560009  0.3079524100079638   F   F   T
  0.0000000106700000  0.2222222125559981  0.3081015741029773   F   F   T
  0.6666666666669983  0.2222222125559981  0.2620922864871389   F   F   T
  0.3333333236669986  0.5555555555559977  0.2627068401757668   F   F   T
  0.0000000106700000  0.8888888995560009  0.2628855774332592   F   F   T
  0.6666666666669983  0.2222222125559981  0.3526526522938198   F   F   T
  0.3333333236669986  0.5555555555559977  0.3527674382703623   F   F   T
  0.0000000106700000  0.8888888995560009  0.3527601472393016   F   F   T
 
  0.00000000E+00  0.00000000E+00  0.00000000E+00
  0.00000000E+00  0.00000000E+00  0.00000000E+00
  0.00000000E+00  0.00000000E+00  0.00000000E+00
  0.00000000E+00  0.00000000E+00  0.00000000E+00
  0.00000000E+00  0.00000000E+00  0.00000000E+00
  0.00000000E+00  0.00000000E+00  0.00000000E+00
  0.00000000E+00  0.00000000E+00  0.00000000E+00
  0.00000000E+00  0.00000000E+00  0.00000000E+00
  0.00000000E+00  0.00000000E+00  0.00000000E+00
  0.00000000E+00  0.00000000E+00  0.00000000E+00
  0.00000000E+00  0.00000000E+00  0.00000000E+00
  0.00000000E+00  0.00000000E+00  0.00000000E+00
  0.00000000E+00  0.00000000E+00  0.00000000E+00
  0.00000000E+00  0.00000000E+00  0.00000000E+00
  0.00000000E+00  0.00000000E+00  0.00000000E+00
  0.00000000E+00  0.00000000E+00  0.00000000E+00
  0.00000000E+00  0.00000000E+00  0.00000000E+00
  0.00000000E+00  0.00000000E+00  0.00000000E+00
  0.00000000E+00  0.00000000E+00  0.00000000E+00
  0.00000000E+00  0.00000000E+00  0.00000000E+00
  0.00000000E+00  0.00000000E+00  0.00000000E+00
  0.00000000E+00  0.00000000E+00  0.00000000E+00
  0.00000000E+00  0.00000000E+00  0.00000000E+00
  0.00000000E+00  0.00000000E+00  0.00000000E+00
  0.00000000E+00  0.00000000E+00  0.00000000E+00
