# Supplementary material for: Crafting moiré superlattices in twisted complex oxide–transition metal dichalcogenide heterostructures
Source: Nat Commun. 2026 Feb 21;17:3025. doi: 10.1038/s41467-026-69773-7 (PMC13036047; doi:10.1038/s41467-026-69773-7)
Supplement: Supplementary file 3 — Supplementary Data 1 [file 41467_2026_69773_MOESM3_ESM.gz › gridding/CONTCAR_4]

shift_sto_ws2                           
   1.00000000000000     
     5.5112610000000002    0.0000000000000000    0.0000000000000000
    -2.7556300000000000    4.7728919999999997    0.0000000000000000
     0.0000000000000000    0.0000000000000000   35.0000000000000000
   Sr   Ti   O    W    S 
     3     4     9     3     6
Selective dynamics
Direct
  0.0000000000000000  0.0000000000000000  0.1049881156008539   F   F   T
  0.3333332839999983  0.6666665670000000  0.0451056295008812   F   F   T
  0.6666665670000000  0.3333332839999983  0.1639478356513635   F   F   T
  0.0000000000000000  0.0000000000000000  0.0099999999999980   F   F   F
  0.0000000000000000  0.0000000000000000  0.1970851996815028   F   F   T
  0.3333332839999983  0.6666665670000000  0.1370877890057116   F   F   T
  0.6666665670000000  0.3333332839999983  0.0701549139743634   F   F   T
  0.0000000000000000  0.5000000000000000  0.1026621469226114   F   F   T
  0.4999999699999975  0.5000000000000000  0.1025218999325404   F   F   T
  0.4999999699999975  0.0000000000000000  0.1026713312748697   F   F   T
  0.1666666570000004  0.3333333129999971  0.1703178825121796   F   F   T
  0.8333332540000029  0.6666665670000000  0.0343519367628247   F   F   T
  0.6666665670000000  0.8333332540000029  0.1705928586157270   F   F   T
  0.3333333129999971  0.1666666570000004  0.0343659189822745   F   F   T
  0.1666666420000027  0.8333332540000029  0.1694656003001000   F   F   T
  0.8333333129999971  0.1666666570000004  0.0342909301080709   F   F   T
  0.2222222222220012  0.1111111111110006  0.3044466389200053   F   F   T
  0.8888888792220015  0.4444444551109967  0.3043689239993697   F   F   T
  0.5555555662219973  0.7777777681110010  0.3042519165523814   F   F   T
  0.2222222222220012  0.7777777681110010  0.2587133991061634   F   F   T
  0.8888888792220015  0.1111111111110006  0.2589597136440887   F   F   T
  0.5555555662219973  0.4444444551109967  0.2585690572836796   F   F   T
  0.2222222222220012  0.7777777681110010  0.3490642920081584   F   F   T
  0.8888888792220015  0.1111111111110006  0.3490576491460686   F   F   T
  0.5555555662219973  0.4444444551109967  0.3489670921272889   F   F   T
 
  0.00000000E+00  0.00000000E+00  0.00000000E+00
  0.00000000E+00  0.00000000E+00  0.00000000E+00
  0.00000000E+00  0.00000000E+00  0.00000000E+00
  0.00000000E+00  0.00000000E+00  0.00000000E+00
  0.00000000E+00  0.00000000E+00  0.00000000E+00
  0.00000000E+00  0.00000000E+00  0.00000000E+00
  0.00000000E+00  0.00000000E+00  0.00000000E+00
  0.00000000E+00  0.00000000E+00  0.00000000E+00
  0.00000000E+00  0.00000000E+00  0.00000000E+00
  0.00000000E+00  0.00000000E+00  0.00000000E+00
  0.00000000E+00  0.00000000E+00  0.00000000E+00
  0.00000000E+00  0.00000000E+00  0.00000000E+00
  0.00000000E+00  0.00000000E+00  0.00000000E+00
  0.00000000E+00  0.00000000E+00  0.00000000E+00
  0.00000000E+00  0.00000000E+00  0.00000000E+00
  0.00000000E+00  0.00000000E+00  0.00000000E+00
  0.00000000E+00  0.00000000E+00  0.00000000E+00
  0.00000000E+00  0.00000000E+00  0.00000000E+00
  0.00000000E+00  0.00000000E+00  0.00000000E+00
  0.00000000E+00  0.00000000E+00  0.00000000E+00
  0.00000000E+00  0.00000000E+00  0.00000000E+00
  0.00000000E+00  0.00000000E+00  0.00000000E+00
  0.00000000E+00  0.00000000E+00  0.00000000E+00
  0.00000000E+00  0.00000000E+00  0.00000000E+00
  0.00000000E+00  0.00000000E+00  0.00000000E+00
