# Supplementary material for: Crafting moiré superlattices in twisted complex oxide–transition metal dichalcogenide heterostructures
Source: Nat Commun. 2026 Feb 21;17:3025. doi: 10.1038/s41467-026-69773-7 (PMC13036047; doi:10.1038/s41467-026-69773-7)
Supplement: Supplementary file 3 — Supplementary Data 1 [file 41467_2026_69773_MOESM3_ESM.gz › gridding/CONTCAR_15]

shift_sto_ws2                           
   1.00000000000000     
     5.5112610000000002    0.0000000000000000    0.0000000000000000
    -2.7556300000000000    4.7728919999999997    0.0000000000000000
     0.0000000000000000    0.0000000000000000   35.0000000000000000
   Sr   Ti   O    W    S 
     3     4     9     3     6
Selective dynamics
Direct
  0.0000000000000000  0.0000000000000000  0.1050140229940482   F   F   T
  0.3333332839999983  0.6666665670000000  0.0451348290434126   F   F   T
  0.6666665670000000  0.3333332839999983  0.1638447381311821   F   F   T
  0.0000000000000000  0.0000000000000000  0.0099999999999980   F   F   F
  0.0000000000000000  0.0000000000000000  0.1971194118500605   F   F   T
  0.3333332839999983  0.6666665670000000  0.1370523962551715   F   F   T
  0.6666665670000000  0.3333332839999983  0.0701434769386253   F   F   T
  0.0000000000000000  0.5000000000000000  0.1026914997067436   F   F   T
  0.4999999699999975  0.5000000000000000  0.1026583142269146   F   F   T
  0.4999999699999975  0.0000000000000000  0.1026636189418397   F   F   T
  0.1666666570000004  0.3333333129999971  0.1697871212740267   F   F   T
  0.8333332540000029  0.6666665670000000  0.0343659087704680   F   F   T
  0.6666665670000000  0.8333332540000029  0.1704548149070177   F   F   T
  0.3333333129999971  0.1666666570000004  0.0343657340096968   F   F   T
  0.1666666420000027  0.8333332540000029  0.1702516899414661   F   F   T
  0.8333333129999971  0.1666666570000004  0.0343659543578596   F   F   T
  0.4074074074069998  0.2592592592589966  0.3031959160399396   F   F   T
  0.0740740644073981  0.5925926032589999  0.3031166388688433   F   F   T
  0.7407407514070030  0.9259259162593025  0.3031763272602035   F   F   T
  0.4074074074069998  0.9259259162593025  0.2576026196292247   F   F   T
  0.0740740644073981  0.2592592592589966  0.2579179529182625   F   F   T
  0.7407407514070030  0.5925926032589999  0.2568855256248881   F   F   T
  0.4074074074069998  0.9259259162593025  0.3478474640140945   F   F   T
  0.0740740644073981  0.2592592592589966  0.3479348466114587   F   F   T
  0.7407407514070030  0.5925926032589999  0.3477762271153466   F   F   T
 
  0.00000000E+00  0.00000000E+00  0.00000000E+00
  0.00000000E+00  0.00000000E+00  0.00000000E+00
  0.00000000E+00  0.00000000E+00  0.00000000E+00
  0.00000000E+00  0.00000000E+00  0.00000000E+00
  0.00000000E+00  0.00000000E+00  0.00000000E+00
  0.00000000E+00  0.00000000E+00  0.00000000E+00
  0.00000000E+00  0.00000000E+00  0.00000000E+00
  0.00000000E+00  0.00000000E+00  0.00000000E+00
  0.00000000E+00  0.00000000E+00  0.00000000E+00
  0.00000000E+00  0.00000000E+00  0.00000000E+00
  0.00000000E+00  0.00000000E+00  0.00000000E+00
  0.00000000E+00  0.00000000E+00  0.00000000E+00
  0.00000000E+00  0.00000000E+00  0.00000000E+00
  0.00000000E+00  0.00000000E+00  0.00000000E+00
  0.00000000E+00  0.00000000E+00  0.00000000E+00
  0.00000000E+00  0.00000000E+00  0.00000000E+00
  0.00000000E+00  0.00000000E+00  0.00000000E+00
  0.00000000E+00  0.00000000E+00  0.00000000E+00
  0.00000000E+00  0.00000000E+00  0.00000000E+00
  0.00000000E+00  0.00000000E+00  0.00000000E+00
  0.00000000E+00  0.00000000E+00  0.00000000E+00
  0.00000000E+00  0.00000000E+00  0.00000000E+00
  0.00000000E+00  0.00000000E+00  0.00000000E+00
  0.00000000E+00  0.00000000E+00  0.00000000E+00
  0.00000000E+00  0.00000000E+00  0.00000000E+00
