# Supplementary material for: Crafting moiré superlattices in twisted complex oxide–transition metal dichalcogenide heterostructures
Source: Nat Commun. 2026 Feb 21;17:3025. doi: 10.1038/s41467-026-69773-7 (PMC13036047; doi:10.1038/s41467-026-69773-7)
Supplement: Supplementary file 3 — Supplementary Data 1 [file 41467_2026_69773_MOESM3_ESM.gz › gridding/CONTCAR_43]

shift_sto_ws2                           
   1.00000000000000     
     5.5112610000000002    0.0000000000000000    0.0000000000000000
    -2.7556300000000000    4.7728919999999997    0.0000000000000000
     0.0000000000000000    0.0000000000000000   35.0000000000000000
   Sr   Ti   O    W    S 
     3     4     9     3     6
Selective dynamics
Direct
  0.0000000000000000  0.0000000000000000  0.1046385185735517   F   F   T
  0.3333332839999983  0.6666665670000000  0.0451548980184953   F   F   T
  0.6666665670000000  0.3333332839999983  0.1640407254590457   F   F   T
  0.0000000000000000  0.0000000000000000  0.0099999999999980   F   F   F
  0.0000000000000000  0.0000000000000000  0.1969629696298441   F   F   T
  0.3333332839999983  0.6666665670000000  0.1370206723483278   F   F   T
  0.6666665670000000  0.3333332839999983  0.0701101501728800   F   F   T
  0.0000000000000000  0.5000000000000000  0.1028955983401261   F   F   T
  0.4999999699999975  0.5000000000000000  0.1028530970235622   F   F   T
  0.4999999699999975  0.0000000000000000  0.1027368002533535   F   F   T
  0.1666666570000004  0.3333333129999971  0.1702516950754642   F   F   T
  0.8333332540000029  0.6666665670000000  0.0344540986259290   F   F   T
  0.6666665670000000  0.8333332540000029  0.1706102808885674   F   F   T
  0.3333333129999971  0.1666666570000004  0.0344551994617674   F   F   T
  0.1666666420000027  0.8333332540000029  0.1707669345980491   F   F   T
  0.8333333129999971  0.1666666570000004  0.0344742134603351   F   F   T
  0.5925925925930002  0.5185185185190022  0.3075187311557173   F   F   T
  0.2592592495930006  0.8518518625189984  0.3074131740802599   F   F   T
  0.9259259365930035  0.1851851755190026  0.3075647478576045   F   F   T
  0.5925925925930002  0.1851851755190026  0.2616420824085282   F   F   T
  0.2592592495930006  0.5185185185190022  0.2621037729258049   F   F   T
  0.9259259365930035  0.8518518625189984  0.2622703229936789   F   F   T
  0.5925925925930002  0.1851851755190026  0.3521147947077807   F   F   T
  0.2592592495930006  0.5185185185190022  0.3522269130765778   F   F   T
  0.9259259365930035  0.8518518625189984  0.3522237405206923   F   F   T
 
  0.00000000E+00  0.00000000E+00  0.00000000E+00
  0.00000000E+00  0.00000000E+00  0.00000000E+00
  0.00000000E+00  0.00000000E+00  0.00000000E+00
  0.00000000E+00  0.00000000E+00  0.00000000E+00
  0.00000000E+00  0.00000000E+00  0.00000000E+00
  0.00000000E+00  0.00000000E+00  0.00000000E+00
  0.00000000E+00  0.00000000E+00  0.00000000E+00
  0.00000000E+00  0.00000000E+00  0.00000000E+00
  0.00000000E+00  0.00000000E+00  0.00000000E+00
  0.00000000E+00  0.00000000E+00  0.00000000E+00
  0.00000000E+00  0.00000000E+00  0.00000000E+00
  0.00000000E+00  0.00000000E+00  0.00000000E+00
  0.00000000E+00  0.00000000E+00  0.00000000E+00
  0.00000000E+00  0.00000000E+00  0.00000000E+00
  0.00000000E+00  0.00000000E+00  0.00000000E+00
  0.00000000E+00  0.00000000E+00  0.00000000E+00
  0.00000000E+00  0.00000000E+00  0.00000000E+00
  0.00000000E+00  0.00000000E+00  0.00000000E+00
  0.00000000E+00  0.00000000E+00  0.00000000E+00
  0.00000000E+00  0.00000000E+00  0.00000000E+00
  0.00000000E+00  0.00000000E+00  0.00000000E+00
  0.00000000E+00  0.00000000E+00  0.00000000E+00
  0.00000000E+00  0.00000000E+00  0.00000000E+00
  0.00000000E+00  0.00000000E+00  0.00000000E+00
  0.00000000E+00  0.00000000E+00  0.00000000E+00
