# Supplementary material for: Crafting moiré superlattices in twisted complex oxide–transition metal dichalcogenide heterostructures
Source: Nat Commun. 2026 Feb 21;17:3025. doi: 10.1038/s41467-026-69773-7 (PMC13036047; doi:10.1038/s41467-026-69773-7)
Supplement: Supplementary file 3 — Supplementary Data 1 [file 41467_2026_69773_MOESM3_ESM.gz › gridding/CONTCAR_48]

shift_sto_ws2                           
   1.00000000000000     
     5.5112610000000002    0.0000000000000000    0.0000000000000000
    -2.7556300000000000    4.7728919999999997    0.0000000000000000
     0.0000000000000000    0.0000000000000000   35.0000000000000000
   Sr   Ti   O    W    S 
     3     4     9     3     6
Selective dynamics
Direct
  0.0000000000000000  0.0000000000000000  0.1052328945511931   F   F   T
  0.3333332839999983  0.6666665670000000  0.0451061287673156   F   F   T
  0.6666665670000000  0.3333332839999983  0.1638759304517308   F   F   T
  0.0000000000000000  0.0000000000000000  0.0099999999999980   F   F   F
  0.0000000000000000  0.0000000000000000  0.1973409653137850   F   F   T
  0.3333332839999983  0.6666665670000000  0.1371285179801589   F   F   T
  0.6666665670000000  0.3333332839999983  0.0701749088541845   F   F   T
  0.0000000000000000  0.5000000000000000  0.1025642131490656   F   F   T
  0.4999999699999975  0.5000000000000000  0.1025966951943289   F   F   T
  0.4999999699999975  0.0000000000000000  0.1025662718726466   F   F   T
  0.1666666570000004  0.3333333129999971  0.1703287544062064   F   F   T
  0.8333332540000029  0.6666665670000000  0.0343128729991165   F   F   T
  0.6666665670000000  0.8333332540000029  0.1693872547452742   F   F   T
  0.3333333129999971  0.1666666570000004  0.0342752895091110   F   F   T
  0.1666666420000027  0.8333332540000029  0.1703086082086855   F   F   T
  0.8333333129999971  0.1666666570000004  0.0342909244618426   F   F   T
  0.3333333333330017  0.4444444444440023  0.3016796201416412   F   F   T
  0.9999999903333361  0.7777777884439985  0.3017592381095184   F   F   T
  0.6666666773329979  0.1111111014440027  0.3017021443149943   F   F   T
  0.3333333333330017  0.1111111014440027  0.2556350652590709   F   F   T
  0.9999999903333361  0.4444444444440023  0.2560245354606181   F   F   T
  0.6666666773329979  0.7777777884439985  0.2561403429285818   F   F   T
  0.3333333333330017  0.1111111014440027  0.3463606010363804   F   F   T
  0.9999999903333361  0.4444444444440023  0.3463720988092689   F   F   T
  0.6666666773329979  0.7777777884439985  0.3464624601543136   F   F   T
 
  0.00000000E+00  0.00000000E+00  0.00000000E+00
  0.00000000E+00  0.00000000E+00  0.00000000E+00
  0.00000000E+00  0.00000000E+00  0.00000000E+00
  0.00000000E+00  0.00000000E+00  0.00000000E+00
  0.00000000E+00  0.00000000E+00  0.00000000E+00
  0.00000000E+00  0.00000000E+00  0.00000000E+00
  0.00000000E+00  0.00000000E+00  0.00000000E+00
  0.00000000E+00  0.00000000E+00  0.00000000E+00
  0.00000000E+00  0.00000000E+00  0.00000000E+00
  0.00000000E+00  0.00000000E+00  0.00000000E+00
  0.00000000E+00  0.00000000E+00  0.00000000E+00
  0.00000000E+00  0.00000000E+00  0.00000000E+00
  0.00000000E+00  0.00000000E+00  0.00000000E+00
  0.00000000E+00  0.00000000E+00  0.00000000E+00
  0.00000000E+00  0.00000000E+00  0.00000000E+00
  0.00000000E+00  0.00000000E+00  0.00000000E+00
  0.00000000E+00  0.00000000E+00  0.00000000E+00
  0.00000000E+00  0.00000000E+00  0.00000000E+00
  0.00000000E+00  0.00000000E+00  0.00000000E+00
  0.00000000E+00  0.00000000E+00  0.00000000E+00
  0.00000000E+00  0.00000000E+00  0.00000000E+00
  0.00000000E+00  0.00000000E+00  0.00000000E+00
  0.00000000E+00  0.00000000E+00  0.00000000E+00
  0.00000000E+00  0.00000000E+00  0.00000000E+00
  0.00000000E+00  0.00000000E+00  0.00000000E+00
