# Supplementary material for: Crafting moiré superlattices in twisted complex oxide–transition metal dichalcogenide heterostructures
Source: Nat Commun. 2026 Feb 21;17:3025. doi: 10.1038/s41467-026-69773-7 (PMC13036047; doi:10.1038/s41467-026-69773-7)
Supplement: Supplementary file 3 — Supplementary Data 1 [file 41467_2026_69773_MOESM3_ESM.gz › gridding/CONTCAR_12]

shift_sto_ws2                           
   1.00000000000000     
     5.5112610000000002    0.0000000000000000    0.0000000000000000
    -2.7556300000000000    4.7728919999999997    0.0000000000000000
     0.0000000000000000    0.0000000000000000   35.0000000000000000
   Sr   Ti   O    W    S 
     3     4     9     3     6
Selective dynamics
Direct
  0.0000000000000000  0.0000000000000000  0.1052547624244724   F   F   T
  0.3333332839999983  0.6666665670000000  0.0450640481845639   F   F   T
  0.6666665670000000  0.3333332839999983  0.1639818698644149   F   F   T
  0.0000000000000000  0.0000000000000000  0.0099999999999980   F   F   F
  0.0000000000000000  0.0000000000000000  0.1973571862853731   F   F   T
  0.3333332839999983  0.6666665670000000  0.1371297555518893   F   F   T
  0.6666665670000000  0.3333332839999983  0.0701862865009772   F   F   T
  0.0000000000000000  0.5000000000000000  0.1025161097283984   F   F   T
  0.4999999699999975  0.5000000000000000  0.1023898985766323   F   F   T
  0.4999999699999975  0.0000000000000000  0.1025447351193307   F   F   T
  0.1666666570000004  0.3333333129999971  0.1701765745179102   F   F   T
  0.8333332540000029  0.6666665670000000  0.0342617263894240   F   F   T
  0.6666665670000000  0.8333332540000029  0.1704067479572728   F   F   T
  0.3333333129999971  0.1666666570000004  0.0342904523406418   F   F   T
  0.1666666420000027  0.8333332540000029  0.1690533550360342   F   F   T
  0.8333333129999971  0.1666666570000004  0.0341994443237965   F   F   T
  0.1851851851849986  0.1481481481480031  0.3017859974588504   F   F   T
  0.8518518421849990  0.4814814921479993  0.3017209947926887   F   F   T
  0.5185185291850019  0.8148148051480035  0.3015940221747471   F   F   T
  0.1851851851849986  0.8148148051480035  0.2560038571070677   F   F   T
  0.8518518421849990  0.1481481481480031  0.2558767386590688   F   F   T
  0.5185185291850019  0.4814814921479993  0.2560007444907555   F   F   T
  0.1851851851849986  0.8148148051480035  0.3464565540616107   F   F   T
  0.8518518421849990  0.1481481481480031  0.3463800875091039   F   F   T
  0.5185185291850019  0.4814814921479993  0.3463677841749018   F   F   T
 
  0.00000000E+00  0.00000000E+00  0.00000000E+00
  0.00000000E+00  0.00000000E+00  0.00000000E+00
  0.00000000E+00  0.00000000E+00  0.00000000E+00
  0.00000000E+00  0.00000000E+00  0.00000000E+00
  0.00000000E+00  0.00000000E+00  0.00000000E+00
  0.00000000E+00  0.00000000E+00  0.00000000E+00
  0.00000000E+00  0.00000000E+00  0.00000000E+00
  0.00000000E+00  0.00000000E+00  0.00000000E+00
  0.00000000E+00  0.00000000E+00  0.00000000E+00
  0.00000000E+00  0.00000000E+00  0.00000000E+00
  0.00000000E+00  0.00000000E+00  0.00000000E+00
  0.00000000E+00  0.00000000E+00  0.00000000E+00
  0.00000000E+00  0.00000000E+00  0.00000000E+00
  0.00000000E+00  0.00000000E+00  0.00000000E+00
  0.00000000E+00  0.00000000E+00  0.00000000E+00
  0.00000000E+00  0.00000000E+00  0.00000000E+00
  0.00000000E+00  0.00000000E+00  0.00000000E+00
  0.00000000E+00  0.00000000E+00  0.00000000E+00
  0.00000000E+00  0.00000000E+00  0.00000000E+00
  0.00000000E+00  0.00000000E+00  0.00000000E+00
  0.00000000E+00  0.00000000E+00  0.00000000E+00
  0.00000000E+00  0.00000000E+00  0.00000000E+00
  0.00000000E+00  0.00000000E+00  0.00000000E+00
  0.00000000E+00  0.00000000E+00  0.00000000E+00
  0.00000000E+00  0.00000000E+00  0.00000000E+00
