# Supplementary material for: Crafting moiré superlattices in twisted complex oxide–transition metal dichalcogenide heterostructures
Source: Nat Commun. 2026 Feb 21;17:3025. doi: 10.1038/s41467-026-69773-7 (PMC13036047; doi:10.1038/s41467-026-69773-7)
Supplement: Supplementary file 3 — Supplementary Data 1 [file 41467_2026_69773_MOESM3_ESM.gz › gridding/CONTCAR_69]

shift_sto_ws2                           
   1.00000000000000     
     5.5112610000000002    0.0000000000000000    0.0000000000000000
    -2.7556300000000000    4.7728919999999997    0.0000000000000000
     0.0000000000000000    0.0000000000000000   35.0000000000000000
   Sr   Ti   O    W    S 
     3     4     9     3     6
Selective dynamics
Direct
  0.0000000000000000  0.0000000000000000  0.1043177854246977   F   F   T
  0.3333332839999983  0.6666665670000000  0.0451328462893841   F   F   T
  0.6666665670000000  0.3333332839999983  0.1640879656901433   F   F   T
  0.0000000000000000  0.0000000000000000  0.0099999999999980   F   F   F
  0.0000000000000000  0.0000000000000000  0.1968529945527351   F   F   T
  0.3333332839999983  0.6666665670000000  0.1369074624866400   F   F   T
  0.6666665670000000  0.3333332839999983  0.0700571296425139   F   F   T
  0.0000000000000000  0.5000000000000000  0.1029626966635888   F   F   T
  0.4999999699999975  0.5000000000000000  0.1029372838167362   F   F   T
  0.4999999699999975  0.0000000000000000  0.1029881758654980   F   F   T
  0.1666666570000004  0.3333333129999971  0.1707669362034565   F   F   T
  0.8333332540000029  0.6666665670000000  0.0345654450040200   F   F   T
  0.6666665670000000  0.8333332540000029  0.1707999539537113   F   F   T
  0.3333333129999971  0.1666666570000004  0.0345691657417575   F   F   T
  0.1666666420000027  0.8333332540000029  0.1706930630380015   F   F   T
  0.8333333129999971  0.1666666570000004  0.0345829893731988   F   F   T
  0.6296296296300028  0.7037037037040008  0.3092444963979304   F   F   T
  0.2962962866300032  0.0370370476999966  0.3093105152242188   F   F   T
  0.9629629736299989  0.3703703607040012  0.3092930761559032   F   F   T
  0.6296296296300028  0.3703703607040012  0.2634215857712192   F   F   T
  0.2962962866300032  0.7037037037040008  0.2639967257227909   F   F   T
  0.9629629736299989  0.0370370476999966  0.2641576887977806   F   F   T
  0.6296296296300028  0.3703703607040012  0.3539014278409809   F   F   T
  0.2962962866300032  0.7037037037040008  0.3540160837453001   F   F   T
  0.9629629736299989  0.0370370476999966  0.3540041895802517   F   F   T
 
  0.00000000E+00  0.00000000E+00  0.00000000E+00
  0.00000000E+00  0.00000000E+00  0.00000000E+00
  0.00000000E+00  0.00000000E+00  0.00000000E+00
  0.00000000E+00  0.00000000E+00  0.00000000E+00
  0.00000000E+00  0.00000000E+00  0.00000000E+00
  0.00000000E+00  0.00000000E+00  0.00000000E+00
  0.00000000E+00  0.00000000E+00  0.00000000E+00
  0.00000000E+00  0.00000000E+00  0.00000000E+00
  0.00000000E+00  0.00000000E+00  0.00000000E+00
  0.00000000E+00  0.00000000E+00  0.00000000E+00
  0.00000000E+00  0.00000000E+00  0.00000000E+00
  0.00000000E+00  0.00000000E+00  0.00000000E+00
  0.00000000E+00  0.00000000E+00  0.00000000E+00
  0.00000000E+00  0.00000000E+00  0.00000000E+00
  0.00000000E+00  0.00000000E+00  0.00000000E+00
  0.00000000E+00  0.00000000E+00  0.00000000E+00
  0.00000000E+00  0.00000000E+00  0.00000000E+00
  0.00000000E+00  0.00000000E+00  0.00000000E+00
  0.00000000E+00  0.00000000E+00  0.00000000E+00
  0.00000000E+00  0.00000000E+00  0.00000000E+00
  0.00000000E+00  0.00000000E+00  0.00000000E+00
  0.00000000E+00  0.00000000E+00  0.00000000E+00
  0.00000000E+00  0.00000000E+00  0.00000000E+00
  0.00000000E+00  0.00000000E+00  0.00000000E+00
  0.00000000E+00  0.00000000E+00  0.00000000E+00
