# Supplementary material for: Crafting moiré superlattices in twisted complex oxide–transition metal dichalcogenide heterostructures
Source: Nat Commun. 2026 Feb 21;17:3025. doi: 10.1038/s41467-026-69773-7 (PMC13036047; doi:10.1038/s41467-026-69773-7)
Supplement: Supplementary file 3 — Supplementary Data 1 [file 41467_2026_69773_MOESM3_ESM.gz › gridding/CONTCAR_3]

shift_sto_ws2                           
   1.00000000000000     
     5.5112610000000002    0.0000000000000000    0.0000000000000000
    -2.7556300000000000    4.7728919999999997    0.0000000000000000
     0.0000000000000000    0.0000000000000000   35.0000000000000000
   Sr   Ti   O    W    S 
     3     4     9     3     6
Selective dynamics
Direct
  0.0000000000000000  0.0000000000000000  0.1052982044706070   F   F   T
  0.3333332839999983  0.6666665670000000  0.0450749659014988   F   F   T
  0.6666665670000000  0.3333332839999983  0.1640939627155973   F   F   T
  0.0000000000000000  0.0000000000000000  0.0099999999999980   F   F   F
  0.0000000000000000  0.0000000000000000  0.1974152428219966   F   F   T
  0.3333332839999983  0.6666665670000000  0.1371707142625951   F   F   T
  0.6666665670000000  0.3333332839999983  0.0702210790762621   F   F   T
  0.0000000000000000  0.5000000000000000  0.1024988685355765   F   F   T
  0.4999999699999975  0.5000000000000000  0.1023473699418389   F   F   T
  0.4999999699999975  0.0000000000000000  0.1025298021683554   F   F   T
  0.1666666570000004  0.3333333129999971  0.1701696226582712   F   F   T
  0.8333332540000029  0.6666665670000000  0.0342309602739874   F   F   T
  0.6666665670000000  0.8333332540000029  0.1703160679931699   F   F   T
  0.3333333129999971  0.1666666570000004  0.0342743695184708   F   F   T
  0.1666666420000027  0.8333332540000029  0.1690870656782550   F   F   T
  0.8333333129999971  0.1666666570000004  0.0341842795139442   F   F   T
  0.1481481481480031  0.0740740740740975  0.3021295318214854   F   F   T
  0.8148148051480035  0.4074074180740013  0.3020861697663122   F   F   T
  0.4814814921479993  0.7407407310739984  0.3018139884763826   F   F   T
  0.1481481481480031  0.7407407310739984  0.2562816227258011   F   F   T
  0.8148148051480035  0.0740740740740975  0.2565082326891925   F   F   T
  0.4814814921479993  0.4074074180740013  0.2561341326389481   F   F   T
  0.1481481481480031  0.7407407310739984  0.3467513447996211   F   F   T
  0.8148148051480035  0.0740740740740975  0.3467522148242210   F   F   T
  0.4814814921479993  0.4074074180740013  0.3466455659878562   F   F   T
 
  0.00000000E+00  0.00000000E+00  0.00000000E+00
  0.00000000E+00  0.00000000E+00  0.00000000E+00
  0.00000000E+00  0.00000000E+00  0.00000000E+00
  0.00000000E+00  0.00000000E+00  0.00000000E+00
  0.00000000E+00  0.00000000E+00  0.00000000E+00
  0.00000000E+00  0.00000000E+00  0.00000000E+00
  0.00000000E+00  0.00000000E+00  0.00000000E+00
  0.00000000E+00  0.00000000E+00  0.00000000E+00
  0.00000000E+00  0.00000000E+00  0.00000000E+00
  0.00000000E+00  0.00000000E+00  0.00000000E+00
  0.00000000E+00  0.00000000E+00  0.00000000E+00
  0.00000000E+00  0.00000000E+00  0.00000000E+00
  0.00000000E+00  0.00000000E+00  0.00000000E+00
  0.00000000E+00  0.00000000E+00  0.00000000E+00
  0.00000000E+00  0.00000000E+00  0.00000000E+00
  0.00000000E+00  0.00000000E+00  0.00000000E+00
  0.00000000E+00  0.00000000E+00  0.00000000E+00
  0.00000000E+00  0.00000000E+00  0.00000000E+00
  0.00000000E+00  0.00000000E+00  0.00000000E+00
  0.00000000E+00  0.00000000E+00  0.00000000E+00
  0.00000000E+00  0.00000000E+00  0.00000000E+00
  0.00000000E+00  0.00000000E+00  0.00000000E+00
  0.00000000E+00  0.00000000E+00  0.00000000E+00
  0.00000000E+00  0.00000000E+00  0.00000000E+00
  0.00000000E+00  0.00000000E+00  0.00000000E+00
