# Supplementary material for: Crafting moiré superlattices in twisted complex oxide–transition metal dichalcogenide heterostructures
Source: Nat Commun. 2026 Feb 21;17:3025. doi: 10.1038/s41467-026-69773-7 (PMC13036047; doi:10.1038/s41467-026-69773-7)
Supplement: Supplementary file 3 — Supplementary Data 1 [file 41467_2026_69773_MOESM3_ESM.gz › gridding/CONTCAR_42]

shift_sto_ws2                           
   1.00000000000000     
     5.5112610000000002    0.0000000000000000    0.0000000000000000
    -2.7556300000000000    4.7728919999999997    0.0000000000000000
     0.0000000000000000    0.0000000000000000   35.0000000000000000
   Sr   Ti   O    W    S 
     3     4     9     3     6
Selective dynamics
Direct
  0.0000000000000000  0.0000000000000000  0.1048101754024273   F   F   T
  0.3333332839999983  0.6666665670000000  0.0451203909539828   F   F   T
  0.6666665670000000  0.3333332839999983  0.1639089362550337   F   F   T
  0.0000000000000000  0.0000000000000000  0.0099999999999980   F   F   F
  0.0000000000000000  0.0000000000000000  0.1969834686220935   F   F   T
  0.3333332839999983  0.6666665670000000  0.1370415989503755   F   F   T
  0.6666665670000000  0.3333332839999983  0.0701209589973359   F   F   T
  0.0000000000000000  0.5000000000000000  0.1027504133420862   F   F   T
  0.4999999699999975  0.5000000000000000  0.1027431332195405   F   F   T
  0.4999999699999975  0.0000000000000000  0.1026660496257392   F   F   T
  0.1666666570000004  0.3333333129999971  0.1699152698646245   F   F   T
  0.8333332540000029  0.6666665670000000  0.0343802752445512   F   F   T
  0.6666665670000000  0.8333332540000029  0.1703168310812870   F   F   T
  0.3333333129999971  0.1666666570000004  0.0343990933918406   F   F   T
  0.1666666420000027  0.8333332540000029  0.1707612867007668   F   F   T
  0.8333333129999971  0.1666666570000004  0.0344206865904226   F   F   T
  0.5185185185190022  0.4814814814809978  0.3058039553401812   F   F   T
  0.1851851755190026  0.8148148254810010  0.3057525921631736   F   F   T
  0.8518518625189984  0.1481481384809982  0.3058621438419777   F   F   T
  0.5185185185190022  0.1481481384809982  0.2599352515468567   F   F   T
  0.1851851755190026  0.4814814814809978  0.2602697544413175   F   F   T
  0.8518518625189984  0.8148148254810010  0.2605192190528385   F   F   T
  0.5185185185190022  0.1481481384809982  0.3504096437730553   F   F   T
  0.1851851755190026  0.4814814814809978  0.3505077095500226   F   F   T
  0.8518518625189984  0.8148148254810010  0.3505279526726994   F   F   T
 
  0.00000000E+00  0.00000000E+00  0.00000000E+00
  0.00000000E+00  0.00000000E+00  0.00000000E+00
  0.00000000E+00  0.00000000E+00  0.00000000E+00
  0.00000000E+00  0.00000000E+00  0.00000000E+00
  0.00000000E+00  0.00000000E+00  0.00000000E+00
  0.00000000E+00  0.00000000E+00  0.00000000E+00
  0.00000000E+00  0.00000000E+00  0.00000000E+00
  0.00000000E+00  0.00000000E+00  0.00000000E+00
  0.00000000E+00  0.00000000E+00  0.00000000E+00
  0.00000000E+00  0.00000000E+00  0.00000000E+00
  0.00000000E+00  0.00000000E+00  0.00000000E+00
  0.00000000E+00  0.00000000E+00  0.00000000E+00
  0.00000000E+00  0.00000000E+00  0.00000000E+00
  0.00000000E+00  0.00000000E+00  0.00000000E+00
  0.00000000E+00  0.00000000E+00  0.00000000E+00
  0.00000000E+00  0.00000000E+00  0.00000000E+00
  0.00000000E+00  0.00000000E+00  0.00000000E+00
  0.00000000E+00  0.00000000E+00  0.00000000E+00
  0.00000000E+00  0.00000000E+00  0.00000000E+00
  0.00000000E+00  0.00000000E+00  0.00000000E+00
  0.00000000E+00  0.00000000E+00  0.00000000E+00
  0.00000000E+00  0.00000000E+00  0.00000000E+00
  0.00000000E+00  0.00000000E+00  0.00000000E+00
  0.00000000E+00  0.00000000E+00  0.00000000E+00
  0.00000000E+00  0.00000000E+00  0.00000000E+00
