# Supplementary material for: Crafting moiré superlattices in twisted complex oxide–transition metal dichalcogenide heterostructures
Source: Nat Commun. 2026 Feb 21;17:3025. doi: 10.1038/s41467-026-69773-7 (PMC13036047; doi:10.1038/s41467-026-69773-7)
Supplement: Supplementary file 3 — Supplementary Data 1 [file 41467_2026_69773_MOESM3_ESM.gz › gridding/CONTCAR_79]

shift_sto_ws2                           
   1.00000000000000     
     5.5112610000000002    0.0000000000000000    0.0000000000000000
    -2.7556300000000000    4.7728919999999997    0.0000000000000000
     0.0000000000000000    0.0000000000000000   35.0000000000000000
   Sr   Ti   O    W    S 
     3     4     9     3     6
Selective dynamics
Direct
  0.0000000000000000  0.0000000000000000  0.1045833609306470   F   F   T
  0.3333332839999983  0.6666665670000000  0.0451950473685159   F   F   T
  0.6666665670000000  0.3333332839999983  0.1640449517665843   F   F   T
  0.0000000000000000  0.0000000000000000  0.0099999999999980   F   F   F
  0.0000000000000000  0.0000000000000000  0.1969681570138988   F   F   T
  0.3333332839999983  0.6666665670000000  0.1370089106102483   F   F   T
  0.6666665670000000  0.3333332839999983  0.0701135782061257   F   F   T
  0.0000000000000000  0.5000000000000000  0.1029265546017015   F   F   T
  0.4999999699999975  0.5000000000000000  0.1029400907449016   F   F   T
  0.4999999699999975  0.0000000000000000  0.1029145437443759   F   F   T
  0.1666666570000004  0.3333333129999971  0.1704434842922353   F   F   T
  0.8333332540000029  0.6666665670000000  0.0344763975425408   F   F   T
  0.6666665670000000  0.8333332540000029  0.1707583893203548   F   F   T
  0.3333333129999971  0.1666666570000004  0.0345114177266268   F   F   T
  0.1666666420000027  0.8333332540000029  0.1707659306988489   F   F   T
  0.8333333129999971  0.1666666570000004  0.0345424601544408   F   F   T
  0.7407407407410034  0.8148148148150014  0.3076179744510483   F   F   T
  0.4074073977409967  0.1481481588100024  0.3075950783921400   F   F   T
  0.0740740847399977  0.4814814718150018  0.3075388586195160   F   F   T
  0.7407407407410034  0.4814814718150018  0.2615424144982654   F   F   T
  0.4074073977409967  0.8148148148150014  0.2622593029988423   F   F   T
  0.0740740847399977  0.1481481588100024  0.2624772190329026   F   F   T
  0.7407407407410034  0.4814814718150018  0.3521999728622163   F   F   T
  0.4074073977409967  0.8148148148150014  0.3523104815654179   F   F   T
  0.0740740847399977  0.1481481588100024  0.3523386799959241   F   F   T
 
  0.00000000E+00  0.00000000E+00  0.00000000E+00
  0.00000000E+00  0.00000000E+00  0.00000000E+00
  0.00000000E+00  0.00000000E+00  0.00000000E+00
  0.00000000E+00  0.00000000E+00  0.00000000E+00
  0.00000000E+00  0.00000000E+00  0.00000000E+00
  0.00000000E+00  0.00000000E+00  0.00000000E+00
  0.00000000E+00  0.00000000E+00  0.00000000E+00
  0.00000000E+00  0.00000000E+00  0.00000000E+00
  0.00000000E+00  0.00000000E+00  0.00000000E+00
  0.00000000E+00  0.00000000E+00  0.00000000E+00
  0.00000000E+00  0.00000000E+00  0.00000000E+00
  0.00000000E+00  0.00000000E+00  0.00000000E+00
  0.00000000E+00  0.00000000E+00  0.00000000E+00
  0.00000000E+00  0.00000000E+00  0.00000000E+00
  0.00000000E+00  0.00000000E+00  0.00000000E+00
  0.00000000E+00  0.00000000E+00  0.00000000E+00
  0.00000000E+00  0.00000000E+00  0.00000000E+00
  0.00000000E+00  0.00000000E+00  0.00000000E+00
  0.00000000E+00  0.00000000E+00  0.00000000E+00
  0.00000000E+00  0.00000000E+00  0.00000000E+00
  0.00000000E+00  0.00000000E+00  0.00000000E+00
  0.00000000E+00  0.00000000E+00  0.00000000E+00
  0.00000000E+00  0.00000000E+00  0.00000000E+00
  0.00000000E+00  0.00000000E+00  0.00000000E+00
  0.00000000E+00  0.00000000E+00  0.00000000E+00
