# Supplementary material for: Crafting moiré superlattices in twisted complex oxide–transition metal dichalcogenide heterostructures
Source: Nat Commun. 2026 Feb 21;17:3025. doi: 10.1038/s41467-026-69773-7 (PMC13036047; doi:10.1038/s41467-026-69773-7)
Supplement: Supplementary file 3 — Supplementary Data 1 [file 41467_2026_69773_MOESM3_ESM.gz › gridding/CONTCAR_72]

shift_sto_ws2                           
   1.00000000000000     
     5.5112610000000002    0.0000000000000000    0.0000000000000000
    -2.7556300000000000    4.7728919999999997    0.0000000000000000
     0.0000000000000000    0.0000000000000000   35.0000000000000000
   Sr   Ti   O    W    S 
     3     4     9     3     6
Selective dynamics
Direct
  0.0000000000000000  0.0000000000000000  0.1048529412469534   F   F   T
  0.3333332839999983  0.6666665670000000  0.0451305761632668   F   F   T
  0.6666665670000000  0.3333332839999983  0.1639981082117785   F   F   T
  0.0000000000000000  0.0000000000000000  0.0099999999999980   F   F   F
  0.0000000000000000  0.0000000000000000  0.1970441202085098   F   F   T
  0.3333332839999983  0.6666665670000000  0.1370502425825109   F   F   T
  0.6666665670000000  0.3333332839999983  0.0701407769566700   F   F   T
  0.0000000000000000  0.5000000000000000  0.1026071885116195   F   F   T
  0.4999999699999975  0.5000000000000000  0.1027386346314927   F   F   T
  0.4999999699999975  0.0000000000000000  0.1027143527859877   F   F   T
  0.1666666570000004  0.3333333129999971  0.1704375230519233   F   F   T
  0.8333332540000029  0.6666665670000000  0.0343921465933050   F   F   T
  0.6666665670000000  0.8333332540000029  0.1698258413438296   F   F   T
  0.3333333129999971  0.1666666570000004  0.0343659190098435   F   F   T
  0.1666666420000027  0.8333332540000029  0.1705282863474977   F   F   T
  0.8333333129999971  0.1666666570000004  0.0344054682189210   F   F   T
  0.8518518518519969  0.8148148148150014  0.3056226073389396   F   F   T
  0.5185185088519972  0.1481481588100024  0.3055476706676856   F   F   T
  0.1851851958499964  0.4814814718150018  0.3053559111867301   F   F   T
  0.8518518518519969  0.4814814718150018  0.2595565555983654   F   F   T
  0.5185185088519972  0.8148148148150014  0.2600225150721514   F   F   T
  0.1851851958499964  0.1481481588100024  0.2602277373281723   F   F   T
  0.8518518518519969  0.4814814718150018  0.3501205583127316   F   F   T
  0.5185185088519972  0.8148148148150014  0.3502389297855402   F   F   T
  0.1851851958499964  0.1481481588100024  0.3502570882587790   F   F   T
 
  0.00000000E+00  0.00000000E+00  0.00000000E+00
  0.00000000E+00  0.00000000E+00  0.00000000E+00
  0.00000000E+00  0.00000000E+00  0.00000000E+00
  0.00000000E+00  0.00000000E+00  0.00000000E+00
  0.00000000E+00  0.00000000E+00  0.00000000E+00
  0.00000000E+00  0.00000000E+00  0.00000000E+00
  0.00000000E+00  0.00000000E+00  0.00000000E+00
  0.00000000E+00  0.00000000E+00  0.00000000E+00
  0.00000000E+00  0.00000000E+00  0.00000000E+00
  0.00000000E+00  0.00000000E+00  0.00000000E+00
  0.00000000E+00  0.00000000E+00  0.00000000E+00
  0.00000000E+00  0.00000000E+00  0.00000000E+00
  0.00000000E+00  0.00000000E+00  0.00000000E+00
  0.00000000E+00  0.00000000E+00  0.00000000E+00
  0.00000000E+00  0.00000000E+00  0.00000000E+00
  0.00000000E+00  0.00000000E+00  0.00000000E+00
  0.00000000E+00  0.00000000E+00  0.00000000E+00
  0.00000000E+00  0.00000000E+00  0.00000000E+00
  0.00000000E+00  0.00000000E+00  0.00000000E+00
  0.00000000E+00  0.00000000E+00  0.00000000E+00
  0.00000000E+00  0.00000000E+00  0.00000000E+00
  0.00000000E+00  0.00000000E+00  0.00000000E+00
  0.00000000E+00  0.00000000E+00  0.00000000E+00
  0.00000000E+00  0.00000000E+00  0.00000000E+00
  0.00000000E+00  0.00000000E+00  0.00000000E+00
