# Supplementary material for: Crafting moiré superlattices in twisted complex oxide–transition metal dichalcogenide heterostructures
Source: Nat Commun. 2026 Feb 21;17:3025. doi: 10.1038/s41467-026-69773-7 (PMC13036047; doi:10.1038/s41467-026-69773-7)
Supplement: Supplementary file 3 — Supplementary Data 1 [file 41467_2026_69773_MOESM3_ESM.gz › gridding/CONTCAR_59]

shift_sto_ws2                           
   1.00000000000000     
     5.5112610000000002    0.0000000000000000    0.0000000000000000
    -2.7556300000000000    4.7728919999999997    0.0000000000000000
     0.0000000000000000    0.0000000000000000   35.0000000000000000
   Sr   Ti   O    W    S 
     3     4     9     3     6
Selective dynamics
Direct
  0.0000000000000000  0.0000000000000000  0.1045764502096631   F   F   T
  0.3333332839999983  0.6666665670000000  0.0451846401707954   F   F   T
  0.6666665670000000  0.3333332839999983  0.1640373047453920   F   F   T
  0.0000000000000000  0.0000000000000000  0.0099999999999980   F   F   F
  0.0000000000000000  0.0000000000000000  0.1969602946469990   F   F   T
  0.3333332839999983  0.6666665670000000  0.1369987800797503   F   F   T
  0.6666665670000000  0.3333332839999983  0.0701055519736045   F   F   T
  0.0000000000000000  0.5000000000000000  0.1029033761204445   F   F   T
  0.4999999699999975  0.5000000000000000  0.1029147722913706   F   F   T
  0.4999999699999975  0.0000000000000000  0.1029312182402435   F   F   T
  0.1666666570000004  0.3333333129999971  0.1707579032332092   F   F   T
  0.8333332540000029  0.6666665670000000  0.0345359732084063   F   F   T
  0.6666665670000000  0.8333332540000029  0.1704250665946674   F   F   T
  0.3333333129999971  0.1666666570000004  0.0344763949805795   F   F   T
  0.1666666420000027  0.8333332540000029  0.1707553879774792   F   F   T
  0.8333333129999971  0.1666666570000004  0.0345059018609675   F   F   T
  0.5185185185190022  0.5925925925930002  0.3075341366188269   F   F   T
  0.1851851755190026  0.9259259365930035  0.3076140515242543   F   F   T
  0.8518518625189984  0.2592592495930006  0.3075894822627774   F   F   T
  0.5185185185190022  0.2592592495930006  0.2615391348546297   F   F   T
  0.1851851755190026  0.5925925925930002  0.2622566823065924   F   F   T
  0.8518518625189984  0.9259259365930035  0.2624713051423271   F   F   T
  0.5185185185190022  0.2592592495930006  0.3521964746629465   F   F   T
  0.1851851755190026  0.5925925925930002  0.3523060788512780   F   F   T
  0.8518518625189984  0.9259259365930035  0.3523351755348330   F   F   T
 
  0.00000000E+00  0.00000000E+00  0.00000000E+00
  0.00000000E+00  0.00000000E+00  0.00000000E+00
  0.00000000E+00  0.00000000E+00  0.00000000E+00
  0.00000000E+00  0.00000000E+00  0.00000000E+00
  0.00000000E+00  0.00000000E+00  0.00000000E+00
  0.00000000E+00  0.00000000E+00  0.00000000E+00
  0.00000000E+00  0.00000000E+00  0.00000000E+00
  0.00000000E+00  0.00000000E+00  0.00000000E+00
  0.00000000E+00  0.00000000E+00  0.00000000E+00
  0.00000000E+00  0.00000000E+00  0.00000000E+00
  0.00000000E+00  0.00000000E+00  0.00000000E+00
  0.00000000E+00  0.00000000E+00  0.00000000E+00
  0.00000000E+00  0.00000000E+00  0.00000000E+00
  0.00000000E+00  0.00000000E+00  0.00000000E+00
  0.00000000E+00  0.00000000E+00  0.00000000E+00
  0.00000000E+00  0.00000000E+00  0.00000000E+00
  0.00000000E+00  0.00000000E+00  0.00000000E+00
  0.00000000E+00  0.00000000E+00  0.00000000E+00
  0.00000000E+00  0.00000000E+00  0.00000000E+00
  0.00000000E+00  0.00000000E+00  0.00000000E+00
  0.00000000E+00  0.00000000E+00  0.00000000E+00
  0.00000000E+00  0.00000000E+00  0.00000000E+00
  0.00000000E+00  0.00000000E+00  0.00000000E+00
  0.00000000E+00  0.00000000E+00  0.00000000E+00
  0.00000000E+00  0.00000000E+00  0.00000000E+00
