# Supplementary material for: Crafting moiré superlattices in twisted complex oxide–transition metal dichalcogenide heterostructures
Source: Nat Commun. 2026 Feb 21;17:3025. doi: 10.1038/s41467-026-69773-7 (PMC13036047; doi:10.1038/s41467-026-69773-7)
Supplement: Supplementary file 3 — Supplementary Data 1 [file 41467_2026_69773_MOESM3_ESM.gz › gridding/CONTCAR_9]

shift_sto_ws2                           
   1.00000000000000     
     5.5112610000000002    0.0000000000000000    0.0000000000000000
    -2.7556300000000000    4.7728919999999997    0.0000000000000000
     0.0000000000000000    0.0000000000000000   35.0000000000000000
   Sr   Ti   O    W    S 
     3     4     9     3     6
Selective dynamics
Direct
  0.0000000000000000  0.0000000000000000  0.1057439366671034   F   F   T
  0.3333332839999983  0.6666665670000000  0.0449958903776491   F   F   T
  0.6666665670000000  0.3333332839999983  0.1644269996109102   F   F   T
  0.0000000000000000  0.0000000000000000  0.0099999999999980   F   F   F
  0.0000000000000000  0.0000000000000000  0.1979957944600557   F   F   T
  0.3333332839999983  0.6666665670000000  0.1372984783737223   F   F   T
  0.6666665670000000  0.3333332839999983  0.0703078530578054   F   F   T
  0.0000000000000000  0.5000000000000000  0.1021184888731881   F   F   T
  0.4999999699999975  0.5000000000000000  0.1021976231340886   F   F   T
  0.4999999699999975  0.0000000000000000  0.1021246998264260   F   F   T
  0.1666666570000004  0.3333333129999971  0.1692343872835522   F   F   T
  0.8333332540000029  0.6666665670000000  0.0340481881055652   F   F   T
  0.6666665670000000  0.8333332540000029  0.1692495415411273   F   F   T
  0.3333333129999971  0.1666666570000004  0.0340478092082108   F   F   T
  0.1666666420000027  0.8333332540000029  0.1697412787113919   F   F   T
  0.8333333129999971  0.1666666570000004  0.0340510760453441   F   F   T
  0.5925925925930002  0.2962962962959992  0.2992198863360898   F   F   T
  0.2592592495930006  0.6296296402960024  0.2985522582676694   F   F   T
  0.9259259365930035  0.9629629532962980  0.2990761408651323   F   F   T
  0.5925925925930002  0.9629629532962980  0.2530983248061744   F   F   T
  0.2592592495930006  0.2962962962959992  0.2536083212884819   F   F   T
  0.9259259365930035  0.6296296402960024  0.2526236357821290   F   F   T
  0.5925925925930002  0.9629629532962980  0.3436711880402470   F   F   T
  0.2592592495930006  0.2962962962959992  0.3437834540625033   F   F   T
  0.9259259365930035  0.6296296402960024  0.3436253881646252   F   F   T
 
  0.00000000E+00  0.00000000E+00  0.00000000E+00
  0.00000000E+00  0.00000000E+00  0.00000000E+00
  0.00000000E+00  0.00000000E+00  0.00000000E+00
  0.00000000E+00  0.00000000E+00  0.00000000E+00
  0.00000000E+00  0.00000000E+00  0.00000000E+00
  0.00000000E+00  0.00000000E+00  0.00000000E+00
  0.00000000E+00  0.00000000E+00  0.00000000E+00
  0.00000000E+00  0.00000000E+00  0.00000000E+00
  0.00000000E+00  0.00000000E+00  0.00000000E+00
  0.00000000E+00  0.00000000E+00  0.00000000E+00
  0.00000000E+00  0.00000000E+00  0.00000000E+00
  0.00000000E+00  0.00000000E+00  0.00000000E+00
  0.00000000E+00  0.00000000E+00  0.00000000E+00
  0.00000000E+00  0.00000000E+00  0.00000000E+00
  0.00000000E+00  0.00000000E+00  0.00000000E+00
  0.00000000E+00  0.00000000E+00  0.00000000E+00
  0.00000000E+00  0.00000000E+00  0.00000000E+00
  0.00000000E+00  0.00000000E+00  0.00000000E+00
  0.00000000E+00  0.00000000E+00  0.00000000E+00
  0.00000000E+00  0.00000000E+00  0.00000000E+00
  0.00000000E+00  0.00000000E+00  0.00000000E+00
  0.00000000E+00  0.00000000E+00  0.00000000E+00
  0.00000000E+00  0.00000000E+00  0.00000000E+00
  0.00000000E+00  0.00000000E+00  0.00000000E+00
  0.00000000E+00  0.00000000E+00  0.00000000E+00
