# Supplementary material for: Crafting moiré superlattices in twisted complex oxide–transition metal dichalcogenide heterostructures
Source: Nat Commun. 2026 Feb 21;17:3025. doi: 10.1038/s41467-026-69773-7 (PMC13036047; doi:10.1038/s41467-026-69773-7)
Supplement: Supplementary file 3 — Supplementary Data 1 [file 41467_2026_69773_MOESM3_ESM.gz › gridding/CONTCAR_74]

shift_sto_ws2                           
   1.00000000000000     
     5.5112610000000002    0.0000000000000000    0.0000000000000000
    -2.7556300000000000    4.7728919999999997    0.0000000000000000
     0.0000000000000000    0.0000000000000000   35.0000000000000000
   Sr   Ti   O    W    S 
     3     4     9     3     6
Selective dynamics
Direct
  0.0000000000000000  0.0000000000000000  0.1057385449244279   F   F   T
  0.3333332839999983  0.6666665670000000  0.0449922576575901   F   F   T
  0.6666665670000000  0.3333332839999983  0.1644216350436452   F   F   T
  0.0000000000000000  0.0000000000000000  0.0099999999999980   F   F   F
  0.0000000000000000  0.0000000000000000  0.1979880493834330   F   F   T
  0.3333332839999983  0.6666665670000000  0.1372916238126933   F   F   T
  0.6666665670000000  0.3333332839999983  0.0703032157825731   F   F   T
  0.0000000000000000  0.5000000000000000  0.1021190159638152   F   F   T
  0.4999999699999975  0.5000000000000000  0.1021127803131421   F   F   T
  0.4999999699999975  0.0000000000000000  0.1021914034029550   F   F   T
  0.1666666570000004  0.3333333129999971  0.1697323906247590   F   F   T
  0.8333332540000029  0.6666665670000000  0.0340493081311593   F   F   T
  0.6666665670000000  0.8333332540000029  0.1692341258680159   F   F   T
  0.3333333129999971  0.1666666570000004  0.0340481864265740   F   F   T
  0.1666666420000027  0.8333332540000029  0.1692395589115847   F   F   T
  0.8333333129999971  0.1666666570000004  0.0340478660123793   F   F   T
  0.3703703703699972  0.6296296296300028  0.2985492401672261   F   F   T
  0.0370370273704026  0.9629629736299989  0.2990702601064541   F   F   T
  0.7037037143700005  0.2962962866300032  0.2992130762716911   F   F   T
  0.3703703703699972  0.2962962866300032  0.2526190400901527   F   F   T
  0.0370370273704026  0.6296296296300028  0.2530931034964468   F   F   T
  0.7037037143700005  0.9629629736299989  0.2536036059598388   F   F   T
  0.3703703703699972  0.2962962866300032  0.3436214762349010   F   F   T
  0.0370370273704026  0.6296296296300028  0.3436656272976251   F   F   T
  0.7037037143700005  0.9629629736299989  0.3437781165360079   F   F   T
 
  0.00000000E+00  0.00000000E+00  0.00000000E+00
  0.00000000E+00  0.00000000E+00  0.00000000E+00
  0.00000000E+00  0.00000000E+00  0.00000000E+00
  0.00000000E+00  0.00000000E+00  0.00000000E+00
  0.00000000E+00  0.00000000E+00  0.00000000E+00
  0.00000000E+00  0.00000000E+00  0.00000000E+00
  0.00000000E+00  0.00000000E+00  0.00000000E+00
  0.00000000E+00  0.00000000E+00  0.00000000E+00
  0.00000000E+00  0.00000000E+00  0.00000000E+00
  0.00000000E+00  0.00000000E+00  0.00000000E+00
  0.00000000E+00  0.00000000E+00  0.00000000E+00
  0.00000000E+00  0.00000000E+00  0.00000000E+00
  0.00000000E+00  0.00000000E+00  0.00000000E+00
  0.00000000E+00  0.00000000E+00  0.00000000E+00
  0.00000000E+00  0.00000000E+00  0.00000000E+00
  0.00000000E+00  0.00000000E+00  0.00000000E+00
  0.00000000E+00  0.00000000E+00  0.00000000E+00
  0.00000000E+00  0.00000000E+00  0.00000000E+00
  0.00000000E+00  0.00000000E+00  0.00000000E+00
  0.00000000E+00  0.00000000E+00  0.00000000E+00
  0.00000000E+00  0.00000000E+00  0.00000000E+00
  0.00000000E+00  0.00000000E+00  0.00000000E+00
  0.00000000E+00  0.00000000E+00  0.00000000E+00
  0.00000000E+00  0.00000000E+00  0.00000000E+00
  0.00000000E+00  0.00000000E+00  0.00000000E+00
