# Supplementary material for: Crafting moiré superlattices in twisted complex oxide–transition metal dichalcogenide heterostructures
Source: Nat Commun. 2026 Feb 21;17:3025. doi: 10.1038/s41467-026-69773-7 (PMC13036047; doi:10.1038/s41467-026-69773-7)
Supplement: Supplementary file 3 — Supplementary Data 1 [file 41467_2026_69773_MOESM3_ESM.gz › gridding/CONTCAR_30]

shift_sto_ws2                           
   1.00000000000000     
     5.5112610000000002    0.0000000000000000    0.0000000000000000
    -2.7556300000000000    4.7728919999999997    0.0000000000000000
     0.0000000000000000    0.0000000000000000   35.0000000000000000
   Sr   Ti   O    W    S 
     3     4     9     3     6
Selective dynamics
Direct
  0.0000000000000000  0.0000000000000000  0.1052278933622475   F   F   T
  0.3333332839999983  0.6666665670000000  0.0450984578536264   F   F   T
  0.6666665670000000  0.3333332839999983  0.1637935593002737   F   F   T
  0.0000000000000000  0.0000000000000000  0.0099999999999980   F   F   F
  0.0000000000000000  0.0000000000000000  0.1972792900675060   F   F   T
  0.3333332839999983  0.6666665670000000  0.1371020768091995   F   F   T
  0.6666665670000000  0.3333332839999983  0.0701596363467161   F   F   T
  0.0000000000000000  0.5000000000000000  0.1025517401385869   F   F   T
  0.4999999699999975  0.5000000000000000  0.1025662750385123   F   F   T
  0.4999999699999975  0.0000000000000000  0.1025662731403614   F   F   T
  0.1666666570000004  0.3333333129999971  0.1703086118821275   F   F   T
  0.8333332540000029  0.6666665670000000  0.0342909128523488   F   F   T
  0.6666665670000000  0.8333332540000029  0.1698885404545010   F   F   T
  0.3333333129999971  0.1666666570000004  0.0342902424663265   F   F   T
  0.1666666420000027  0.8333332540000029  0.1697002771384675   F   F   T
  0.8333333129999971  0.1666666570000004  0.0342909226581725   F   F   T
  0.2592592592589966  0.2962962962959992  0.3016693500832730   F   F   T
  0.9259259162593025  0.6296296402960024  0.3016580715534047   F   F   T
  0.5925926032589999  0.9629629532962980  0.3016401474418089   F   F   T
  0.2592592592589966  0.9629629532962980  0.2560697422466731   F   F   T
  0.9259259162593025  0.2962962962959992  0.2555925430269497   F   F   T
  0.5925926032589999  0.6296296402960024  0.2558341104143622   F   F   T
  0.2592592592589966  0.9629629532962980  0.3463723652081683   F   F   T
  0.9259259162593025  0.2962962962959992  0.3462752617330906   F   F   T
  0.5925926032589999  0.6296296402960024  0.3463161566451234   F   F   T
 
  0.00000000E+00  0.00000000E+00  0.00000000E+00
  0.00000000E+00  0.00000000E+00  0.00000000E+00
  0.00000000E+00  0.00000000E+00  0.00000000E+00
  0.00000000E+00  0.00000000E+00  0.00000000E+00
  0.00000000E+00  0.00000000E+00  0.00000000E+00
  0.00000000E+00  0.00000000E+00  0.00000000E+00
  0.00000000E+00  0.00000000E+00  0.00000000E+00
  0.00000000E+00  0.00000000E+00  0.00000000E+00
  0.00000000E+00  0.00000000E+00  0.00000000E+00
  0.00000000E+00  0.00000000E+00  0.00000000E+00
  0.00000000E+00  0.00000000E+00  0.00000000E+00
  0.00000000E+00  0.00000000E+00  0.00000000E+00
  0.00000000E+00  0.00000000E+00  0.00000000E+00
  0.00000000E+00  0.00000000E+00  0.00000000E+00
  0.00000000E+00  0.00000000E+00  0.00000000E+00
  0.00000000E+00  0.00000000E+00  0.00000000E+00
  0.00000000E+00  0.00000000E+00  0.00000000E+00
  0.00000000E+00  0.00000000E+00  0.00000000E+00
  0.00000000E+00  0.00000000E+00  0.00000000E+00
  0.00000000E+00  0.00000000E+00  0.00000000E+00
  0.00000000E+00  0.00000000E+00  0.00000000E+00
  0.00000000E+00  0.00000000E+00  0.00000000E+00
  0.00000000E+00  0.00000000E+00  0.00000000E+00
  0.00000000E+00  0.00000000E+00  0.00000000E+00
  0.00000000E+00  0.00000000E+00  0.00000000E+00
