# Supplementary material for: Crafting moiré superlattices in twisted complex oxide–transition metal dichalcogenide heterostructures
Source: Nat Commun. 2026 Feb 21;17:3025. doi: 10.1038/s41467-026-69773-7 (PMC13036047; doi:10.1038/s41467-026-69773-7)
Supplement: Supplementary file 3 — Supplementary Data 1 [file 41467_2026_69773_MOESM3_ESM.gz › gridding/CONTCAR_50]

shift_sto_ws2                           
   1.00000000000000     
     5.5112610000000002    0.0000000000000000    0.0000000000000000
    -2.7556300000000000    4.7728919999999997    0.0000000000000000
     0.0000000000000000    0.0000000000000000   35.0000000000000000
   Sr   Ti   O    W    S 
     3     4     9     3     6
Selective dynamics
Direct
  0.0000000000000000  0.0000000000000000  0.1047432608248116   F   F   T
  0.3333332839999983  0.6666665670000000  0.0451393741102279   F   F   T
  0.6666665670000000  0.3333332839999983  0.1639070749642997   F   F   T
  0.0000000000000000  0.0000000000000000  0.0099999999999980   F   F   F
  0.0000000000000000  0.0000000000000000  0.1969591073958554   F   F   T
  0.3333332839999983  0.6666665670000000  0.1369981080933229   F   F   T
  0.6666665670000000  0.3333332839999983  0.0700936145301512   F   F   T
  0.0000000000000000  0.5000000000000000  0.1027736749922425   F   F   T
  0.4999999699999975  0.5000000000000000  0.1027794938203570   F   F   T
  0.4999999699999975  0.0000000000000000  0.1027366423222205   F   F   T
  0.1666666570000004  0.3333333129999971  0.1703157593871438   F   F   T
  0.8333332540000029  0.6666665670000000  0.0344385047370821   F   F   T
  0.6666665670000000  0.8333332540000029  0.1702410786831479   F   F   T
  0.3333333129999971  0.1666666570000004  0.0344206842838801   F   F   T
  0.1666666420000027  0.8333332540000029  0.1707166161620890   F   F   T
  0.8333333129999971  0.1666666570000004  0.0344349086488265   F   F   T
  0.4814814814809978  0.5185185185190022  0.3058678751515060   F   F   T
  0.1481481384809982  0.8518518625189984  0.3058967289774870   F   F   T
  0.8148148254810010  0.1851851755190026  0.3059297620553139   F   F   T
  0.4814814814809978  0.1851851755190026  0.2598208905405599   F   F   T
  0.1481481384809982  0.5185185185190022  0.2604591741578446   F   F   T
  0.8148148254810010  0.8518518625189984  0.2607287835522811   F   F   T
  0.4814814814809978  0.1851851755190026  0.3505122613813256   F   F   T
  0.1481481384809982  0.5185185185190022  0.3505965528128030   F   F   T
  0.8148148254810010  0.8518518625189984  0.3506562597044720   F   F   T
 
  0.00000000E+00  0.00000000E+00  0.00000000E+00
  0.00000000E+00  0.00000000E+00  0.00000000E+00
  0.00000000E+00  0.00000000E+00  0.00000000E+00
  0.00000000E+00  0.00000000E+00  0.00000000E+00
  0.00000000E+00  0.00000000E+00  0.00000000E+00
  0.00000000E+00  0.00000000E+00  0.00000000E+00
  0.00000000E+00  0.00000000E+00  0.00000000E+00
  0.00000000E+00  0.00000000E+00  0.00000000E+00
  0.00000000E+00  0.00000000E+00  0.00000000E+00
  0.00000000E+00  0.00000000E+00  0.00000000E+00
  0.00000000E+00  0.00000000E+00  0.00000000E+00
  0.00000000E+00  0.00000000E+00  0.00000000E+00
  0.00000000E+00  0.00000000E+00  0.00000000E+00
  0.00000000E+00  0.00000000E+00  0.00000000E+00
  0.00000000E+00  0.00000000E+00  0.00000000E+00
  0.00000000E+00  0.00000000E+00  0.00000000E+00
  0.00000000E+00  0.00000000E+00  0.00000000E+00
  0.00000000E+00  0.00000000E+00  0.00000000E+00
  0.00000000E+00  0.00000000E+00  0.00000000E+00
  0.00000000E+00  0.00000000E+00  0.00000000E+00
  0.00000000E+00  0.00000000E+00  0.00000000E+00
  0.00000000E+00  0.00000000E+00  0.00000000E+00
  0.00000000E+00  0.00000000E+00  0.00000000E+00
  0.00000000E+00  0.00000000E+00  0.00000000E+00
  0.00000000E+00  0.00000000E+00  0.00000000E+00
