# Supplementary material for: Crafting moiré superlattices in twisted complex oxide–transition metal dichalcogenide heterostructures
Source: Nat Commun. 2026 Feb 21;17:3025. doi: 10.1038/s41467-026-69773-7 (PMC13036047; doi:10.1038/s41467-026-69773-7)
Supplement: Supplementary file 3 — Supplementary Data 1 [file 41467_2026_69773_MOESM3_ESM.gz › gridding/CONTCAR_49]

shift_sto_ws2                           
   1.00000000000000     
     5.5112610000000002    0.0000000000000000    0.0000000000000000
    -2.7556300000000000    4.7728919999999997    0.0000000000000000
     0.0000000000000000    0.0000000000000000   35.0000000000000000
   Sr   Ti   O    W    S 
     3     4     9     3     6
Selective dynamics
Direct
  0.0000000000000000  0.0000000000000000  0.1049896564415675   F   F   T
  0.3333332839999983  0.6666665670000000  0.0451136355435722   F   F   T
  0.6666665670000000  0.3333332839999983  0.1638188223518213   F   F   T
  0.0000000000000000  0.0000000000000000  0.0099999999999980   F   F   F
  0.0000000000000000  0.0000000000000000  0.1970729285797148   F   F   T
  0.3333332839999983  0.6666665670000000  0.1370192714358751   F   F   T
  0.6666665670000000  0.3333332839999983  0.0701266167490289   F   F   T
  0.0000000000000000  0.5000000000000000  0.1026549308292246   F   F   T
  0.4999999699999975  0.5000000000000000  0.1026636180417242   F   F   T
  0.4999999699999975  0.0000000000000000  0.1026191545039623   F   F   T
  0.1666666570000004  0.3333333129999971  0.1702129590519021   F   F   T
  0.8333332540000029  0.6666665670000000  0.0343659323314256   F   F   T
  0.6666665670000000  0.8333332540000029  0.1697375908713710   F   F   T
  0.3333333129999971  0.1666666570000004  0.0343520347812998   F   F   T
  0.1666666420000027  0.8333332540000029  0.1703974761600833   F   F   T
  0.8333333129999971  0.1666666570000004  0.0343596350095368   F   F   T
  0.4074074074069998  0.4814814814809978  0.3030211141097112   F   F   T
  0.0740740644073981  0.8148148254810010  0.3030810530787065   F   F   T
  0.7407407514070030  0.1481481384809982  0.3031005229554253   F   F   T
  0.4074074074069998  0.1481481384809982  0.2567910285082391   F   F   T
  0.0740740644073981  0.4814814814809978  0.2574999325062990   F   F   T
  0.7407407514070030  0.8148148254810010  0.2578355054797115   F   F   T
  0.4074074074069998  0.1481481384809982  0.3476815959567361   F   F   T
  0.0740740644073981  0.4814814814809978  0.3477521813630204   F   F   T
  0.7407407514070030  0.8148148254810010  0.3478353804958658   F   F   T
 
  0.00000000E+00  0.00000000E+00  0.00000000E+00
  0.00000000E+00  0.00000000E+00  0.00000000E+00
  0.00000000E+00  0.00000000E+00  0.00000000E+00
  0.00000000E+00  0.00000000E+00  0.00000000E+00
  0.00000000E+00  0.00000000E+00  0.00000000E+00
  0.00000000E+00  0.00000000E+00  0.00000000E+00
  0.00000000E+00  0.00000000E+00  0.00000000E+00
  0.00000000E+00  0.00000000E+00  0.00000000E+00
  0.00000000E+00  0.00000000E+00  0.00000000E+00
  0.00000000E+00  0.00000000E+00  0.00000000E+00
  0.00000000E+00  0.00000000E+00  0.00000000E+00
  0.00000000E+00  0.00000000E+00  0.00000000E+00
  0.00000000E+00  0.00000000E+00  0.00000000E+00
  0.00000000E+00  0.00000000E+00  0.00000000E+00
  0.00000000E+00  0.00000000E+00  0.00000000E+00
  0.00000000E+00  0.00000000E+00  0.00000000E+00
  0.00000000E+00  0.00000000E+00  0.00000000E+00
  0.00000000E+00  0.00000000E+00  0.00000000E+00
  0.00000000E+00  0.00000000E+00  0.00000000E+00
  0.00000000E+00  0.00000000E+00  0.00000000E+00
  0.00000000E+00  0.00000000E+00  0.00000000E+00
  0.00000000E+00  0.00000000E+00  0.00000000E+00
  0.00000000E+00  0.00000000E+00  0.00000000E+00
  0.00000000E+00  0.00000000E+00  0.00000000E+00
  0.00000000E+00  0.00000000E+00  0.00000000E+00
