# Supplementary material for: Crafting moiré superlattices in twisted complex oxide–transition metal dichalcogenide heterostructures
Source: Nat Commun. 2026 Feb 21;17:3025. doi: 10.1038/s41467-026-69773-7 (PMC13036047; doi:10.1038/s41467-026-69773-7)
Supplement: Supplementary file 3 — Supplementary Data 1 [file 41467_2026_69773_MOESM3_ESM.gz › gridding/CONTCAR_16]

shift_sto_ws2                           
   1.00000000000000     
     5.5112610000000002    0.0000000000000000    0.0000000000000000
    -2.7556300000000000    4.7728919999999997    0.0000000000000000
     0.0000000000000000    0.0000000000000000   35.0000000000000000
   Sr   Ti   O    W    S 
     3     4     9     3     6
Selective dynamics
Direct
  0.0000000000000000  0.0000000000000000  0.1051135861906474   F   F   T
  0.3333332839999983  0.6666665670000000  0.0450807888203713   F   F   T
  0.6666665670000000  0.3333332839999983  0.1639247872407879   F   F   T
  0.0000000000000000  0.0000000000000000  0.0099999999999980   F   F   F
  0.0000000000000000  0.0000000000000000  0.1972710927771217   F   F   T
  0.3333332839999983  0.6666665670000000  0.1370604217133717   F   F   T
  0.6666665670000000  0.3333332839999983  0.0701497357320875   F   F   T
  0.0000000000000000  0.5000000000000000  0.1025686249980495   F   F   T
  0.4999999699999975  0.5000000000000000  0.1025667959879897   F   F   T
  0.4999999699999975  0.0000000000000000  0.1025474957766619   F   F   T
  0.1666666570000004  0.3333333129999971  0.1694465914560439   F   F   T
  0.8333332540000029  0.6666665670000000  0.0342901111439176   F   F   T
  0.6666665670000000  0.8333332540000029  0.1702461223539729   F   F   T
  0.3333333129999971  0.1666666570000004  0.0342909233715503   F   F   T
  0.1666666420000027  0.8333332540000029  0.1703504587567863   F   F   T
  0.8333333129999971  0.1666666570000004  0.0343379385345912   F   F   T
  0.4814814814809978  0.2962962962959992  0.3019569047803188   F   F   T
  0.1481481384809982  0.6296296402960024  0.3017717069372807   F   F   T
  0.8148148254810010  0.9629629532962980  0.3019591019777650   F   F   T
  0.4814814814809978  0.9629629532962980  0.2563491471710577   F   F   T
  0.1481481384809982  0.2962962962959992  0.2566437546022513   F   F   T
  0.8148148254810010  0.6296296402960024  0.2555054687072271   F   F   T
  0.4814814814809978  0.9629629532962980  0.3466026765521093   F   F   T
  0.1481481384809982  0.2962962962959992  0.3467041155120683   F   F   T
  0.8148148254810010  0.6296296402960024  0.3465319129602733   F   F   T
 
  0.00000000E+00  0.00000000E+00  0.00000000E+00
  0.00000000E+00  0.00000000E+00  0.00000000E+00
  0.00000000E+00  0.00000000E+00  0.00000000E+00
  0.00000000E+00  0.00000000E+00  0.00000000E+00
  0.00000000E+00  0.00000000E+00  0.00000000E+00
  0.00000000E+00  0.00000000E+00  0.00000000E+00
  0.00000000E+00  0.00000000E+00  0.00000000E+00
  0.00000000E+00  0.00000000E+00  0.00000000E+00
  0.00000000E+00  0.00000000E+00  0.00000000E+00
  0.00000000E+00  0.00000000E+00  0.00000000E+00
  0.00000000E+00  0.00000000E+00  0.00000000E+00
  0.00000000E+00  0.00000000E+00  0.00000000E+00
  0.00000000E+00  0.00000000E+00  0.00000000E+00
  0.00000000E+00  0.00000000E+00  0.00000000E+00
  0.00000000E+00  0.00000000E+00  0.00000000E+00
  0.00000000E+00  0.00000000E+00  0.00000000E+00
  0.00000000E+00  0.00000000E+00  0.00000000E+00
  0.00000000E+00  0.00000000E+00  0.00000000E+00
  0.00000000E+00  0.00000000E+00  0.00000000E+00
  0.00000000E+00  0.00000000E+00  0.00000000E+00
  0.00000000E+00  0.00000000E+00  0.00000000E+00
  0.00000000E+00  0.00000000E+00  0.00000000E+00
  0.00000000E+00  0.00000000E+00  0.00000000E+00
  0.00000000E+00  0.00000000E+00  0.00000000E+00
  0.00000000E+00  0.00000000E+00  0.00000000E+00
