# Supplementary material for: Crafting moiré superlattices in twisted complex oxide–transition metal dichalcogenide heterostructures
Source: Nat Commun. 2026 Feb 21;17:3025. doi: 10.1038/s41467-026-69773-7 (PMC13036047; doi:10.1038/s41467-026-69773-7)
Supplement: Supplementary file 3 — Supplementary Data 1 [file 41467_2026_69773_MOESM3_ESM.gz › gridding/CONTCAR_80]

shift_sto_ws2                           
   1.00000000000000     
     5.5112610000000002    0.0000000000000000    0.0000000000000000
    -2.7556300000000000    4.7728919999999997    0.0000000000000000
     0.0000000000000000    0.0000000000000000   35.0000000000000000
   Sr   Ti   O    W    S 
     3     4     9     3     6
Selective dynamics
Direct
  0.0000000000000000  0.0000000000000000  0.1047510558201949   F   F   T
  0.3333332839999983  0.6666665670000000  0.0451303029375154   F   F   T
  0.6666665670000000  0.3333332839999983  0.1639702473716298   F   F   T
  0.0000000000000000  0.0000000000000000  0.0099999999999980   F   F   F
  0.0000000000000000  0.0000000000000000  0.1969965023397151   F   F   T
  0.3333332839999983  0.6666665670000000  0.1369987353229050   F   F   T
  0.6666665670000000  0.3333332839999983  0.0701079735608090   F   F   T
  0.0000000000000000  0.5000000000000000  0.1027105882609050   F   F   T
  0.4999999699999975  0.5000000000000000  0.1027755664681749   F   F   T
  0.4999999699999975  0.0000000000000000  0.1027362595814765   F   F   T
  0.1666666570000004  0.3333333129999971  0.1702515836548883   F   F   T
  0.8333332540000029  0.6666665670000000  0.0344141893578183   F   F   T
  0.6666665670000000  0.8333332540000029  0.1702467325116217   F   F   T
  0.3333333129999971  0.1666666570000004  0.0344206796654589   F   F   T
  0.1666666420000027  0.8333332540000029  0.1706101747802293   F   F   T
  0.8333333129999971  0.1666666570000004  0.0344294656980537   F   F   T
  0.8148148148150014  0.8518518518519969  0.3056004758090225   F   F   T
  0.4814814718150018  0.1851851958499964  0.3055422534593717   F   F   T
  0.1481481588100024  0.5185185088519972  0.3053587804214004   F   F   T
  0.8148148148150014  0.5185185088519972  0.2593113890910104   F   F   T
  0.4814814718150018  0.8518518518519969  0.2600909718226703   F   F   T
  0.1481481588100024  0.1851851958499964  0.2603970954728467   F   F   T
  0.8148148148150014  0.5185185088519972  0.3501081333343166   F   F   T
  0.4814814718150018  0.8518518518519969  0.3502250157103077   F   F   T
  0.1481481588100024  0.1851851958499964  0.3502842264199089   F   F   T
 
  0.00000000E+00  0.00000000E+00  0.00000000E+00
  0.00000000E+00  0.00000000E+00  0.00000000E+00
  0.00000000E+00  0.00000000E+00  0.00000000E+00
  0.00000000E+00  0.00000000E+00  0.00000000E+00
  0.00000000E+00  0.00000000E+00  0.00000000E+00
  0.00000000E+00  0.00000000E+00  0.00000000E+00
  0.00000000E+00  0.00000000E+00  0.00000000E+00
  0.00000000E+00  0.00000000E+00  0.00000000E+00
  0.00000000E+00  0.00000000E+00  0.00000000E+00
  0.00000000E+00  0.00000000E+00  0.00000000E+00
  0.00000000E+00  0.00000000E+00  0.00000000E+00
  0.00000000E+00  0.00000000E+00  0.00000000E+00
  0.00000000E+00  0.00000000E+00  0.00000000E+00
  0.00000000E+00  0.00000000E+00  0.00000000E+00
  0.00000000E+00  0.00000000E+00  0.00000000E+00
  0.00000000E+00  0.00000000E+00  0.00000000E+00
  0.00000000E+00  0.00000000E+00  0.00000000E+00
  0.00000000E+00  0.00000000E+00  0.00000000E+00
  0.00000000E+00  0.00000000E+00  0.00000000E+00
  0.00000000E+00  0.00000000E+00  0.00000000E+00
  0.00000000E+00  0.00000000E+00  0.00000000E+00
  0.00000000E+00  0.00000000E+00  0.00000000E+00
  0.00000000E+00  0.00000000E+00  0.00000000E+00
  0.00000000E+00  0.00000000E+00  0.00000000E+00
  0.00000000E+00  0.00000000E+00  0.00000000E+00
