# Supplementary material for: Crafting moiré superlattices in twisted complex oxide–transition metal dichalcogenide heterostructures
Source: Nat Commun. 2026 Feb 21;17:3025. doi: 10.1038/s41467-026-69773-7 (PMC13036047; doi:10.1038/s41467-026-69773-7)
Supplement: Supplementary file 3 — Supplementary Data 1 [file 41467_2026_69773_MOESM3_ESM.gz › gridding/CONTCAR_53]

shift_sto_ws2                           
   1.00000000000000     
     5.5112610000000002    0.0000000000000000    0.0000000000000000
    -2.7556300000000000    4.7728919999999997    0.0000000000000000
     0.0000000000000000    0.0000000000000000   35.0000000000000000
   Sr   Ti   O    W    S 
     3     4     9     3     6
Selective dynamics
Direct
  0.0000000000000000  0.0000000000000000  0.1043117147615646   F   F   T
  0.3333332839999983  0.6666665670000000  0.0451374836359690   F   F   T
  0.6666665670000000  0.3333332839999983  0.1640841567334590   F   F   T
  0.0000000000000000  0.0000000000000000  0.0099999999999980   F   F   F
  0.0000000000000000  0.0000000000000000  0.1968831256634118   F   F   T
  0.3333332839999983  0.6666665670000000  0.1369162347200117   F   F   T
  0.6666665670000000  0.3333332839999983  0.0700578763981881   F   F   T
  0.0000000000000000  0.5000000000000000  0.1029866474770600   F   F   T
  0.4999999699999975  0.5000000000000000  0.1029782894267797   F   F   T
  0.4999999699999975  0.0000000000000000  0.1029660177995666   F   F   T
  0.1666666570000004  0.3333333129999971  0.1708220279844355   F   F   T
  0.8333332540000029  0.6666665670000000  0.0345907022277672   F   F   T
  0.6666665670000000  0.8333332540000029  0.1708001815807663   F   F   T
  0.3333333129999971  0.1666666570000004  0.0345997367471895   F   F   T
  0.1666666420000027  0.8333332540000029  0.1707404905909229   F   F   T
  0.8333333129999971  0.1666666570000004  0.0345538107588794   F   F   T
  0.7037037037040008  0.6296296296300028  0.3093553018595330   F   F   T
  0.3703703607040012  0.9629629736299989  0.3093330541777988   F   F   T
  0.0370370476999966  0.2962962866300032  0.3093602656593077   F   F   T
  0.7037037037040008  0.2962962866300032  0.2634704076581400   F   F   T
  0.3703703607040012  0.6296296296300028  0.2640749376508893   F   F   T
  0.0370370476999966  0.9629629736299989  0.2642349373515884   F   F   T
  0.7037037037040008  0.2962962866300032  0.3539676905015625   F   F   T
  0.3703703607040012  0.6296296296300028  0.3540875186730261   F   F   T
  0.0370370476999966  0.9629629736299989  0.3540806933779095   F   F   T
 
  0.00000000E+00  0.00000000E+00  0.00000000E+00
  0.00000000E+00  0.00000000E+00  0.00000000E+00
  0.00000000E+00  0.00000000E+00  0.00000000E+00
  0.00000000E+00  0.00000000E+00  0.00000000E+00
  0.00000000E+00  0.00000000E+00  0.00000000E+00
  0.00000000E+00  0.00000000E+00  0.00000000E+00
  0.00000000E+00  0.00000000E+00  0.00000000E+00
  0.00000000E+00  0.00000000E+00  0.00000000E+00
  0.00000000E+00  0.00000000E+00  0.00000000E+00
  0.00000000E+00  0.00000000E+00  0.00000000E+00
  0.00000000E+00  0.00000000E+00  0.00000000E+00
  0.00000000E+00  0.00000000E+00  0.00000000E+00
  0.00000000E+00  0.00000000E+00  0.00000000E+00
  0.00000000E+00  0.00000000E+00  0.00000000E+00
  0.00000000E+00  0.00000000E+00  0.00000000E+00
  0.00000000E+00  0.00000000E+00  0.00000000E+00
  0.00000000E+00  0.00000000E+00  0.00000000E+00
  0.00000000E+00  0.00000000E+00  0.00000000E+00
  0.00000000E+00  0.00000000E+00  0.00000000E+00
  0.00000000E+00  0.00000000E+00  0.00000000E+00
  0.00000000E+00  0.00000000E+00  0.00000000E+00
  0.00000000E+00  0.00000000E+00  0.00000000E+00
  0.00000000E+00  0.00000000E+00  0.00000000E+00
  0.00000000E+00  0.00000000E+00  0.00000000E+00
  0.00000000E+00  0.00000000E+00  0.00000000E+00
