# Supplementary material for: Crafting moiré superlattices in twisted complex oxide–transition metal dichalcogenide heterostructures
Source: Nat Commun. 2026 Feb 21;17:3025. doi: 10.1038/s41467-026-69773-7 (PMC13036047; doi:10.1038/s41467-026-69773-7)
Supplement: Supplementary file 3 — Supplementary Data 1 [file 41467_2026_69773_MOESM3_ESM.gz › gridding/CONTCAR_75]

shift_sto_ws2                           
   1.00000000000000     
     5.5112610000000002    0.0000000000000000    0.0000000000000000
    -2.7556300000000000    4.7728919999999997    0.0000000000000000
     0.0000000000000000    0.0000000000000000   35.0000000000000000
   Sr   Ti   O    W    S 
     3     4     9     3     6
Selective dynamics
Direct
  0.0000000000000000  0.0000000000000000  0.1052050507503353   F   F   T
  0.3333332839999983  0.6666665670000000  0.0450946215301684   F   F   T
  0.6666665670000000  0.3333332839999983  0.1640845612980186   F   F   T
  0.0000000000000000  0.0000000000000000  0.0099999999999980   F   F   F
  0.0000000000000000  0.0000000000000000  0.1973308177279804   F   F   T
  0.3333332839999983  0.6666665670000000  0.1371280687788143   F   F   T
  0.6666665670000000  0.3333332839999983  0.0702026469181192   F   F   T
  0.0000000000000000  0.5000000000000000  0.1025227648159870   F   F   T
  0.4999999699999975  0.5000000000000000  0.1024001598576660   F   F   T
  0.4999999699999975  0.0000000000000000  0.1025662713550020   F   F   T
  0.1666666570000004  0.3333333129999971  0.1702589828687238   F   F   T
  0.8333332540000029  0.6666665670000000  0.0342749249273098   F   F   T
  0.6666665670000000  0.8333332540000029  0.1699833154851405   F   F   T
  0.3333333129999971  0.1666666570000004  0.0342740689606913   F   F   T
  0.1666666420000027  0.8333332540000029  0.1695117490436644   F   F   T
  0.8333333129999971  0.1666666570000004  0.0342185295348969   F   F   T
  0.4444444444440023  0.6666666666669983  0.3019864418301239   F   F   T
  0.1111111014440027  0.0000000106700000  0.3024032189737724   F   F   T
  0.7777777884439985  0.3333333236669986  0.3023668424536083   F   F   T
  0.4444444444440023  0.3333333236669986  0.2560222053041841   F   F   T
  0.1111111014440027  0.6666666666669983  0.2566592531127512   F   F   T
  0.7777777884439985  0.0000000106700000  0.2569953361049002   F   F   T
  0.4444444444440023  0.3333333236669986  0.3468791021498845   F   F   T
  0.1111111014440027  0.6666666666669983  0.3469861094486504   F   F   T
  0.7777777884439985  0.0000000106700000  0.3470341820195699   F   F   T
 
  0.00000000E+00  0.00000000E+00  0.00000000E+00
  0.00000000E+00  0.00000000E+00  0.00000000E+00
  0.00000000E+00  0.00000000E+00  0.00000000E+00
  0.00000000E+00  0.00000000E+00  0.00000000E+00
  0.00000000E+00  0.00000000E+00  0.00000000E+00
  0.00000000E+00  0.00000000E+00  0.00000000E+00
  0.00000000E+00  0.00000000E+00  0.00000000E+00
  0.00000000E+00  0.00000000E+00  0.00000000E+00
  0.00000000E+00  0.00000000E+00  0.00000000E+00
  0.00000000E+00  0.00000000E+00  0.00000000E+00
  0.00000000E+00  0.00000000E+00  0.00000000E+00
  0.00000000E+00  0.00000000E+00  0.00000000E+00
  0.00000000E+00  0.00000000E+00  0.00000000E+00
  0.00000000E+00  0.00000000E+00  0.00000000E+00
  0.00000000E+00  0.00000000E+00  0.00000000E+00
  0.00000000E+00  0.00000000E+00  0.00000000E+00
  0.00000000E+00  0.00000000E+00  0.00000000E+00
  0.00000000E+00  0.00000000E+00  0.00000000E+00
  0.00000000E+00  0.00000000E+00  0.00000000E+00
  0.00000000E+00  0.00000000E+00  0.00000000E+00
  0.00000000E+00  0.00000000E+00  0.00000000E+00
  0.00000000E+00  0.00000000E+00  0.00000000E+00
  0.00000000E+00  0.00000000E+00  0.00000000E+00
  0.00000000E+00  0.00000000E+00  0.00000000E+00
  0.00000000E+00  0.00000000E+00  0.00000000E+00
