# Supplementary material for: Crafting moiré superlattices in twisted complex oxide–transition metal dichalcogenide heterostructures
Source: Nat Commun. 2026 Feb 21;17:3025. doi: 10.1038/s41467-026-69773-7 (PMC13036047; doi:10.1038/s41467-026-69773-7)
Supplement: Supplementary file 3 — Supplementary Data 1 [file 41467_2026_69773_MOESM3_ESM.gz › gridding/CONTCAR_2]

shift_sto_ws2                           
   1.00000000000000     
     5.5112610000000002    0.0000000000000000    0.0000000000000000
    -2.7556300000000000    4.7728919999999997    0.0000000000000000
     0.0000000000000000    0.0000000000000000   35.0000000000000000
   Sr   Ti   O    W    S 
     3     4     9     3     6
Selective dynamics
Direct
  0.0000000000000000  0.0000000000000000  0.1057747704228191   F   F   T
  0.3333332839999983  0.6666665670000000  0.0449604490126987   F   F   T
  0.6666665670000000  0.3333332839999983  0.1644524648222827   F   F   T
  0.0000000000000000  0.0000000000000000  0.0099999999999980   F   F   F
  0.0000000000000000  0.0000000000000000  0.1980408203742172   F   F   T
  0.3333332839999983  0.6666665670000000  0.1373139361757012   F   F   T
  0.6666665670000000  0.3333332839999983  0.0703118650273069   F   F   T
  0.0000000000000000  0.5000000000000000  0.1021299123176362   F   F   T
  0.4999999699999975  0.5000000000000000  0.1019872197400886   F   F   T
  0.4999999699999975  0.0000000000000000  0.1021420733048970   F   F   T
  0.1666666570000004  0.3333333129999971  0.1695313955482263   F   F   T
  0.8333332540000029  0.6666665670000000  0.0340330165309268   F   F   T
  0.6666665670000000  0.8333332540000029  0.1696663106648089   F   F   T
  0.3333333129999971  0.1666666570000004  0.0340481860344113   F   F   T
  0.1666666420000027  0.8333332540000029  0.1688340782947080   F   F   T
  0.8333333129999971  0.1666666570000004  0.0340190474055646   F   F   T
  0.0740740740740975  0.0370370370370026  0.2989203980744222   F   F   T
  0.7407407310739984  0.3703703810369987  0.2990725117551492   F   F   T
  0.4074074180740013  0.7037036940370029  0.2984276329336240   F   F   T
  0.0740740740740975  0.7037036940370029  0.2530463143807822   F   F   T
  0.7407407310739984  0.0370370370370026  0.2531739672843614   F   F   T
  0.4074074180740013  0.3703703810369987  0.2526786256191329   F   F   T
  0.0740740740740975  0.7037036940370029  0.3435606798700590   F   F   T
  0.7407407310739984  0.0370370370370026  0.3435728644871148   F   F   T
  0.4074074180740013  0.3703703810369987  0.3434832251010533   F   F   T
 
  0.00000000E+00  0.00000000E+00  0.00000000E+00
  0.00000000E+00  0.00000000E+00  0.00000000E+00
  0.00000000E+00  0.00000000E+00  0.00000000E+00
  0.00000000E+00  0.00000000E+00  0.00000000E+00
  0.00000000E+00  0.00000000E+00  0.00000000E+00
  0.00000000E+00  0.00000000E+00  0.00000000E+00
  0.00000000E+00  0.00000000E+00  0.00000000E+00
  0.00000000E+00  0.00000000E+00  0.00000000E+00
  0.00000000E+00  0.00000000E+00  0.00000000E+00
  0.00000000E+00  0.00000000E+00  0.00000000E+00
  0.00000000E+00  0.00000000E+00  0.00000000E+00
  0.00000000E+00  0.00000000E+00  0.00000000E+00
  0.00000000E+00  0.00000000E+00  0.00000000E+00
  0.00000000E+00  0.00000000E+00  0.00000000E+00
  0.00000000E+00  0.00000000E+00  0.00000000E+00
  0.00000000E+00  0.00000000E+00  0.00000000E+00
  0.00000000E+00  0.00000000E+00  0.00000000E+00
  0.00000000E+00  0.00000000E+00  0.00000000E+00
  0.00000000E+00  0.00000000E+00  0.00000000E+00
  0.00000000E+00  0.00000000E+00  0.00000000E+00
  0.00000000E+00  0.00000000E+00  0.00000000E+00
  0.00000000E+00  0.00000000E+00  0.00000000E+00
  0.00000000E+00  0.00000000E+00  0.00000000E+00
  0.00000000E+00  0.00000000E+00  0.00000000E+00
  0.00000000E+00  0.00000000E+00  0.00000000E+00
