# Supplementary material for: Crafting moiré superlattices in twisted complex oxide–transition metal dichalcogenide heterostructures
Source: Nat Commun. 2026 Feb 21;17:3025. doi: 10.1038/s41467-026-69773-7 (PMC13036047; doi:10.1038/s41467-026-69773-7)
Supplement: Supplementary file 3 — Supplementary Data 1 [file 41467_2026_69773_MOESM3_ESM.gz › gridding/CONTCAR_51]

shift_sto_ws2                           
   1.00000000000000     
     5.5112610000000002    0.0000000000000000    0.0000000000000000
    -2.7556300000000000    4.7728919999999997    0.0000000000000000
     0.0000000000000000    0.0000000000000000   35.0000000000000000
   Sr   Ti   O    W    S 
     3     4     9     3     6
Selective dynamics
Direct
  0.0000000000000000  0.0000000000000000  0.1045338732100660   F   F   T
  0.3333332839999983  0.6666665670000000  0.0451824749521492   F   F   T
  0.6666665670000000  0.3333332839999983  0.1640656270743861   F   F   T
  0.0000000000000000  0.0000000000000000  0.0099999999999980   F   F   F
  0.0000000000000000  0.0000000000000000  0.1969167993994390   F   F   T
  0.3333332839999983  0.6666665670000000  0.1369975247273914   F   F   T
  0.6666665670000000  0.3333332839999983  0.0701048243379105   F   F   T
  0.0000000000000000  0.5000000000000000  0.1029401967231109   F   F   T
  0.4999999699999975  0.5000000000000000  0.1029443923511906   F   F   T
  0.4999999699999975  0.0000000000000000  0.1028788231572975   F   F   T
  0.1666666570000004  0.3333333129999971  0.1705636088131612   F   F   T
  0.8333332540000029  0.6666665670000000  0.0345336978773219   F   F   T
  0.6666665670000000  0.8333332540000029  0.1705926432104690   F   F   T
  0.3333333129999971  0.1666666570000004  0.0344822126633417   F   F   T
  0.1666666420000027  0.8333332540000029  0.1708549936436086   F   F   T
  0.8333333129999971  0.1666666570000004  0.0345308314570900   F   F   T
  0.5555555555559977  0.5555555555559977  0.3080873658777890   F   F   T
  0.2222222125559981  0.8888888995560009  0.3080559175035305   F   F   T
  0.8888888995560009  0.2222222125559981  0.3081097589460597   F   F   T
  0.5555555555559977  0.2222222125559981  0.2621754222255035   F   F   T
  0.2222222125559981  0.5555555555559977  0.2627456439837204   F   F   T
  0.8888888995560009  0.8888888995560009  0.2629381456243678   F   F   T
  0.5555555555559977  0.2222222125559981  0.3527010589221007   F   F   T
  0.2222222125559981  0.5555555555559977  0.3528078195385547   F   F   T
  0.8888888995560009  0.8888888995560009  0.3528010705870983   F   F   T
 
  0.00000000E+00  0.00000000E+00  0.00000000E+00
  0.00000000E+00  0.00000000E+00  0.00000000E+00
  0.00000000E+00  0.00000000E+00  0.00000000E+00
  0.00000000E+00  0.00000000E+00  0.00000000E+00
  0.00000000E+00  0.00000000E+00  0.00000000E+00
  0.00000000E+00  0.00000000E+00  0.00000000E+00
  0.00000000E+00  0.00000000E+00  0.00000000E+00
  0.00000000E+00  0.00000000E+00  0.00000000E+00
  0.00000000E+00  0.00000000E+00  0.00000000E+00
  0.00000000E+00  0.00000000E+00  0.00000000E+00
  0.00000000E+00  0.00000000E+00  0.00000000E+00
  0.00000000E+00  0.00000000E+00  0.00000000E+00
  0.00000000E+00  0.00000000E+00  0.00000000E+00
  0.00000000E+00  0.00000000E+00  0.00000000E+00
  0.00000000E+00  0.00000000E+00  0.00000000E+00
  0.00000000E+00  0.00000000E+00  0.00000000E+00
  0.00000000E+00  0.00000000E+00  0.00000000E+00
  0.00000000E+00  0.00000000E+00  0.00000000E+00
  0.00000000E+00  0.00000000E+00  0.00000000E+00
  0.00000000E+00  0.00000000E+00  0.00000000E+00
  0.00000000E+00  0.00000000E+00  0.00000000E+00
  0.00000000E+00  0.00000000E+00  0.00000000E+00
  0.00000000E+00  0.00000000E+00  0.00000000E+00
  0.00000000E+00  0.00000000E+00  0.00000000E+00
  0.00000000E+00  0.00000000E+00  0.00000000E+00
