# Supplementary material for: Crafting moiré superlattices in twisted complex oxide–transition metal dichalcogenide heterostructures
Source: Nat Commun. 2026 Feb 21;17:3025. doi: 10.1038/s41467-026-69773-7 (PMC13036047; doi:10.1038/s41467-026-69773-7)
Supplement: Supplementary file 3 — Supplementary Data 1 [file 41467_2026_69773_MOESM3_ESM.gz › gridding/CONTCAR_8]

shift_sto_ws2                           
   1.00000000000000     
     5.5112610000000002    0.0000000000000000    0.0000000000000000
    -2.7556300000000000    4.7728919999999997    0.0000000000000000
     0.0000000000000000    0.0000000000000000   35.0000000000000000
   Sr   Ti   O    W    S 
     3     4     9     3     6
Selective dynamics
Direct
  0.0000000000000000  0.0000000000000000  0.1051217837676148   F   F   T
  0.3333332839999983  0.6666665670000000  0.0451135454528782   F   F   T
  0.6666665670000000  0.3333332839999983  0.1640233990374966   F   F   T
  0.0000000000000000  0.0000000000000000  0.0099999999999980   F   F   F
  0.0000000000000000  0.0000000000000000  0.1972773370104761   F   F   T
  0.3333332839999983  0.6666665670000000  0.1370744389491136   F   F   T
  0.6666665670000000  0.3333332839999983  0.0701768156442810   F   F   T
  0.0000000000000000  0.5000000000000000  0.1025569507235886   F   F   T
  0.4999999699999975  0.5000000000000000  0.1026011550988741   F   F   T
  0.4999999699999975  0.0000000000000000  0.1025603412834641   F   F   T
  0.1666666570000004  0.3333333129999971  0.1696581227042486   F   F   T
  0.8333332540000029  0.6666665670000000  0.0342909302402461   F   F   T
  0.6666665670000000  0.8333332540000029  0.1699644380722560   F   F   T
  0.3333333129999971  0.1666666570000004  0.0342887051359000   F   F   T
  0.1666666420000027  0.8333332540000029  0.1703584829396192   F   F   T
  0.8333333129999971  0.1666666570000004  0.0343366821365620   F   F   T
  0.5185185185190022  0.2592592592589966  0.3023792903019569   F   F   T
  0.1851851755190026  0.5925926032589999  0.3020412290088856   F   F   T
  0.8518518625189984  0.9259259162593025  0.3023889367711874   F   F   T
  0.5185185185190022  0.9259259162593025  0.2567333489126824   F   F   T
  0.1851851755190026  0.2592592592589966  0.2571436292499527   F   F   T
  0.8518518625189984  0.5925926032589999  0.2558167060821361   F   F   T
  0.5185185185190022  0.9259259162593025  0.3469951150597552   F   F   T
  0.1851851755190026  0.2592592592589966  0.3471131873924236   F   F   T
  0.8518518625189984  0.5925926032589999  0.3468948074970513   F   F   T
 
  0.00000000E+00  0.00000000E+00  0.00000000E+00
  0.00000000E+00  0.00000000E+00  0.00000000E+00
  0.00000000E+00  0.00000000E+00  0.00000000E+00
  0.00000000E+00  0.00000000E+00  0.00000000E+00
  0.00000000E+00  0.00000000E+00  0.00000000E+00
  0.00000000E+00  0.00000000E+00  0.00000000E+00
  0.00000000E+00  0.00000000E+00  0.00000000E+00
  0.00000000E+00  0.00000000E+00  0.00000000E+00
  0.00000000E+00  0.00000000E+00  0.00000000E+00
  0.00000000E+00  0.00000000E+00  0.00000000E+00
  0.00000000E+00  0.00000000E+00  0.00000000E+00
  0.00000000E+00  0.00000000E+00  0.00000000E+00
  0.00000000E+00  0.00000000E+00  0.00000000E+00
  0.00000000E+00  0.00000000E+00  0.00000000E+00
  0.00000000E+00  0.00000000E+00  0.00000000E+00
  0.00000000E+00  0.00000000E+00  0.00000000E+00
  0.00000000E+00  0.00000000E+00  0.00000000E+00
  0.00000000E+00  0.00000000E+00  0.00000000E+00
  0.00000000E+00  0.00000000E+00  0.00000000E+00
  0.00000000E+00  0.00000000E+00  0.00000000E+00
  0.00000000E+00  0.00000000E+00  0.00000000E+00
  0.00000000E+00  0.00000000E+00  0.00000000E+00
  0.00000000E+00  0.00000000E+00  0.00000000E+00
  0.00000000E+00  0.00000000E+00  0.00000000E+00
  0.00000000E+00  0.00000000E+00  0.00000000E+00
