# Supplementary material for: Crafting moiré superlattices in twisted complex oxide–transition metal dichalcogenide heterostructures
Source: Nat Commun. 2026 Feb 21;17:3025. doi: 10.1038/s41467-026-69773-7 (PMC13036047; doi:10.1038/s41467-026-69773-7)
Supplement: Supplementary file 3 — Supplementary Data 1 [file 41467_2026_69773_MOESM3_ESM.gz › gridding/CONTCAR_81]

shift_sto_ws2                           
   1.00000000000000     
     5.5112610000000002    0.0000000000000000    0.0000000000000000
    -2.7556300000000000    4.7728919999999997    0.0000000000000000
     0.0000000000000000    0.0000000000000000   35.0000000000000000
   Sr   Ti   O    W    S 
     3     4     9     3     6
Selective dynamics
Direct
  0.0000000000000000  0.0000000000000000  0.1052313468580479   F   F   T
  0.3333332839999983  0.6666665670000000  0.0451115130714825   F   F   T
  0.6666665670000000  0.3333332839999983  0.1641091508390744   F   F   T
  0.0000000000000000  0.0000000000000000  0.0099999999999980   F   F   F
  0.0000000000000000  0.0000000000000000  0.1973665085595400   F   F   T
  0.3333332839999983  0.6666665670000000  0.1371479313233124   F   F   T
  0.6666665670000000  0.3333332839999983  0.0702162342340529   F   F   T
  0.0000000000000000  0.5000000000000000  0.1024338871251871   F   F   T
  0.4999999699999975  0.5000000000000000  0.1025694855331380   F   F   T
  0.4999999699999975  0.0000000000000000  0.1025514681144699   F   F   T
  0.1666666570000004  0.3333333129999971  0.1700313656618704   F   F   T
  0.8333332540000029  0.6666665670000000  0.0342762353881056   F   F   T
  0.6666665670000000  0.8333332540000029  0.1695208219873692   F   F   T
  0.3333333129999971  0.1666666570000004  0.0342293700936338   F   F   T
  0.1666666420000027  0.8333332540000029  0.1703085986990942   F   F   T
  0.8333333129999971  0.1666666570000004  0.0342893343450541   F   F   T
  0.8888888888889994  0.8888888888889994  0.3024732034852846   F   F   T
  0.5555555458889998  0.2222222328899974  0.3024377388776145   F   F   T
  0.2222222328899974  0.5555555458889998  0.3020576377402548   F   F   T
  0.8888888888889994  0.5555555458889998  0.2561043398843736   F   F   T
  0.5555555458889998  0.8888888888889994  0.2567287700931331   F   F   T
  0.2222222328899974  0.2222222328899974  0.2570562616473353   F   F   T
  0.8888888888889994  0.5555555458889998  0.3469518723866258   F   F   T
  0.5555555458889998  0.8888888888889994  0.3470563690918596   F   F   T
  0.2222222328899974  0.2222222328899974  0.3471085988277736   F   F   T
 
  0.00000000E+00  0.00000000E+00  0.00000000E+00
  0.00000000E+00  0.00000000E+00  0.00000000E+00
  0.00000000E+00  0.00000000E+00  0.00000000E+00
  0.00000000E+00  0.00000000E+00  0.00000000E+00
  0.00000000E+00  0.00000000E+00  0.00000000E+00
  0.00000000E+00  0.00000000E+00  0.00000000E+00
  0.00000000E+00  0.00000000E+00  0.00000000E+00
  0.00000000E+00  0.00000000E+00  0.00000000E+00
  0.00000000E+00  0.00000000E+00  0.00000000E+00
  0.00000000E+00  0.00000000E+00  0.00000000E+00
  0.00000000E+00  0.00000000E+00  0.00000000E+00
  0.00000000E+00  0.00000000E+00  0.00000000E+00
  0.00000000E+00  0.00000000E+00  0.00000000E+00
  0.00000000E+00  0.00000000E+00  0.00000000E+00
  0.00000000E+00  0.00000000E+00  0.00000000E+00
  0.00000000E+00  0.00000000E+00  0.00000000E+00
  0.00000000E+00  0.00000000E+00  0.00000000E+00
  0.00000000E+00  0.00000000E+00  0.00000000E+00
  0.00000000E+00  0.00000000E+00  0.00000000E+00
  0.00000000E+00  0.00000000E+00  0.00000000E+00
  0.00000000E+00  0.00000000E+00  0.00000000E+00
  0.00000000E+00  0.00000000E+00  0.00000000E+00
  0.00000000E+00  0.00000000E+00  0.00000000E+00
  0.00000000E+00  0.00000000E+00  0.00000000E+00
  0.00000000E+00  0.00000000E+00  0.00000000E+00
