# Supplementary material for: Crafting moiré superlattices in twisted complex oxide–transition metal dichalcogenide heterostructures
Source: Nat Commun. 2026 Feb 21;17:3025. doi: 10.1038/s41467-026-69773-7 (PMC13036047; doi:10.1038/s41467-026-69773-7)
Supplement: Supplementary file 3 — Supplementary Data 1 [file 41467_2026_69773_MOESM3_ESM.gz › gridding/CONTCAR_5]

shift_sto_ws2                           
   1.00000000000000     
     5.5112610000000002    0.0000000000000000    0.0000000000000000
    -2.7556300000000000    4.7728919999999997    0.0000000000000000
     0.0000000000000000    0.0000000000000000   35.0000000000000000
   Sr   Ti   O    W    S 
     3     4     9     3     6
Selective dynamics
Direct
  0.0000000000000000  0.0000000000000000  0.1048100958855613   F   F   T
  0.3333332839999983  0.6666665670000000  0.0451120712849828   F   F   T
  0.6666665670000000  0.3333332839999983  0.1638937290926421   F   F   T
  0.0000000000000000  0.0000000000000000  0.0099999999999980   F   F   F
  0.0000000000000000  0.0000000000000000  0.1969731304294911   F   F   T
  0.3333332839999983  0.6666665670000000  0.1370340477841410   F   F   T
  0.6666665670000000  0.3333332839999983  0.0701094701290614   F   F   T
  0.0000000000000000  0.5000000000000000  0.1027358319437468   F   F   T
  0.4999999699999975  0.5000000000000000  0.1026480177483009   F   F   T
  0.4999999699999975  0.0000000000000000  0.1027432102450803   F   F   T
  0.1666666570000004  0.3333333129999971  0.1703139927227966   F   F   T
  0.8333332540000029  0.6666665670000000  0.0343982841350083   F   F   T
  0.6666665670000000  0.8333332540000029  0.1707493618919074   F   F   T
  0.3333333129999971  0.1666666570000004  0.0344227663370233   F   F   T
  0.1666666420000027  0.8333332540000029  0.1699016319731896   F   F   T
  0.8333333129999971  0.1666666570000004  0.0343780214726479   F   F   T
  0.2962962962959992  0.1481481481480031  0.3058499036043756   F   F   T
  0.9629629532962980  0.4814814921479993  0.3057910408136308   F   F   T
  0.6296296402960024  0.8148148051480035  0.3057419496157436   F   F   T
  0.2962962962959992  0.8148148051480035  0.2602594642919271   F   F   T
  0.9629629532962980  0.1481481481480031  0.2605046489547078   F   F   T
  0.6296296402960024  0.4814814921479993  0.2599259140884058   F   F   T
  0.2962962962959992  0.8148148051480035  0.3505006519544978   F   F   T
  0.9629629532962980  0.1481481481480031  0.3505169143727329   F   F   T
  0.6296296402960024  0.4814814921479993  0.3503975829104462   F   F   T
 
  0.00000000E+00  0.00000000E+00  0.00000000E+00
  0.00000000E+00  0.00000000E+00  0.00000000E+00
  0.00000000E+00  0.00000000E+00  0.00000000E+00
  0.00000000E+00  0.00000000E+00  0.00000000E+00
  0.00000000E+00  0.00000000E+00  0.00000000E+00
  0.00000000E+00  0.00000000E+00  0.00000000E+00
  0.00000000E+00  0.00000000E+00  0.00000000E+00
  0.00000000E+00  0.00000000E+00  0.00000000E+00
  0.00000000E+00  0.00000000E+00  0.00000000E+00
  0.00000000E+00  0.00000000E+00  0.00000000E+00
  0.00000000E+00  0.00000000E+00  0.00000000E+00
  0.00000000E+00  0.00000000E+00  0.00000000E+00
  0.00000000E+00  0.00000000E+00  0.00000000E+00
  0.00000000E+00  0.00000000E+00  0.00000000E+00
  0.00000000E+00  0.00000000E+00  0.00000000E+00
  0.00000000E+00  0.00000000E+00  0.00000000E+00
  0.00000000E+00  0.00000000E+00  0.00000000E+00
  0.00000000E+00  0.00000000E+00  0.00000000E+00
  0.00000000E+00  0.00000000E+00  0.00000000E+00
  0.00000000E+00  0.00000000E+00  0.00000000E+00
  0.00000000E+00  0.00000000E+00  0.00000000E+00
  0.00000000E+00  0.00000000E+00  0.00000000E+00
  0.00000000E+00  0.00000000E+00  0.00000000E+00
  0.00000000E+00  0.00000000E+00  0.00000000E+00
  0.00000000E+00  0.00000000E+00  0.00000000E+00
