# Supplementary material for: Crafting moiré superlattices in twisted complex oxide–transition metal dichalcogenide heterostructures
Source: Nat Commun. 2026 Feb 21;17:3025. doi: 10.1038/s41467-026-69773-7 (PMC13036047; doi:10.1038/s41467-026-69773-7)
Supplement: Supplementary file 3 — Supplementary Data 1 [file 41467_2026_69773_MOESM3_ESM.gz › gridding/CONTCAR_20]

shift_sto_ws2                           
   1.00000000000000     
     5.5112610000000002    0.0000000000000000    0.0000000000000000
    -2.7556300000000000    4.7728919999999997    0.0000000000000000
     0.0000000000000000    0.0000000000000000   35.0000000000000000
   Sr   Ti   O    W    S 
     3     4     9     3     6
Selective dynamics
Direct
  0.0000000000000000  0.0000000000000000  0.1050991950698830   F   F   T
  0.3333332839999983  0.6666665670000000  0.0450703743518517   F   F   T
  0.6666665670000000  0.3333332839999983  0.1639077033789675   F   F   T
  0.0000000000000000  0.0000000000000000  0.0099999999999980   F   F   F
  0.0000000000000000  0.0000000000000000  0.1972396279302728   F   F   T
  0.3333332839999983  0.6666665670000000  0.1370489963562207   F   F   T
  0.6666665670000000  0.3333332839999983  0.0701449254850957   F   F   T
  0.0000000000000000  0.5000000000000000  0.1025662712498132   F   F   T
  0.4999999699999975  0.5000000000000000  0.1025246659978691   F   F   T
  0.4999999699999975  0.0000000000000000  0.1025662754990790   F   F   T
  0.1666666570000004  0.3333333129999971  0.1702090197960402   F   F   T
  0.8333332540000029  0.6666665670000000  0.0342899772221728   F   F   T
  0.6666665670000000  0.8333332540000029  0.1703309615633870   F   F   T
  0.3333333129999971  0.1666666570000004  0.0343308539331559   F   F   T
  0.1666666420000027  0.8333332540000029  0.1694106081141697   F   F   T
  0.8333333129999971  0.1666666570000004  0.0342861465693147   F   F   T
  0.1481481481480031  0.1851851851849986  0.3018849728024691   F   F   T
  0.8148148051480035  0.5185185291850019  0.3018823070007741   F   F   T
  0.4814814921479993  0.8518518421849990  0.3016962711583346   F   F   T
  0.1481481481480031  0.8518518421849990  0.2565789966361507   F   F   T
  0.8148148051480035  0.1851851851849986  0.2554196885229985   F   F   T
  0.4814814921479993  0.5185185291850019  0.2562718881705308   F   F   T
  0.1481481481480031  0.8518518421849990  0.3466297042134627   F   F   T
  0.8148148051480035  0.1851851851849986  0.3464564667115866   F   F   T
  0.4814814921479993  0.5185185291850019  0.3465261178023198   F   F   T
 
  0.00000000E+00  0.00000000E+00  0.00000000E+00
  0.00000000E+00  0.00000000E+00  0.00000000E+00
  0.00000000E+00  0.00000000E+00  0.00000000E+00
  0.00000000E+00  0.00000000E+00  0.00000000E+00
  0.00000000E+00  0.00000000E+00  0.00000000E+00
  0.00000000E+00  0.00000000E+00  0.00000000E+00
  0.00000000E+00  0.00000000E+00  0.00000000E+00
  0.00000000E+00  0.00000000E+00  0.00000000E+00
  0.00000000E+00  0.00000000E+00  0.00000000E+00
  0.00000000E+00  0.00000000E+00  0.00000000E+00
  0.00000000E+00  0.00000000E+00  0.00000000E+00
  0.00000000E+00  0.00000000E+00  0.00000000E+00
  0.00000000E+00  0.00000000E+00  0.00000000E+00
  0.00000000E+00  0.00000000E+00  0.00000000E+00
  0.00000000E+00  0.00000000E+00  0.00000000E+00
  0.00000000E+00  0.00000000E+00  0.00000000E+00
  0.00000000E+00  0.00000000E+00  0.00000000E+00
  0.00000000E+00  0.00000000E+00  0.00000000E+00
  0.00000000E+00  0.00000000E+00  0.00000000E+00
  0.00000000E+00  0.00000000E+00  0.00000000E+00
  0.00000000E+00  0.00000000E+00  0.00000000E+00
  0.00000000E+00  0.00000000E+00  0.00000000E+00
  0.00000000E+00  0.00000000E+00  0.00000000E+00
  0.00000000E+00  0.00000000E+00  0.00000000E+00
  0.00000000E+00  0.00000000E+00  0.00000000E+00
