# Supplementary material for: Crafting moiré superlattices in twisted complex oxide–transition metal dichalcogenide heterostructures
Source: Nat Commun. 2026 Feb 21;17:3025. doi: 10.1038/s41467-026-69773-7 (PMC13036047; doi:10.1038/s41467-026-69773-7)
Supplement: Supplementary file 3 — Supplementary Data 1 [file 41467_2026_69773_MOESM3_ESM.gz › gridding/CONTCAR_39]

shift_sto_ws2                           
   1.00000000000000     
     5.5112610000000002    0.0000000000000000    0.0000000000000000
    -2.7556300000000000    4.7728919999999997    0.0000000000000000
     0.0000000000000000    0.0000000000000000   35.0000000000000000
   Sr   Ti   O    W    S 
     3     4     9     3     6
Selective dynamics
Direct
  0.0000000000000000  0.0000000000000000  0.1052458877743163   F   F   T
  0.3333332839999983  0.6666665670000000  0.0450831948674804   F   F   T
  0.6666665670000000  0.3333332839999983  0.1637995686892779   F   F   T
  0.0000000000000000  0.0000000000000000  0.0099999999999980   F   F   F
  0.0000000000000000  0.0000000000000000  0.1972946293499120   F   F   T
  0.3333332839999983  0.6666665670000000  0.1371161384302226   F   F   T
  0.6666665670000000  0.3333332839999983  0.0701609098883935   F   F   T
  0.0000000000000000  0.5000000000000000  0.1025076066345676   F   F   T
  0.4999999699999975  0.5000000000000000  0.1025662695437290   F   F   T
  0.4999999699999975  0.0000000000000000  0.1025397113302873   F   F   T
  0.1666666570000004  0.3333333129999971  0.1702558119764035   F   F   T
  0.8333332540000029  0.6666665670000000  0.0342864008532473   F   F   T
  0.6666665670000000  0.8333332540000029  0.1694822798906017   F   F   T
  0.3333333129999971  0.1666666570000004  0.0342516310537491   F   F   T
  0.1666666420000027  0.8333332540000029  0.1700766595917429   F   F   T
  0.8333333129999971  0.1666666570000004  0.0342859305706256   F   F   T
  0.2962962962959992  0.3703703703699972  0.3015057344477228   F   F   T
  0.9629629532962980  0.7037037143700005  0.3015469936631519   F   F   T
  0.6296296402960024  0.0370370273704026  0.3014733508818708   F   F   T
  0.2962962962959992  0.0370370273704026  0.2557638653113159   F   F   T
  0.9629629532962980  0.3703703703699972  0.2556059319513011   F   F   T
  0.6296296402960024  0.7037037143700005  0.2556740458333451   F   F   T
  0.2962962962959992  0.0370370273704026  0.3461780656061961   F   F   T
  0.9629629532962980  0.3703703703699972  0.3461372397690496   F   F   T
  0.6296296402960024  0.7037037143700005  0.3461831838266392   F   F   T
 
  0.00000000E+00  0.00000000E+00  0.00000000E+00
  0.00000000E+00  0.00000000E+00  0.00000000E+00
  0.00000000E+00  0.00000000E+00  0.00000000E+00
  0.00000000E+00  0.00000000E+00  0.00000000E+00
  0.00000000E+00  0.00000000E+00  0.00000000E+00
  0.00000000E+00  0.00000000E+00  0.00000000E+00
  0.00000000E+00  0.00000000E+00  0.00000000E+00
  0.00000000E+00  0.00000000E+00  0.00000000E+00
  0.00000000E+00  0.00000000E+00  0.00000000E+00
  0.00000000E+00  0.00000000E+00  0.00000000E+00
  0.00000000E+00  0.00000000E+00  0.00000000E+00
  0.00000000E+00  0.00000000E+00  0.00000000E+00
  0.00000000E+00  0.00000000E+00  0.00000000E+00
  0.00000000E+00  0.00000000E+00  0.00000000E+00
  0.00000000E+00  0.00000000E+00  0.00000000E+00
  0.00000000E+00  0.00000000E+00  0.00000000E+00
  0.00000000E+00  0.00000000E+00  0.00000000E+00
  0.00000000E+00  0.00000000E+00  0.00000000E+00
  0.00000000E+00  0.00000000E+00  0.00000000E+00
  0.00000000E+00  0.00000000E+00  0.00000000E+00
  0.00000000E+00  0.00000000E+00  0.00000000E+00
  0.00000000E+00  0.00000000E+00  0.00000000E+00
  0.00000000E+00  0.00000000E+00  0.00000000E+00
  0.00000000E+00  0.00000000E+00  0.00000000E+00
  0.00000000E+00  0.00000000E+00  0.00000000E+00
