# Supplementary material for: Crafting moiré superlattices in twisted complex oxide–transition metal dichalcogenide heterostructures
Source: Nat Commun. 2026 Feb 21;17:3025. doi: 10.1038/s41467-026-69773-7 (PMC13036047; doi:10.1038/s41467-026-69773-7)
Supplement: Supplementary file 3 — Supplementary Data 1 [file 41467_2026_69773_MOESM3_ESM.gz › gridding/CONTCAR_73]

shift_sto_ws2                           
   1.00000000000000     
     5.5112610000000002    0.0000000000000000    0.0000000000000000
    -2.7556300000000000    4.7728919999999997    0.0000000000000000
     0.0000000000000000    0.0000000000000000   35.0000000000000000
   Sr   Ti   O    W    S 
     3     4     9     3     6
Selective dynamics
Direct
  0.0000000000000000  0.0000000000000000  0.1057618818538302   F   F   T
  0.3333332839999983  0.6666665670000000  0.0449703171636173   F   F   T
  0.6666665670000000  0.3333332839999983  0.1644764124562954   F   F   T
  0.0000000000000000  0.0000000000000000  0.0099999999999980   F   F   F
  0.0000000000000000  0.0000000000000000  0.1980364798291347   F   F   T
  0.3333332839999983  0.6666665670000000  0.1373135737053701   F   F   T
  0.6666665670000000  0.3333332839999983  0.0703227508180504   F   F   T
  0.0000000000000000  0.5000000000000000  0.1019815197083105   F   F   T
  0.4999999699999975  0.5000000000000000  0.1021424012941594   F   F   T
  0.4999999699999975  0.0000000000000000  0.1021378030361220   F   F   T
  0.1666666570000004  0.3333333129999971  0.1696515809049970   F   F   T
  0.8333332540000029  0.6666665670000000  0.0340364933578030   F   F   T
  0.6666665670000000  0.8333332540000029  0.1688340484595372   F   F   T
  0.3333333129999971  0.1666666570000004  0.0340238268895803   F   F   T
  0.1666666420000027  0.8333332540000029  0.1695345107233237   F   F   T
  0.8333333129999971  0.1666666570000004  0.0340381440762201   F   F   T
  0.2962962962959992  0.5925925925930002  0.2983990188583405   F   F   T
  0.9629629532962980  0.9259259365930035  0.2988920393914185   F   F   T
  0.6296296402960024  0.2592592495930006  0.2990454699623726   F   F   T
  0.2962962962959992  0.2592592495930006  0.2531456346324035   F   F   T
  0.9629629532962980  0.5925925925930002  0.2526466219351846   F   F   T
  0.6296296402960024  0.9259259365930035  0.2530176782456834   F   F   T
  0.2962962962959992  0.2592592495930006  0.3435438833762987   F   F   T
  0.9629629532962980  0.5925925925930002  0.3434527997071370   F   F   T
  0.6296296402960024  0.9259259365930035  0.3435304572302300   F   F   T
 
  0.00000000E+00  0.00000000E+00  0.00000000E+00
  0.00000000E+00  0.00000000E+00  0.00000000E+00
  0.00000000E+00  0.00000000E+00  0.00000000E+00
  0.00000000E+00  0.00000000E+00  0.00000000E+00
  0.00000000E+00  0.00000000E+00  0.00000000E+00
  0.00000000E+00  0.00000000E+00  0.00000000E+00
  0.00000000E+00  0.00000000E+00  0.00000000E+00
  0.00000000E+00  0.00000000E+00  0.00000000E+00
  0.00000000E+00  0.00000000E+00  0.00000000E+00
  0.00000000E+00  0.00000000E+00  0.00000000E+00
  0.00000000E+00  0.00000000E+00  0.00000000E+00
  0.00000000E+00  0.00000000E+00  0.00000000E+00
  0.00000000E+00  0.00000000E+00  0.00000000E+00
  0.00000000E+00  0.00000000E+00  0.00000000E+00
  0.00000000E+00  0.00000000E+00  0.00000000E+00
  0.00000000E+00  0.00000000E+00  0.00000000E+00
  0.00000000E+00  0.00000000E+00  0.00000000E+00
  0.00000000E+00  0.00000000E+00  0.00000000E+00
  0.00000000E+00  0.00000000E+00  0.00000000E+00
  0.00000000E+00  0.00000000E+00  0.00000000E+00
  0.00000000E+00  0.00000000E+00  0.00000000E+00
  0.00000000E+00  0.00000000E+00  0.00000000E+00
  0.00000000E+00  0.00000000E+00  0.00000000E+00
  0.00000000E+00  0.00000000E+00  0.00000000E+00
  0.00000000E+00  0.00000000E+00  0.00000000E+00
