# Supplementary material for: Crafting moiré superlattices in twisted complex oxide–transition metal dichalcogenide heterostructures
Source: Nat Commun. 2026 Feb 21;17:3025. doi: 10.1038/s41467-026-69773-7 (PMC13036047; doi:10.1038/s41467-026-69773-7)
Supplement: Supplementary file 3 — Supplementary Data 1 [file 41467_2026_69773_MOESM3_ESM.gz › gridding/CONTCAR_76]

shift_sto_ws2                           
   1.00000000000000     
     5.5112610000000002    0.0000000000000000    0.0000000000000000
    -2.7556300000000000    4.7728919999999997    0.0000000000000000
     0.0000000000000000    0.0000000000000000   35.0000000000000000
   Sr   Ti   O    W    S 
     3     4     9     3     6
Selective dynamics
Direct
  0.0000000000000000  0.0000000000000000  0.1048336751719248   F   F   T
  0.3333332839999983  0.6666665670000000  0.0451125588043695   F   F   T
  0.6666665670000000  0.3333332839999983  0.1639770408657739   F   F   T
  0.0000000000000000  0.0000000000000000  0.0099999999999980   F   F   F
  0.0000000000000000  0.0000000000000000  0.1970073770359946   F   F   T
  0.3333332839999983  0.6666665670000000  0.1370208046837078   F   F   T
  0.6666665670000000  0.3333332839999983  0.0701279860922028   F   F   T
  0.0000000000000000  0.5000000000000000  0.1026961072364756   F   F   T
  0.4999999699999975  0.5000000000000000  0.1025744163520272   F   F   T
  0.4999999699999975  0.0000000000000000  0.1027367413115314   F   F   T
  0.1666666570000004  0.3333333129999971  0.1704855666288623   F   F   T
  0.8333332540000029  0.6666665670000000  0.0343942555445338   F   F   T
  0.6666665670000000  0.8333332540000029  0.1703984029519603   F   F   T
  0.3333333129999971  0.1666666570000004  0.0343827105908403   F   F   T
  0.1666666420000027  0.8333332540000029  0.1697911471472437   F   F   T
  0.8333333129999971  0.1666666570000004  0.0343654121124004   F   F   T
  0.5185185185190022  0.7037037037040008  0.3053290402544988   F   F   T
  0.1851851755190026  0.0370370476999966  0.3055945826389674   F   F   T
  0.8518518625189984  0.3703703607040012  0.3055204656573451   F   F   T
  0.5185185185190022  0.3703703607040012  0.2595317395973069   F   F   T
  0.1851851755190026  0.7037037037040008  0.2599956470959910   F   F   T
  0.8518518625189984  0.0370370476999966  0.2601964839199624   F   F   T
  0.5185185185190022  0.3703703607040012  0.3500944086355844   F   F   T
  0.1851851755190026  0.7037037037040008  0.3502089775802020   F   F   T
  0.8518518625189984  0.0370370476999966  0.3502250207148023   F   F   T
 
  0.00000000E+00  0.00000000E+00  0.00000000E+00
  0.00000000E+00  0.00000000E+00  0.00000000E+00
  0.00000000E+00  0.00000000E+00  0.00000000E+00
  0.00000000E+00  0.00000000E+00  0.00000000E+00
  0.00000000E+00  0.00000000E+00  0.00000000E+00
  0.00000000E+00  0.00000000E+00  0.00000000E+00
  0.00000000E+00  0.00000000E+00  0.00000000E+00
  0.00000000E+00  0.00000000E+00  0.00000000E+00
  0.00000000E+00  0.00000000E+00  0.00000000E+00
  0.00000000E+00  0.00000000E+00  0.00000000E+00
  0.00000000E+00  0.00000000E+00  0.00000000E+00
  0.00000000E+00  0.00000000E+00  0.00000000E+00
  0.00000000E+00  0.00000000E+00  0.00000000E+00
  0.00000000E+00  0.00000000E+00  0.00000000E+00
  0.00000000E+00  0.00000000E+00  0.00000000E+00
  0.00000000E+00  0.00000000E+00  0.00000000E+00
  0.00000000E+00  0.00000000E+00  0.00000000E+00
  0.00000000E+00  0.00000000E+00  0.00000000E+00
  0.00000000E+00  0.00000000E+00  0.00000000E+00
  0.00000000E+00  0.00000000E+00  0.00000000E+00
  0.00000000E+00  0.00000000E+00  0.00000000E+00
  0.00000000E+00  0.00000000E+00  0.00000000E+00
  0.00000000E+00  0.00000000E+00  0.00000000E+00
  0.00000000E+00  0.00000000E+00  0.00000000E+00
  0.00000000E+00  0.00000000E+00  0.00000000E+00
