# Supplementary material for: Crafting moiré superlattices in twisted complex oxide–transition metal dichalcogenide heterostructures
Source: Nat Commun. 2026 Feb 21;17:3025. doi: 10.1038/s41467-026-69773-7 (PMC13036047; doi:10.1038/s41467-026-69773-7)
Supplement: Supplementary file 3 — Supplementary Data 1 [file 41467_2026_69773_MOESM3_ESM.gz › gridding/CONTCAR_24]

shift_sto_ws2                           
   1.00000000000000     
     5.5112610000000002    0.0000000000000000    0.0000000000000000
    -2.7556300000000000    4.7728919999999997    0.0000000000000000
     0.0000000000000000    0.0000000000000000   35.0000000000000000
   Sr   Ti   O    W    S 
     3     4     9     3     6
Selective dynamics
Direct
  0.0000000000000000  0.0000000000000000  0.1051883101617364   F   F   T
  0.3333332839999983  0.6666665670000000  0.0450699153647847   F   F   T
  0.6666665670000000  0.3333332839999983  0.1638349602778391   F   F   T
  0.0000000000000000  0.0000000000000000  0.0099999999999980   F   F   F
  0.0000000000000000  0.0000000000000000  0.1972679746452997   F   F   T
  0.3333332839999983  0.6666665670000000  0.1370837199643802   F   F   T
  0.6666665670000000  0.3333332839999983  0.0701516494933756   F   F   T
  0.0000000000000000  0.5000000000000000  0.1025662700479728   F   F   T
  0.4999999699999975  0.5000000000000000  0.1025336596781301   F   F   T
  0.4999999699999975  0.0000000000000000  0.1025092463378527   F   F   T
  0.1666666570000004  0.3333333129999971  0.1692684671073224   F   F   T
  0.8333332540000029  0.6666665670000000  0.0342650485424087   F   F   T
  0.6666665670000000  0.8333332540000029  0.1702499966136841   F   F   T
  0.3333333129999971  0.1666666570000004  0.0342875419707909   F   F   T
  0.1666666420000027  0.8333332540000029  0.1703062528139867   F   F   T
  0.8333333129999971  0.1666666570000004  0.0342960527623930   F   F   T
  0.4444444444440023  0.3333333333330017  0.3015285301053723   F   F   T
  0.1111111014440027  0.6666666773329979  0.3015067137184460   F   F   T
  0.7777777884439985  0.9999999903333361  0.3015871567309460   F   F   T
  0.4444444444440023  0.9999999903333361  0.2558386324690431   F   F   T
  0.1111111014440027  0.3333333333330017  0.2559699866544065   F   F   T
  0.7777777884439985  0.6666666773329979  0.2554678398087162   F   F   T
  0.4444444444440023  0.9999999903333361  0.3462001635407859   F   F   T
  0.1111111014440027  0.3333333333330017  0.3462848287130313   F   F   T
  0.7777777884439985  0.6666666773329979  0.3461887562763835   F   F   T
 
  0.00000000E+00  0.00000000E+00  0.00000000E+00
  0.00000000E+00  0.00000000E+00  0.00000000E+00
  0.00000000E+00  0.00000000E+00  0.00000000E+00
  0.00000000E+00  0.00000000E+00  0.00000000E+00
  0.00000000E+00  0.00000000E+00  0.00000000E+00
  0.00000000E+00  0.00000000E+00  0.00000000E+00
  0.00000000E+00  0.00000000E+00  0.00000000E+00
  0.00000000E+00  0.00000000E+00  0.00000000E+00
  0.00000000E+00  0.00000000E+00  0.00000000E+00
  0.00000000E+00  0.00000000E+00  0.00000000E+00
  0.00000000E+00  0.00000000E+00  0.00000000E+00
  0.00000000E+00  0.00000000E+00  0.00000000E+00
  0.00000000E+00  0.00000000E+00  0.00000000E+00
  0.00000000E+00  0.00000000E+00  0.00000000E+00
  0.00000000E+00  0.00000000E+00  0.00000000E+00
  0.00000000E+00  0.00000000E+00  0.00000000E+00
  0.00000000E+00  0.00000000E+00  0.00000000E+00
  0.00000000E+00  0.00000000E+00  0.00000000E+00
  0.00000000E+00  0.00000000E+00  0.00000000E+00
  0.00000000E+00  0.00000000E+00  0.00000000E+00
  0.00000000E+00  0.00000000E+00  0.00000000E+00
  0.00000000E+00  0.00000000E+00  0.00000000E+00
  0.00000000E+00  0.00000000E+00  0.00000000E+00
  0.00000000E+00  0.00000000E+00  0.00000000E+00
  0.00000000E+00  0.00000000E+00  0.00000000E+00
