# Supplementary material for: Crafting moiré superlattices in twisted complex oxide–transition metal dichalcogenide heterostructures
Source: Nat Commun. 2026 Feb 21;17:3025. doi: 10.1038/s41467-026-69773-7 (PMC13036047; doi:10.1038/s41467-026-69773-7)
Supplement: Supplementary file 3 — Supplementary Data 1 [file 41467_2026_69773_MOESM3_ESM.gz › gridding/CONTCAR_65]

shift_sto_ws2                           
   1.00000000000000     
     5.5112610000000002    0.0000000000000000    0.0000000000000000
    -2.7556300000000000    4.7728919999999997    0.0000000000000000
     0.0000000000000000    0.0000000000000000   35.0000000000000000
   Sr   Ti   O    W    S 
     3     4     9     3     6
Selective dynamics
Direct
  0.0000000000000000  0.0000000000000000  0.1054529458520435   F   F   T
  0.3333332839999983  0.6666665670000000  0.0450341409212243   F   F   T
  0.6666665670000000  0.3333332839999983  0.1641684901958627   F   F   T
  0.0000000000000000  0.0000000000000000  0.0099999999999980   F   F   F
  0.0000000000000000  0.0000000000000000  0.1976425486152422   F   F   T
  0.3333332839999983  0.6666665670000000  0.1371816925234484   F   F   T
  0.6666665670000000  0.3333332839999983  0.0702333171711658   F   F   T
  0.0000000000000000  0.5000000000000000  0.1022937977456522   F   F   T
  0.4999999699999975  0.5000000000000000  0.1023887028274331   F   F   T
  0.4999999699999975  0.0000000000000000  0.1023898985742377   F   F   T
  0.1666666570000004  0.3333333129999971  0.1702382283162933   F   F   T
  0.8333332540000029  0.6666665670000000  0.0341975170151656   F   F   T
  0.6666665670000000  0.8333332540000029  0.1690335220493608   F   F   T
  0.3333333129999971  0.1666666570000004  0.0341623394322639   F   F   T
  0.1666666420000027  0.8333332540000029  0.1698396956103423   F   F   T
  0.8333333129999971  0.1666666570000004  0.0341726263488056   F   F   T
  0.3333333333330017  0.5555555555559977  0.2999469865672211   F   F   T
  0.9999999903333361  0.8888888995560009  0.3002966316344882   F   F   T
  0.6666666773329979  0.2222222125559981  0.3003278311881488   F   F   T
  0.3333333333330017  0.2222222125559981  0.2540571561382876   F   F   T
  0.9999999903333361  0.5555555555559977  0.2544287320141692   F   F   T
  0.6666666773329979  0.8888888995560009  0.2547564407043623   F   F   T
  0.3333333333330017  0.2222222125559981  0.3448728849727019   F   F   T
  0.9999999903333361  0.5555555555559977  0.3448901239851381   F   F   T
  0.6666666773329979  0.8888888995560009  0.3450037967616311   F   F   T
 
  0.00000000E+00  0.00000000E+00  0.00000000E+00
  0.00000000E+00  0.00000000E+00  0.00000000E+00
  0.00000000E+00  0.00000000E+00  0.00000000E+00
  0.00000000E+00  0.00000000E+00  0.00000000E+00
  0.00000000E+00  0.00000000E+00  0.00000000E+00
  0.00000000E+00  0.00000000E+00  0.00000000E+00
  0.00000000E+00  0.00000000E+00  0.00000000E+00
  0.00000000E+00  0.00000000E+00  0.00000000E+00
  0.00000000E+00  0.00000000E+00  0.00000000E+00
  0.00000000E+00  0.00000000E+00  0.00000000E+00
  0.00000000E+00  0.00000000E+00  0.00000000E+00
  0.00000000E+00  0.00000000E+00  0.00000000E+00
  0.00000000E+00  0.00000000E+00  0.00000000E+00
  0.00000000E+00  0.00000000E+00  0.00000000E+00
  0.00000000E+00  0.00000000E+00  0.00000000E+00
  0.00000000E+00  0.00000000E+00  0.00000000E+00
  0.00000000E+00  0.00000000E+00  0.00000000E+00
  0.00000000E+00  0.00000000E+00  0.00000000E+00
  0.00000000E+00  0.00000000E+00  0.00000000E+00
  0.00000000E+00  0.00000000E+00  0.00000000E+00
  0.00000000E+00  0.00000000E+00  0.00000000E+00
  0.00000000E+00  0.00000000E+00  0.00000000E+00
  0.00000000E+00  0.00000000E+00  0.00000000E+00
  0.00000000E+00  0.00000000E+00  0.00000000E+00
  0.00000000E+00  0.00000000E+00  0.00000000E+00
