# Supplementary material for: Crafting moiré superlattices in twisted complex oxide–transition metal dichalcogenide heterostructures
Source: Nat Commun. 2026 Feb 21;17:3025. doi: 10.1038/s41467-026-69773-7 (PMC13036047; doi:10.1038/s41467-026-69773-7)
Supplement: Supplementary file 3 — Supplementary Data 1 [file 41467_2026_69773_MOESM3_ESM.gz › gridding/CONTCAR_70]

shift_sto_ws2                           
   1.00000000000000     
     5.5112610000000002    0.0000000000000000    0.0000000000000000
    -2.7556300000000000    4.7728919999999997    0.0000000000000000
     0.0000000000000000    0.0000000000000000   35.0000000000000000
   Sr   Ti   O    W    S 
     3     4     9     3     6
Selective dynamics
Direct
  0.0000000000000000  0.0000000000000000  0.1043057092643878   F   F   T
  0.3333332839999983  0.6666665670000000  0.0451312084330411   F   F   T
  0.6666665670000000  0.3333332839999983  0.1640774843602202   F   F   T
  0.0000000000000000  0.0000000000000000  0.0099999999999980   F   F   F
  0.0000000000000000  0.0000000000000000  0.1968654254814268   F   F   T
  0.3333332839999983  0.6666665670000000  0.1369015940301068   F   F   T
  0.6666665670000000  0.3333332839999983  0.0700523790722016   F   F   T
  0.0000000000000000  0.5000000000000000  0.1029546243063493   F   F   T
  0.4999999699999975  0.5000000000000000  0.1029759817487559   F   F   T
  0.4999999699999975  0.0000000000000000  0.1029666680977357   F   F   T
  0.1666666570000004  0.3333333129999971  0.1707271413535167   F   F   T
  0.8333332540000029  0.6666665670000000  0.0345503987296354   F   F   T
  0.6666665670000000  0.8333332540000029  0.1708031782043093   F   F   T
  0.3333333129999971  0.1666666570000004  0.0345871524734349   F   F   T
  0.1666666420000027  0.8333332540000029  0.1707785287568058   F   F   T
  0.8333333129999971  0.1666666570000004  0.0345966632542130   F   F   T
  0.7037037037040008  0.7407407407410034  0.3093335739007443   F   F   T
  0.3703703607040012  0.0740740847399977  0.3093281007317188   F   F   T
  0.0370370476999966  0.4074073977409967  0.3093069660449359   F   F   T
  0.7037037037040008  0.4074073977409967  0.2634401030649798   F   F   T
  0.3703703607040012  0.7407407407410034  0.2640513477863351   F   F   T
  0.0370370476999966  0.0740740847399977  0.2642101135275823   F   F   T
  0.7037037037040008  0.4074073977409967  0.3539419881531956   F   F   T
  0.3703703607040012  0.7407407407410034  0.3540586091374891   F   F   T
  0.0370370476999966  0.0740740847399977  0.3540534688273667   F   F   T
 
  0.00000000E+00  0.00000000E+00  0.00000000E+00
  0.00000000E+00  0.00000000E+00  0.00000000E+00
  0.00000000E+00  0.00000000E+00  0.00000000E+00
  0.00000000E+00  0.00000000E+00  0.00000000E+00
  0.00000000E+00  0.00000000E+00  0.00000000E+00
  0.00000000E+00  0.00000000E+00  0.00000000E+00
  0.00000000E+00  0.00000000E+00  0.00000000E+00
  0.00000000E+00  0.00000000E+00  0.00000000E+00
  0.00000000E+00  0.00000000E+00  0.00000000E+00
  0.00000000E+00  0.00000000E+00  0.00000000E+00
  0.00000000E+00  0.00000000E+00  0.00000000E+00
  0.00000000E+00  0.00000000E+00  0.00000000E+00
  0.00000000E+00  0.00000000E+00  0.00000000E+00
  0.00000000E+00  0.00000000E+00  0.00000000E+00
  0.00000000E+00  0.00000000E+00  0.00000000E+00
  0.00000000E+00  0.00000000E+00  0.00000000E+00
  0.00000000E+00  0.00000000E+00  0.00000000E+00
  0.00000000E+00  0.00000000E+00  0.00000000E+00
  0.00000000E+00  0.00000000E+00  0.00000000E+00
  0.00000000E+00  0.00000000E+00  0.00000000E+00
  0.00000000E+00  0.00000000E+00  0.00000000E+00
  0.00000000E+00  0.00000000E+00  0.00000000E+00
  0.00000000E+00  0.00000000E+00  0.00000000E+00
  0.00000000E+00  0.00000000E+00  0.00000000E+00
  0.00000000E+00  0.00000000E+00  0.00000000E+00
