# Supplementary material for: Crafting moiré superlattices in twisted complex oxide–transition metal dichalcogenide heterostructures
Source: Nat Commun. 2026 Feb 21;17:3025. doi: 10.1038/s41467-026-69773-7 (PMC13036047; doi:10.1038/s41467-026-69773-7)
Supplement: Supplementary file 3 — Supplementary Data 1 [file 41467_2026_69773_MOESM3_ESM.gz › gridding/CONTCAR_23]

shift_sto_ws2                           
   1.00000000000000     
     5.5112610000000002    0.0000000000000000    0.0000000000000000
    -2.7556300000000000    4.7728919999999997    0.0000000000000000
     0.0000000000000000    0.0000000000000000   35.0000000000000000
   Sr   Ti   O    W    S 
     3     4     9     3     6
Selective dynamics
Direct
  0.0000000000000000  0.0000000000000000  0.1052817181392953   F   F   T
  0.3333332839999983  0.6666665670000000  0.0451314726891567   F   F   T
  0.6666665670000000  0.3333332839999983  0.1638399898016587   F   F   T
  0.0000000000000000  0.0000000000000000  0.0099999999999980   F   F   F
  0.0000000000000000  0.0000000000000000  0.1973493020862236   F   F   T
  0.3333332839999983  0.6666665670000000  0.1371405546679654   F   F   T
  0.6666665670000000  0.3333332839999983  0.0701835813200375   F   F   T
  0.0000000000000000  0.5000000000000000  0.1026055719677146   F   F   T
  0.4999999699999975  0.5000000000000000  0.1025663068838227   F   F   T
  0.4999999699999975  0.0000000000000000  0.1026088774018419   F   F   T
  0.1666666570000004  0.3333333129999971  0.1697872305652837   F   F   T
  0.8333332540000029  0.6666665670000000  0.0342918561046730   F   F   T
  0.6666665670000000  0.8333332540000029  0.1703273656899427   F   F   T
  0.3333333129999971  0.1666666570000004  0.0342928400427809   F   F   T
  0.1666666420000027  0.8333332540000029  0.1699578025640136   F   F   T
  0.8333333129999971  0.1666666570000004  0.0342922440744431   F   F   T
  0.3703703703699972  0.2962962962959992  0.3018250082681107   F   F   T
  0.0370370273704026  0.6296296402960024  0.3018080416045024   F   F   T
  0.7037037143700005  0.9629629532962980  0.3018358800772134   F   F   T
  0.3703703703699972  0.9629629532962980  0.2560070220675357   F   F   T
  0.0370370273704026  0.2962962962959992  0.2562317185171565   F   F   T
  0.7037037143700005  0.6296296402960024  0.2557551756305472   F   F   T
  0.3703703703699972  0.9629629532962980  0.3464905586444758   F   F   T
  0.0370370273704026  0.2962962962959992  0.3465434294448073   F   F   T
  0.7037037143700005  0.6296296402960024  0.3464382303562061   F   F   T
 
  0.00000000E+00  0.00000000E+00  0.00000000E+00
  0.00000000E+00  0.00000000E+00  0.00000000E+00
  0.00000000E+00  0.00000000E+00  0.00000000E+00
  0.00000000E+00  0.00000000E+00  0.00000000E+00
  0.00000000E+00  0.00000000E+00  0.00000000E+00
  0.00000000E+00  0.00000000E+00  0.00000000E+00
  0.00000000E+00  0.00000000E+00  0.00000000E+00
  0.00000000E+00  0.00000000E+00  0.00000000E+00
  0.00000000E+00  0.00000000E+00  0.00000000E+00
  0.00000000E+00  0.00000000E+00  0.00000000E+00
  0.00000000E+00  0.00000000E+00  0.00000000E+00
  0.00000000E+00  0.00000000E+00  0.00000000E+00
  0.00000000E+00  0.00000000E+00  0.00000000E+00
  0.00000000E+00  0.00000000E+00  0.00000000E+00
  0.00000000E+00  0.00000000E+00  0.00000000E+00
  0.00000000E+00  0.00000000E+00  0.00000000E+00
  0.00000000E+00  0.00000000E+00  0.00000000E+00
  0.00000000E+00  0.00000000E+00  0.00000000E+00
  0.00000000E+00  0.00000000E+00  0.00000000E+00
  0.00000000E+00  0.00000000E+00  0.00000000E+00
  0.00000000E+00  0.00000000E+00  0.00000000E+00
  0.00000000E+00  0.00000000E+00  0.00000000E+00
  0.00000000E+00  0.00000000E+00  0.00000000E+00
  0.00000000E+00  0.00000000E+00  0.00000000E+00
  0.00000000E+00  0.00000000E+00  0.00000000E+00
