# Supplementary material for: Crafting moiré superlattices in twisted complex oxide–transition metal dichalcogenide heterostructures
Source: Nat Commun. 2026 Feb 21;17:3025. doi: 10.1038/s41467-026-69773-7 (PMC13036047; doi:10.1038/s41467-026-69773-7)
Supplement: Supplementary file 3 — Supplementary Data 1 [file 41467_2026_69773_MOESM3_ESM.gz › gridding/CONTCAR_7]

shift_sto_ws2                           
   1.00000000000000     
     5.5112610000000002    0.0000000000000000    0.0000000000000000
    -2.7556300000000000    4.7728919999999997    0.0000000000000000
     0.0000000000000000    0.0000000000000000   35.0000000000000000
   Sr   Ti   O    W    S 
     3     4     9     3     6
Selective dynamics
Direct
  0.0000000000000000  0.0000000000000000  0.1048102693678885   F   F   T
  0.3333332839999983  0.6666665670000000  0.0451277770074654   F   F   T
  0.6666665670000000  0.3333332839999983  0.1639135318269851   F   F   T
  0.0000000000000000  0.0000000000000000  0.0099999999999980   F   F   F
  0.0000000000000000  0.0000000000000000  0.1969753684151740   F   F   T
  0.3333332839999983  0.6666665670000000  0.1369695071091357   F   F   T
  0.6666665670000000  0.3333332839999983  0.0701032462711311   F   F   T
  0.0000000000000000  0.5000000000000000  0.1027295529048686   F   F   T
  0.4999999699999975  0.5000000000000000  0.1027350414129131   F   F   T
  0.4999999699999975  0.0000000000000000  0.1027003916644560   F   F   T
  0.1666666570000004  0.3333333129999971  0.1699552191335343   F   F   T
  0.8333332540000029  0.6666665670000000  0.0343911490676163   F   F   T
  0.6666665670000000  0.8333332540000029  0.1703958473563461   F   F   T
  0.3333333129999971  0.1666666570000004  0.0344140311126395   F   F   T
  0.1666666420000027  0.8333332540000029  0.1704747280922660   F   F   T
  0.8333333129999971  0.1666666570000004  0.0344215093882241   F   F   T
  0.4444444444440023  0.2222222222220012  0.3046349210737560   F   F   T
  0.1111111014440027  0.5555555662219973  0.3044845009723005   F   F   T
  0.7777777884439985  0.8888888792220015  0.3046482232973560   F   F   T
  0.4444444444440023  0.8888888792220015  0.2591629277866474   F   F   T
  0.1111111014440027  0.2222222222220012  0.2595041351788865   F   F   T
  0.7777777884439985  0.5555555662219973  0.2582690771247442   F   F   T
  0.4444444444440023  0.8888888792220015  0.3492949716872928   F   F   T
  0.1111111014440027  0.2222222222220012  0.3493869615511684   F   F   T
  0.7777777884439985  0.5555555662219973  0.3491916971604638   F   F   T
 
  0.00000000E+00  0.00000000E+00  0.00000000E+00
  0.00000000E+00  0.00000000E+00  0.00000000E+00
  0.00000000E+00  0.00000000E+00  0.00000000E+00
  0.00000000E+00  0.00000000E+00  0.00000000E+00
  0.00000000E+00  0.00000000E+00  0.00000000E+00
  0.00000000E+00  0.00000000E+00  0.00000000E+00
  0.00000000E+00  0.00000000E+00  0.00000000E+00
  0.00000000E+00  0.00000000E+00  0.00000000E+00
  0.00000000E+00  0.00000000E+00  0.00000000E+00
  0.00000000E+00  0.00000000E+00  0.00000000E+00
  0.00000000E+00  0.00000000E+00  0.00000000E+00
  0.00000000E+00  0.00000000E+00  0.00000000E+00
  0.00000000E+00  0.00000000E+00  0.00000000E+00
  0.00000000E+00  0.00000000E+00  0.00000000E+00
  0.00000000E+00  0.00000000E+00  0.00000000E+00
  0.00000000E+00  0.00000000E+00  0.00000000E+00
  0.00000000E+00  0.00000000E+00  0.00000000E+00
  0.00000000E+00  0.00000000E+00  0.00000000E+00
  0.00000000E+00  0.00000000E+00  0.00000000E+00
  0.00000000E+00  0.00000000E+00  0.00000000E+00
  0.00000000E+00  0.00000000E+00  0.00000000E+00
  0.00000000E+00  0.00000000E+00  0.00000000E+00
  0.00000000E+00  0.00000000E+00  0.00000000E+00
  0.00000000E+00  0.00000000E+00  0.00000000E+00
  0.00000000E+00  0.00000000E+00  0.00000000E+00
