# Supplementary material for: Crafting moiré superlattices in twisted complex oxide–transition metal dichalcogenide heterostructures
Source: Nat Commun. 2026 Feb 21;17:3025. doi: 10.1038/s41467-026-69773-7 (PMC13036047; doi:10.1038/s41467-026-69773-7)
Supplement: Supplementary file 3 — Supplementary Data 1 [file 41467_2026_69773_MOESM3_ESM.gz › gridding/CONTCAR_17]

shift_sto_ws2                           
   1.00000000000000     
     5.5112610000000002    0.0000000000000000    0.0000000000000000
    -2.7556300000000000    4.7728919999999997    0.0000000000000000
     0.0000000000000000    0.0000000000000000   35.0000000000000000
   Sr   Ti   O    W    S 
     3     4     9     3     6
Selective dynamics
Direct
  0.0000000000000000  0.0000000000000000  0.1054567435940612   F   F   T
  0.3333332839999983  0.6666665670000000  0.0450395893811333   F   F   T
  0.6666665670000000  0.3333332839999983  0.1641732084204293   F   F   T
  0.0000000000000000  0.0000000000000000  0.0099999999999980   F   F   F
  0.0000000000000000  0.0000000000000000  0.1976505076359913   F   F   T
  0.3333332839999983  0.6666665670000000  0.1371866735226064   F   F   T
  0.6666665670000000  0.3333332839999983  0.0702343503950758   F   F   T
  0.0000000000000000  0.5000000000000000  0.1023898976727011   F   F   T
  0.4999999699999975  0.5000000000000000  0.1023899554625345   F   F   T
  0.4999999699999975  0.0000000000000000  0.1022963836920994   F   F   T
  0.1666666570000004  0.3333333129999971  0.1690457066958757   F   F   T
  0.8333332540000029  0.6666665670000000  0.0341647969229442   F   F   T
  0.6666665670000000  0.8333332540000029  0.1698482815394300   F   F   T
  0.3333333129999971  0.1666666570000004  0.0341774303682953   F   F   T
  0.1666666420000027  0.8333332540000029  0.1702451814477755   F   F   T
  0.8333333129999971  0.1666666570000004  0.0341975747273509   F   F   T
  0.5555555555559977  0.3333333333330017  0.3003423067614079   F   F   T
  0.2222222125559981  0.6666666773329979  0.2999613777527514   F   F   T
  0.8888888995560009  0.9999999903333361  0.3003112264142587   F   F   T
  0.5555555555559977  0.9999999903333361  0.2544409861170180   F   F   T
  0.2222222125559981  0.3333333333330017  0.2547714154759220   F   F   T
  0.8888888995560009  0.6666666773329979  0.2540716858235470   F   F   T
  0.5555555555559977  0.9999999903333361  0.3449066699786130   F   F   T
  0.2222222125559981  0.3333333333330017  0.3450189200581804   F   F   T
  0.8888888995560009  0.6666666773329979  0.3448870856196109   F   F   T
 
  0.00000000E+00  0.00000000E+00  0.00000000E+00
  0.00000000E+00  0.00000000E+00  0.00000000E+00
  0.00000000E+00  0.00000000E+00  0.00000000E+00
  0.00000000E+00  0.00000000E+00  0.00000000E+00
  0.00000000E+00  0.00000000E+00  0.00000000E+00
  0.00000000E+00  0.00000000E+00  0.00000000E+00
  0.00000000E+00  0.00000000E+00  0.00000000E+00
  0.00000000E+00  0.00000000E+00  0.00000000E+00
  0.00000000E+00  0.00000000E+00  0.00000000E+00
  0.00000000E+00  0.00000000E+00  0.00000000E+00
  0.00000000E+00  0.00000000E+00  0.00000000E+00
  0.00000000E+00  0.00000000E+00  0.00000000E+00
  0.00000000E+00  0.00000000E+00  0.00000000E+00
  0.00000000E+00  0.00000000E+00  0.00000000E+00
  0.00000000E+00  0.00000000E+00  0.00000000E+00
  0.00000000E+00  0.00000000E+00  0.00000000E+00
  0.00000000E+00  0.00000000E+00  0.00000000E+00
  0.00000000E+00  0.00000000E+00  0.00000000E+00
  0.00000000E+00  0.00000000E+00  0.00000000E+00
  0.00000000E+00  0.00000000E+00  0.00000000E+00
  0.00000000E+00  0.00000000E+00  0.00000000E+00
  0.00000000E+00  0.00000000E+00  0.00000000E+00
  0.00000000E+00  0.00000000E+00  0.00000000E+00
  0.00000000E+00  0.00000000E+00  0.00000000E+00
  0.00000000E+00  0.00000000E+00  0.00000000E+00
