# Supplementary material for: Crafting moiré superlattices in twisted complex oxide–transition metal dichalcogenide heterostructures
Source: Nat Commun. 2026 Feb 21;17:3025. doi: 10.1038/s41467-026-69773-7 (PMC13036047; doi:10.1038/s41467-026-69773-7)
Supplement: Supplementary file 3 — Supplementary Data 1 [file 41467_2026_69773_MOESM3_ESM.gz › gridding/CONTCAR_36]

shift_sto_ws2                           
   1.00000000000000     
     5.5112610000000002    0.0000000000000000    0.0000000000000000
    -2.7556300000000000    4.7728919999999997    0.0000000000000000
     0.0000000000000000    0.0000000000000000   35.0000000000000000
   Sr   Ti   O    W    S 
     3     4     9     3     6
Selective dynamics
Direct
  0.0000000000000000  0.0000000000000000  0.1047538784224713   F   F   T
  0.3333332839999983  0.6666665670000000  0.0451306813566390   F   F   T
  0.6666665670000000  0.3333332839999983  0.1639716784832643   F   F   T
  0.0000000000000000  0.0000000000000000  0.0099999999999980   F   F   F
  0.0000000000000000  0.0000000000000000  0.1970001321179851   F   F   T
  0.3333332839999983  0.6666665670000000  0.1369997729414294   F   F   T
  0.6666665670000000  0.3333332839999983  0.0701086900813621   F   F   T
  0.0000000000000000  0.5000000000000000  0.1027755648553637   F   F   T
  0.4999999699999975  0.5000000000000000  0.1027367412144429   F   F   T
  0.4999999699999975  0.0000000000000000  0.1027101416272842   F   F   T
  0.1666666570000004  0.3333333129999971  0.1702511293605866   F   F   T
  0.8333332540000029  0.6666665670000000  0.0344199243617922   F   F   T
  0.6666665670000000  0.8333332540000029  0.1706102588638458   F   F   T
  0.3333333129999971  0.1666666570000004  0.0344302951922728   F   F   T
  0.1666666420000027  0.8333332540000029  0.1702516984914340   F   F   T
  0.8333333129999971  0.1666666570000004  0.0344151780968502   F   F   T
  0.7037037037040008  0.5185185185190022  0.3055546521513719   F   F   T
  0.3703703607040012  0.8518518625189984  0.3053713375806879   F   F   T
  0.0370370476999966  0.1851851755190026  0.3056132922754244   F   F   T
  0.7037037037040008  0.1851851755190026  0.2593263186081458   F   F   T
  0.3703703607040012  0.5185185185190022  0.2601030000396705   F   F   T
  0.0370370476999966  0.8518518625189984  0.2604076791682104   F   F   T
  0.7037037037040008  0.1851851755190026  0.3501216000793335   F   F   T
  0.3703703607040012  0.5185185185190022  0.3502366706503608   F   F   T
  0.0370370476999966  0.8518518625189984  0.3502969755383134   F   F   T
 
  0.00000000E+00  0.00000000E+00  0.00000000E+00
  0.00000000E+00  0.00000000E+00  0.00000000E+00
  0.00000000E+00  0.00000000E+00  0.00000000E+00
  0.00000000E+00  0.00000000E+00  0.00000000E+00
  0.00000000E+00  0.00000000E+00  0.00000000E+00
  0.00000000E+00  0.00000000E+00  0.00000000E+00
  0.00000000E+00  0.00000000E+00  0.00000000E+00
  0.00000000E+00  0.00000000E+00  0.00000000E+00
  0.00000000E+00  0.00000000E+00  0.00000000E+00
  0.00000000E+00  0.00000000E+00  0.00000000E+00
  0.00000000E+00  0.00000000E+00  0.00000000E+00
  0.00000000E+00  0.00000000E+00  0.00000000E+00
  0.00000000E+00  0.00000000E+00  0.00000000E+00
  0.00000000E+00  0.00000000E+00  0.00000000E+00
  0.00000000E+00  0.00000000E+00  0.00000000E+00
  0.00000000E+00  0.00000000E+00  0.00000000E+00
  0.00000000E+00  0.00000000E+00  0.00000000E+00
  0.00000000E+00  0.00000000E+00  0.00000000E+00
  0.00000000E+00  0.00000000E+00  0.00000000E+00
  0.00000000E+00  0.00000000E+00  0.00000000E+00
  0.00000000E+00  0.00000000E+00  0.00000000E+00
  0.00000000E+00  0.00000000E+00  0.00000000E+00
  0.00000000E+00  0.00000000E+00  0.00000000E+00
  0.00000000E+00  0.00000000E+00  0.00000000E+00
  0.00000000E+00  0.00000000E+00  0.00000000E+00
