# Supplementary material for: Crafting moiré superlattices in twisted complex oxide–transition metal dichalcogenide heterostructures
Source: Nat Commun. 2026 Feb 21;17:3025. doi: 10.1038/s41467-026-69773-7 (PMC13036047; doi:10.1038/s41467-026-69773-7)
Supplement: Supplementary file 3 — Supplementary Data 1 [file 41467_2026_69773_MOESM3_ESM.gz › gridding/CONTCAR_71]

shift_sto_ws2                           
   1.00000000000000     
     5.5112610000000002    0.0000000000000000    0.0000000000000000
    -2.7556300000000000    4.7728919999999997    0.0000000000000000
     0.0000000000000000    0.0000000000000000   35.0000000000000000
   Sr   Ti   O    W    S 
     3     4     9     3     6
Selective dynamics
Direct
  0.0000000000000000  0.0000000000000000  0.1045271937198677   F   F   T
  0.3333332839999983  0.6666665670000000  0.0451668442397093   F   F   T
  0.6666665670000000  0.3333332839999983  0.1640753860603752   F   F   T
  0.0000000000000000  0.0000000000000000  0.0099999999999980   F   F   F
  0.0000000000000000  0.0000000000000000  0.1969156915191093   F   F   T
  0.3333332839999983  0.6666665670000000  0.1369707589331810   F   F   T
  0.6666665670000000  0.3333332839999983  0.0700925417954963   F   F   T
  0.0000000000000000  0.5000000000000000  0.1028331814496823   F   F   T
  0.4999999699999975  0.5000000000000000  0.1029415628512993   F   F   T
  0.4999999699999975  0.0000000000000000  0.1029034549441192   F   F   T
  0.1666666570000004  0.3333333129999971  0.1706102854292197   F   F   T
  0.8333332540000029  0.6666665670000000  0.0344770411671718   F   F   T
  0.6666665670000000  0.8333332540000029  0.1705038925036249   F   F   T
  0.3333333129999971  0.1666666570000004  0.0345049836044495   F   F   T
  0.1666666420000027  0.8333332540000029  0.1707669390224424   F   F   T
  0.8333333129999971  0.1666666570000004  0.0345275780223062   F   F   T
  0.7777777777779988  0.7777777777779988  0.3081178548492360   F   F   T
  0.4444444347779992  0.1111111217799987  0.3080665751309297   F   F   T
  0.1111111217799987  0.4444444347779992  0.3079693674886741   F   F   T
  0.7777777777779988  0.4444444347779992  0.2621092446041331   F   F   T
  0.4444444347779992  0.7777777777779988  0.2627246279694617   F   F   T
  0.1111111217799987  0.1111111217799987  0.2628981550604763   F   F   T
  0.7777777777779988  0.4444444347779992  0.3526698684025291   F   F   T
  0.4444444347779992  0.7777777777779988  0.3527837456209610   F   F   T
  0.1111111217799987  0.1111111217799987  0.3527754663060776   F   F   T
 
  0.00000000E+00  0.00000000E+00  0.00000000E+00
  0.00000000E+00  0.00000000E+00  0.00000000E+00
  0.00000000E+00  0.00000000E+00  0.00000000E+00
  0.00000000E+00  0.00000000E+00  0.00000000E+00
  0.00000000E+00  0.00000000E+00  0.00000000E+00
  0.00000000E+00  0.00000000E+00  0.00000000E+00
  0.00000000E+00  0.00000000E+00  0.00000000E+00
  0.00000000E+00  0.00000000E+00  0.00000000E+00
  0.00000000E+00  0.00000000E+00  0.00000000E+00
  0.00000000E+00  0.00000000E+00  0.00000000E+00
  0.00000000E+00  0.00000000E+00  0.00000000E+00
  0.00000000E+00  0.00000000E+00  0.00000000E+00
  0.00000000E+00  0.00000000E+00  0.00000000E+00
  0.00000000E+00  0.00000000E+00  0.00000000E+00
  0.00000000E+00  0.00000000E+00  0.00000000E+00
  0.00000000E+00  0.00000000E+00  0.00000000E+00
  0.00000000E+00  0.00000000E+00  0.00000000E+00
  0.00000000E+00  0.00000000E+00  0.00000000E+00
  0.00000000E+00  0.00000000E+00  0.00000000E+00
  0.00000000E+00  0.00000000E+00  0.00000000E+00
  0.00000000E+00  0.00000000E+00  0.00000000E+00
  0.00000000E+00  0.00000000E+00  0.00000000E+00
  0.00000000E+00  0.00000000E+00  0.00000000E+00
  0.00000000E+00  0.00000000E+00  0.00000000E+00
  0.00000000E+00  0.00000000E+00  0.00000000E+00
