# Supplementary material for: Crafting moiré superlattices in twisted complex oxide–transition metal dichalcogenide heterostructures
Source: Nat Commun. 2026 Feb 21;17:3025. doi: 10.1038/s41467-026-69773-7 (PMC13036047; doi:10.1038/s41467-026-69773-7)
Supplement: Supplementary file 3 — Supplementary Data 1 [file 41467_2026_69773_MOESM3_ESM.gz › gridding/CONTCAR_35]

shift_sto_ws2                           
   1.00000000000000     
     5.5112610000000002    0.0000000000000000    0.0000000000000000
    -2.7556300000000000    4.7728919999999997    0.0000000000000000
     0.0000000000000000    0.0000000000000000   35.0000000000000000
   Sr   Ti   O    W    S 
     3     4     9     3     6
Selective dynamics
Direct
  0.0000000000000000  0.0000000000000000  0.1048324326379699   F   F   T
  0.3333332839999983  0.6666665670000000  0.0451113476897689   F   F   T
  0.6666665670000000  0.3333332839999983  0.1639749453555908   F   F   T
  0.0000000000000000  0.0000000000000000  0.0099999999999980   F   F   F
  0.0000000000000000  0.0000000000000000  0.1970049298768828   F   F   T
  0.3333332839999983  0.6666665670000000  0.1370175449686570   F   F   T
  0.6666665670000000  0.3333332839999983  0.0701260191215454   F   F   T
  0.0000000000000000  0.5000000000000000  0.1027367431773172   F   F   T
  0.4999999699999975  0.5000000000000000  0.1026921328750063   F   F   T
  0.4999999699999975  0.0000000000000000  0.1025707120323958   F   F   T
  0.1666666570000004  0.3333333129999971  0.1697893631192997   F   F   T
  0.8333332540000029  0.6666665670000000  0.0343656222149349   F   F   T
  0.6666665670000000  0.8333332540000029  0.1704777383045837   F   F   T
  0.3333333129999971  0.1666666570000004  0.0343903436672832   F   F   T
  0.1666666420000027  0.8333332540000029  0.1703989940328015   F   F   T
  0.8333333129999971  0.1666666570000004  0.0343821313049304   F   F   T
  0.6296296296300028  0.4814814814809978  0.3055141429286152   F   F   T
  0.2962962866300032  0.8148148254810010  0.3053215547935935   F   F   T
  0.9629629736299989  0.1481481384809982  0.3055878793519895   F   F   T
  0.6296296296300028  0.1481481384809982  0.2595244944040616   F   F   T
  0.2962962866300032  0.4814814814809978  0.2599906134970951   F   F   T
  0.9629629736299989  0.8148148254810010  0.2601902400850236   F   F   T
  0.6296296296300028  0.1481481384809982  0.3500877093739447   F   F   T
  0.2962962866300032  0.4814814814809978  0.3502038006038717   F   F   T
  0.9629629736299989  0.8148148254810010  0.3502179091484905   F   F   T
 
  0.00000000E+00  0.00000000E+00  0.00000000E+00
  0.00000000E+00  0.00000000E+00  0.00000000E+00
  0.00000000E+00  0.00000000E+00  0.00000000E+00
  0.00000000E+00  0.00000000E+00  0.00000000E+00
  0.00000000E+00  0.00000000E+00  0.00000000E+00
  0.00000000E+00  0.00000000E+00  0.00000000E+00
  0.00000000E+00  0.00000000E+00  0.00000000E+00
  0.00000000E+00  0.00000000E+00  0.00000000E+00
  0.00000000E+00  0.00000000E+00  0.00000000E+00
  0.00000000E+00  0.00000000E+00  0.00000000E+00
  0.00000000E+00  0.00000000E+00  0.00000000E+00
  0.00000000E+00  0.00000000E+00  0.00000000E+00
  0.00000000E+00  0.00000000E+00  0.00000000E+00
  0.00000000E+00  0.00000000E+00  0.00000000E+00
  0.00000000E+00  0.00000000E+00  0.00000000E+00
  0.00000000E+00  0.00000000E+00  0.00000000E+00
  0.00000000E+00  0.00000000E+00  0.00000000E+00
  0.00000000E+00  0.00000000E+00  0.00000000E+00
  0.00000000E+00  0.00000000E+00  0.00000000E+00
  0.00000000E+00  0.00000000E+00  0.00000000E+00
  0.00000000E+00  0.00000000E+00  0.00000000E+00
  0.00000000E+00  0.00000000E+00  0.00000000E+00
  0.00000000E+00  0.00000000E+00  0.00000000E+00
  0.00000000E+00  0.00000000E+00  0.00000000E+00
  0.00000000E+00  0.00000000E+00  0.00000000E+00
