# Supplementary material for: Crafting moiré superlattices in twisted complex oxide–transition metal dichalcogenide heterostructures
Source: Nat Commun. 2026 Feb 21;17:3025. doi: 10.1038/s41467-026-69773-7 (PMC13036047; doi:10.1038/s41467-026-69773-7)
Supplement: Supplementary file 3 — Supplementary Data 1 [file 41467_2026_69773_MOESM3_ESM.gz › gridding/CONTCAR_55]

shift_sto_ws2                           
   1.00000000000000     
     5.5112610000000002    0.0000000000000000    0.0000000000000000
    -2.7556300000000000    4.7728919999999997    0.0000000000000000
     0.0000000000000000    0.0000000000000000   35.0000000000000000
   Sr   Ti   O    W    S 
     3     4     9     3     6
Selective dynamics
Direct
  0.0000000000000000  0.0000000000000000  0.1049891312580300   F   F   T
  0.3333332839999983  0.6666665670000000  0.0451011277465199   F   F   T
  0.6666665670000000  0.3333332839999983  0.1639454055787866   F   F   T
  0.0000000000000000  0.0000000000000000  0.0099999999999980   F   F   F
  0.0000000000000000  0.0000000000000000  0.1970823303194109   F   F   T
  0.3333332839999983  0.6666665670000000  0.1370844823550215   F   F   T
  0.6666665670000000  0.3333332839999983  0.0701526278086888   F   F   T
  0.0000000000000000  0.5000000000000000  0.1025178708459720   F   F   T
  0.4999999699999975  0.5000000000000000  0.1026676802927611   F   F   T
  0.4999999699999975  0.0000000000000000  0.1026567300847034   F   F   T
  0.1666666570000004  0.3333333129999971  0.1705928564769295   F   F   T
  0.8333332540000029  0.6666665670000000  0.0343659186408587   F   F   T
  0.6666665670000000  0.8333332540000029  0.1694534007498305   F   F   T
  0.3333333129999971  0.1666666570000004  0.0342907997525330   F   F   T
  0.1666666420000027  0.8333332540000029  0.1703128520048338   F   F   T
  0.8333333129999971  0.1666666570000004  0.0343466938712140   F   F   T
  0.2222222222220012  0.4444444444440023  0.3042201293732134   F   F   T
  0.8888888792220015  0.7777777884439985  0.3044150188220129   F   F   T
  0.5555555662219973  0.1111111014440027  0.3043371914724844   F   F   T
  0.2222222222220012  0.1111111014440027  0.2589389637526054   F   F   T
  0.8888888792220015  0.4444444444440023  0.2585375182833189   F   F   T
  0.5555555662219973  0.7777777884439985  0.2586718702625888   F   F   T
  0.2222222222220012  0.1111111014440027  0.3490265294938268   F   F   T
  0.8888888792220015  0.4444444444440023  0.3489351544577062   F   F   T
  0.5555555662219973  0.7777777884439985  0.3490330998002094   F   F   T
 
  0.00000000E+00  0.00000000E+00  0.00000000E+00
  0.00000000E+00  0.00000000E+00  0.00000000E+00
  0.00000000E+00  0.00000000E+00  0.00000000E+00
  0.00000000E+00  0.00000000E+00  0.00000000E+00
  0.00000000E+00  0.00000000E+00  0.00000000E+00
  0.00000000E+00  0.00000000E+00  0.00000000E+00
  0.00000000E+00  0.00000000E+00  0.00000000E+00
  0.00000000E+00  0.00000000E+00  0.00000000E+00
  0.00000000E+00  0.00000000E+00  0.00000000E+00
  0.00000000E+00  0.00000000E+00  0.00000000E+00
  0.00000000E+00  0.00000000E+00  0.00000000E+00
  0.00000000E+00  0.00000000E+00  0.00000000E+00
  0.00000000E+00  0.00000000E+00  0.00000000E+00
  0.00000000E+00  0.00000000E+00  0.00000000E+00
  0.00000000E+00  0.00000000E+00  0.00000000E+00
  0.00000000E+00  0.00000000E+00  0.00000000E+00
  0.00000000E+00  0.00000000E+00  0.00000000E+00
  0.00000000E+00  0.00000000E+00  0.00000000E+00
  0.00000000E+00  0.00000000E+00  0.00000000E+00
  0.00000000E+00  0.00000000E+00  0.00000000E+00
  0.00000000E+00  0.00000000E+00  0.00000000E+00
  0.00000000E+00  0.00000000E+00  0.00000000E+00
  0.00000000E+00  0.00000000E+00  0.00000000E+00
  0.00000000E+00  0.00000000E+00  0.00000000E+00
  0.00000000E+00  0.00000000E+00  0.00000000E+00
