# Supplementary material for: Crafting moiré superlattices in twisted complex oxide–transition metal dichalcogenide heterostructures
Source: Nat Commun. 2026 Feb 21;17:3025. doi: 10.1038/s41467-026-69773-7 (PMC13036047; doi:10.1038/s41467-026-69773-7)
Supplement: Supplementary file 3 — Supplementary Data 1 [file 41467_2026_69773_MOESM3_ESM.gz › gridding/CONTCAR_62]

shift_sto_ws2                           
   1.00000000000000     
     5.5112610000000002    0.0000000000000000    0.0000000000000000
    -2.7556300000000000    4.7728919999999997    0.0000000000000000
     0.0000000000000000    0.0000000000000000   35.0000000000000000
   Sr   Ti   O    W    S 
     3     4     9     3     6
Selective dynamics
Direct
  0.0000000000000000  0.0000000000000000  0.1043233787726052   F   F   T
  0.3333332839999983  0.6666665670000000  0.0451404259937576   F   F   T
  0.6666665670000000  0.3333332839999983  0.1640934914029870   F   F   T
  0.0000000000000000  0.0000000000000000  0.0099999999999980   F   F   F
  0.0000000000000000  0.0000000000000000  0.1968709381031104   F   F   T
  0.3333332839999983  0.6666665670000000  0.1369195868770703   F   F   T
  0.6666665670000000  0.3333332839999983  0.0700640337071690   F   F   T
  0.0000000000000000  0.5000000000000000  0.1029398694427641   F   F   T
  0.4999999699999975  0.5000000000000000  0.1030039164525647   F   F   T
  0.4999999699999975  0.0000000000000000  0.1029742167611900   F   F   T
  0.1666666570000004  0.3333333129999971  0.1708248610885690   F   F   T
  0.8333332540000029  0.6666665670000000  0.0345724025523495   F   F   T
  0.6666665670000000  0.8333332540000029  0.1707119459956061   F   F   T
  0.3333333129999971  0.1666666570000004  0.0345894324864631   F   F   T
  0.1666666420000027  0.8333332540000029  0.1707669425000020   F   F   T
  0.8333333129999971  0.1666666570000004  0.0345690131763945   F   F   T
  0.7407407407410034  0.7037037037040008  0.3093403788046132   F   F   T
  0.4074073977409967  0.0370370476999966  0.3093224664986636   F   F   T
  0.0740740847399977  0.3703703607040012  0.3092743561307074   F   F   T
  0.7407407407410034  0.3703703607040012  0.2634549252575198   F   F   T
  0.4074073977409967  0.7037037037040008  0.2640293639223898   F   F   T
  0.0740740847399977  0.0370370476999966  0.2641848328160137   F   F   T
  0.7407407407410034  0.3703703607040012  0.3539325285313240   F   F   T
  0.4074073977409967  0.7037037037040008  0.3540468349039898   F   F   T
  0.0740740847399977  0.0370370476999966  0.3540360158516478   F   F   T
 
  0.00000000E+00  0.00000000E+00  0.00000000E+00
  0.00000000E+00  0.00000000E+00  0.00000000E+00
  0.00000000E+00  0.00000000E+00  0.00000000E+00
  0.00000000E+00  0.00000000E+00  0.00000000E+00
  0.00000000E+00  0.00000000E+00  0.00000000E+00
  0.00000000E+00  0.00000000E+00  0.00000000E+00
  0.00000000E+00  0.00000000E+00  0.00000000E+00
  0.00000000E+00  0.00000000E+00  0.00000000E+00
  0.00000000E+00  0.00000000E+00  0.00000000E+00
  0.00000000E+00  0.00000000E+00  0.00000000E+00
  0.00000000E+00  0.00000000E+00  0.00000000E+00
  0.00000000E+00  0.00000000E+00  0.00000000E+00
  0.00000000E+00  0.00000000E+00  0.00000000E+00
  0.00000000E+00  0.00000000E+00  0.00000000E+00
  0.00000000E+00  0.00000000E+00  0.00000000E+00
  0.00000000E+00  0.00000000E+00  0.00000000E+00
  0.00000000E+00  0.00000000E+00  0.00000000E+00
  0.00000000E+00  0.00000000E+00  0.00000000E+00
  0.00000000E+00  0.00000000E+00  0.00000000E+00
  0.00000000E+00  0.00000000E+00  0.00000000E+00
  0.00000000E+00  0.00000000E+00  0.00000000E+00
  0.00000000E+00  0.00000000E+00  0.00000000E+00
  0.00000000E+00  0.00000000E+00  0.00000000E+00
  0.00000000E+00  0.00000000E+00  0.00000000E+00
  0.00000000E+00  0.00000000E+00  0.00000000E+00
