# Supplementary material for: Crafting moiré superlattices in twisted complex oxide–transition metal dichalcogenide heterostructures
Source: Nat Commun. 2026 Feb 21;17:3025. doi: 10.1038/s41467-026-69773-7 (PMC13036047; doi:10.1038/s41467-026-69773-7)
Supplement: Supplementary file 3 — Supplementary Data 1 [file 41467_2026_69773_MOESM3_ESM.gz › gridding/CONTCAR_27]

shift_sto_ws2                           
   1.00000000000000     
     5.5112610000000002    0.0000000000000000    0.0000000000000000
    -2.7556300000000000    4.7728919999999997    0.0000000000000000
     0.0000000000000000    0.0000000000000000   35.0000000000000000
   Sr   Ti   O    W    S 
     3     4     9     3     6
Selective dynamics
Direct
  0.0000000000000000  0.0000000000000000  0.1052280997895778   F   F   T
  0.3333332839999983  0.6666665670000000  0.0451146866999821   F   F   T
  0.6666665670000000  0.3333332839999983  0.1641107459631286   F   F   T
  0.0000000000000000  0.0000000000000000  0.0099999999999980   F   F   F
  0.0000000000000000  0.0000000000000000  0.1973644609024063   F   F   T
  0.3333332839999983  0.6666665670000000  0.1371502511026748   F   F   T
  0.6666665670000000  0.3333332839999983  0.0702175313029514   F   F   T
  0.0000000000000000  0.5000000000000000  0.1025729455035034   F   F   T
  0.4999999699999975  0.5000000000000000  0.1025549191846693   F   F   T
  0.4999999699999975  0.0000000000000000  0.1024363431357500   F   F   T
  0.1666666570000004  0.3333333129999971  0.1695203629079245   F   F   T
  0.8333332540000029  0.6666665670000000  0.0342307131703734   F   F   T
  0.6666665670000000  0.8333332540000029  0.1703075385744555   F   F   T
  0.3333333129999971  0.1666666570000004  0.0342903811941824   F   F   T
  0.1666666420000027  0.8333332540000029  0.1700333402133580   F   F   T
  0.8333333129999971  0.1666666570000004  0.0342800125184937   F   F   T
  0.6666666666669983  0.4444444444440023  0.3024229850935498   F   F   T
  0.3333333236669986  0.7777777884439985  0.3020441938361529   F   F   T
  0.0000000106700000  0.1111111014440027  0.3024591703978672   F   F   T
  0.6666666666669983  0.1111111014440027  0.2560894060466410   F   F   T
  0.3333333236669986  0.4444444444440023  0.2567152009311613   F   F   T
  0.0000000106700000  0.7777777884439985  0.2570466839740249   F   F   T
  0.6666666666669983  0.1111111014440027  0.3469378412619690   F   F   T
  0.3333333236669986  0.4444444444440023  0.3470403518596257   F   F   T
  0.0000000106700000  0.7777777884439985  0.3470953824625198   F   F   T
 
  0.00000000E+00  0.00000000E+00  0.00000000E+00
  0.00000000E+00  0.00000000E+00  0.00000000E+00
  0.00000000E+00  0.00000000E+00  0.00000000E+00
  0.00000000E+00  0.00000000E+00  0.00000000E+00
  0.00000000E+00  0.00000000E+00  0.00000000E+00
  0.00000000E+00  0.00000000E+00  0.00000000E+00
  0.00000000E+00  0.00000000E+00  0.00000000E+00
  0.00000000E+00  0.00000000E+00  0.00000000E+00
  0.00000000E+00  0.00000000E+00  0.00000000E+00
  0.00000000E+00  0.00000000E+00  0.00000000E+00
  0.00000000E+00  0.00000000E+00  0.00000000E+00
  0.00000000E+00  0.00000000E+00  0.00000000E+00
  0.00000000E+00  0.00000000E+00  0.00000000E+00
  0.00000000E+00  0.00000000E+00  0.00000000E+00
  0.00000000E+00  0.00000000E+00  0.00000000E+00
  0.00000000E+00  0.00000000E+00  0.00000000E+00
  0.00000000E+00  0.00000000E+00  0.00000000E+00
  0.00000000E+00  0.00000000E+00  0.00000000E+00
  0.00000000E+00  0.00000000E+00  0.00000000E+00
  0.00000000E+00  0.00000000E+00  0.00000000E+00
  0.00000000E+00  0.00000000E+00  0.00000000E+00
  0.00000000E+00  0.00000000E+00  0.00000000E+00
  0.00000000E+00  0.00000000E+00  0.00000000E+00
  0.00000000E+00  0.00000000E+00  0.00000000E+00
  0.00000000E+00  0.00000000E+00  0.00000000E+00
