# Supplementary material for: Crafting moiré superlattices in twisted complex oxide–transition metal dichalcogenide heterostructures
Source: Nat Commun. 2026 Feb 21;17:3025. doi: 10.1038/s41467-026-69773-7 (PMC13036047; doi:10.1038/s41467-026-69773-7)
Supplement: Supplementary file 3 — Supplementary Data 1 [file 41467_2026_69773_MOESM3_ESM.gz › gridding/CONTCAR_32]

shift_sto_ws2                           
   1.00000000000000     
     5.5112610000000002    0.0000000000000000    0.0000000000000000
    -2.7556300000000000    4.7728919999999997    0.0000000000000000
     0.0000000000000000    0.0000000000000000   35.0000000000000000
   Sr   Ti   O    W    S 
     3     4     9     3     6
Selective dynamics
Direct
  0.0000000000000000  0.0000000000000000  0.1052796370530089   F   F   T
  0.3333332839999983  0.6666665670000000  0.0451083124898659   F   F   T
  0.6666665670000000  0.3333332839999983  0.1638351483461946   F   F   T
  0.0000000000000000  0.0000000000000000  0.0099999999999980   F   F   F
  0.0000000000000000  0.0000000000000000  0.1973472218559067   F   F   T
  0.3333332839999983  0.6666665670000000  0.1371450399071037   F   F   T
  0.6666665670000000  0.3333332839999983  0.0701817014949668   F   F   T
  0.0000000000000000  0.5000000000000000  0.1025841993284899   F   F   T
  0.4999999699999975  0.5000000000000000  0.1025662699893033   F   F   T
  0.4999999699999975  0.0000000000000000  0.1025547622747851   F   F   T
  0.1666666570000004  0.3333333129999971  0.1695203065659499   F   F   T
  0.8333332540000029  0.6666665670000000  0.0342717137009387   F   F   T
  0.6666665670000000  0.8333332540000029  0.1701434930922758   F   F   T
  0.3333333129999971  0.1666666570000004  0.0342909243004144   F   F   T
  0.1666666420000027  0.8333332540000029  0.1703086134123311   F   F   T
  0.8333333129999971  0.1666666570000004  0.0342909239759379   F   F   T
  0.4074074074069998  0.3703703703699972  0.3015761916272552   F   F   T
  0.0740740644073981  0.7037037143700005  0.3016086981003241   F   F   T
  0.7407407514070030  0.0370370273704026  0.3016479653948778   F   F   T
  0.4074074074069998  0.0370370273704026  0.2557121204492034   F   F   T
  0.0740740644073981  0.3703703703699972  0.2557794553282520   F   F   T
  0.7407407514070030  0.7037037143700005  0.2558611909750397   F   F   T
  0.4074074074069998  0.0370370273704026  0.3462382878230770   F   F   T
  0.0740740644073981  0.3703703703699972  0.3462864158933385   F   F   T
  0.7407407514070030  0.7037037143700005  0.3462861804587263   F   F   T
 
  0.00000000E+00  0.00000000E+00  0.00000000E+00
  0.00000000E+00  0.00000000E+00  0.00000000E+00
  0.00000000E+00  0.00000000E+00  0.00000000E+00
  0.00000000E+00  0.00000000E+00  0.00000000E+00
  0.00000000E+00  0.00000000E+00  0.00000000E+00
  0.00000000E+00  0.00000000E+00  0.00000000E+00
  0.00000000E+00  0.00000000E+00  0.00000000E+00
  0.00000000E+00  0.00000000E+00  0.00000000E+00
  0.00000000E+00  0.00000000E+00  0.00000000E+00
  0.00000000E+00  0.00000000E+00  0.00000000E+00
  0.00000000E+00  0.00000000E+00  0.00000000E+00
  0.00000000E+00  0.00000000E+00  0.00000000E+00
  0.00000000E+00  0.00000000E+00  0.00000000E+00
  0.00000000E+00  0.00000000E+00  0.00000000E+00
  0.00000000E+00  0.00000000E+00  0.00000000E+00
  0.00000000E+00  0.00000000E+00  0.00000000E+00
  0.00000000E+00  0.00000000E+00  0.00000000E+00
  0.00000000E+00  0.00000000E+00  0.00000000E+00
  0.00000000E+00  0.00000000E+00  0.00000000E+00
  0.00000000E+00  0.00000000E+00  0.00000000E+00
  0.00000000E+00  0.00000000E+00  0.00000000E+00
  0.00000000E+00  0.00000000E+00  0.00000000E+00
  0.00000000E+00  0.00000000E+00  0.00000000E+00
  0.00000000E+00  0.00000000E+00  0.00000000E+00
  0.00000000E+00  0.00000000E+00  0.00000000E+00
