# Supplementary material for: Crafting moiré superlattices in twisted complex oxide–transition metal dichalcogenide heterostructures
Source: Nat Commun. 2026 Feb 21;17:3025. doi: 10.1038/s41467-026-69773-7 (PMC13036047; doi:10.1038/s41467-026-69773-7)
Supplement: Supplementary file 3 — Supplementary Data 1 [file 41467_2026_69773_MOESM3_ESM.gz › gridding/CONTCAR_67]

shift_sto_ws2                           
   1.00000000000000     
     5.5112610000000002    0.0000000000000000    0.0000000000000000
    -2.7556300000000000    4.7728919999999997    0.0000000000000000
     0.0000000000000000    0.0000000000000000   35.0000000000000000
   Sr   Ti   O    W    S 
     3     4     9     3     6
Selective dynamics
Direct
  0.0000000000000000  0.0000000000000000  0.1047548743552653   F   F   T
  0.3333332839999983  0.6666665670000000  0.0451308147971829   F   F   T
  0.6666665670000000  0.3333332839999983  0.1639709183773519   F   F   T
  0.0000000000000000  0.0000000000000000  0.0099999999999980   F   F   F
  0.0000000000000000  0.0000000000000000  0.1969979264681783   F   F   T
  0.3333332839999983  0.6666665670000000  0.1369993301835848   F   F   T
  0.6666665670000000  0.3333332839999983  0.0701081994924238   F   F   T
  0.0000000000000000  0.5000000000000000  0.1027367435268332   F   F   T
  0.4999999699999975  0.5000000000000000  0.1027099298769087   F   F   T
  0.4999999699999975  0.0000000000000000  0.1027754783732746   F   F   T
  0.1666666570000004  0.3333333129999971  0.1706102496906681   F   F   T
  0.8333332540000029  0.6666665670000000  0.0344291028910604   F   F   T
  0.6666665670000000  0.8333332540000029  0.1702516698433527   F   F   T
  0.3333333129999971  0.1666666570000004  0.0344148007049370   F   F   T
  0.1666666420000027  0.8333332540000029  0.1702485982472766   F   F   T
  0.8333333129999971  0.1666666570000004  0.0344205704906670   F   F   T
  0.4814814814809978  0.6296296296300028  0.3053606969853533   F   F   T
  0.1481481384809982  0.9629629736299989  0.3056023038297724   F   F   T
  0.8148148254810010  0.2962962866300032  0.3055441805978631   F   F   T
  0.4814814814809978  0.2962962866300032  0.2593131831595628   F   F   T
  0.1481481384809982  0.6296296296300028  0.2600928461509611   F   F   T
  0.8148148254810010  0.9629629736299989  0.2603988870621805   F   F   T
  0.4814814814809978  0.2962962866300032  0.3501102651422130   F   F   T
  0.1481481384809982  0.6296296296300028  0.3502268403756190   F   F   T
  0.8148148254810010  0.9629629736299989  0.3502860695719434   F   F   T
 
  0.00000000E+00  0.00000000E+00  0.00000000E+00
  0.00000000E+00  0.00000000E+00  0.00000000E+00
  0.00000000E+00  0.00000000E+00  0.00000000E+00
  0.00000000E+00  0.00000000E+00  0.00000000E+00
  0.00000000E+00  0.00000000E+00  0.00000000E+00
  0.00000000E+00  0.00000000E+00  0.00000000E+00
  0.00000000E+00  0.00000000E+00  0.00000000E+00
  0.00000000E+00  0.00000000E+00  0.00000000E+00
  0.00000000E+00  0.00000000E+00  0.00000000E+00
  0.00000000E+00  0.00000000E+00  0.00000000E+00
  0.00000000E+00  0.00000000E+00  0.00000000E+00
  0.00000000E+00  0.00000000E+00  0.00000000E+00
  0.00000000E+00  0.00000000E+00  0.00000000E+00
  0.00000000E+00  0.00000000E+00  0.00000000E+00
  0.00000000E+00  0.00000000E+00  0.00000000E+00
  0.00000000E+00  0.00000000E+00  0.00000000E+00
  0.00000000E+00  0.00000000E+00  0.00000000E+00
  0.00000000E+00  0.00000000E+00  0.00000000E+00
  0.00000000E+00  0.00000000E+00  0.00000000E+00
  0.00000000E+00  0.00000000E+00  0.00000000E+00
  0.00000000E+00  0.00000000E+00  0.00000000E+00
  0.00000000E+00  0.00000000E+00  0.00000000E+00
  0.00000000E+00  0.00000000E+00  0.00000000E+00
  0.00000000E+00  0.00000000E+00  0.00000000E+00
  0.00000000E+00  0.00000000E+00  0.00000000E+00
