# Supplementary material for: Crafting moiré superlattices in twisted complex oxide–transition metal dichalcogenide heterostructures
Source: Nat Commun. 2026 Feb 21;17:3025. doi: 10.1038/s41467-026-69773-7 (PMC13036047; doi:10.1038/s41467-026-69773-7)
Supplement: Supplementary file 3 — Supplementary Data 1 [file 41467_2026_69773_MOESM3_ESM.gz › gridding/CONTCAR_45]

shift_sto_ws2                           
   1.00000000000000     
     5.5112610000000002    0.0000000000000000    0.0000000000000000
    -2.7556300000000000    4.7728919999999997    0.0000000000000000
     0.0000000000000000    0.0000000000000000   35.0000000000000000
   Sr   Ti   O    W    S 
     3     4     9     3     6
Selective dynamics
Direct
  0.0000000000000000  0.0000000000000000  0.1045736399308552   F   F   T
  0.3333332839999983  0.6666665670000000  0.0451801353028927   F   F   T
  0.6666665670000000  0.3333332839999983  0.1640264402737870   F   F   T
  0.0000000000000000  0.0000000000000000  0.0099999999999980   F   F   F
  0.0000000000000000  0.0000000000000000  0.1969544648984538   F   F   T
  0.3333332839999983  0.6666665670000000  0.1369924345284232   F   F   T
  0.6666665670000000  0.3333332839999983  0.0701006021713511   F   F   T
  0.0000000000000000  0.5000000000000000  0.1029234603188840   F   F   T
  0.4999999699999975  0.5000000000000000  0.1028944048653386   F   F   T
  0.4999999699999975  0.0000000000000000  0.1029074915526067   F   F   T
  0.1666666570000004  0.3333333129999971  0.1707482676322556   F   F   T
  0.8333332540000029  0.6666665670000000  0.0344986366960640   F   F   T
  0.6666665670000000  0.8333332540000029  0.1707563440391411   F   F   T
  0.3333333129999971  0.1666666570000004  0.0345311966423267   F   F   T
  0.1666666420000027  0.8333332540000029  0.1704151136579739   F   F   T
  0.8333333129999971  0.1666666570000004  0.0344763931881715   F   F   T
  0.7407407407410034  0.5925925925930002  0.3075812990525222   F   F   T
  0.4074073977409967  0.9259259365930035  0.3075253696334883   F   F   T
  0.0740740847399977  0.2592592495930006  0.3076046920761470   F   F   T
  0.7407407407410034  0.2592592495930006  0.2615298611059629   F   F   T
  0.4074073977409967  0.5925925925930002  0.2622481275827511   F   F   T
  0.0740740847399977  0.9259259365930035  0.2624630113325424   F   F   T
  0.7407407407410034  0.2592592495930006  0.3521877049048499   F   F   T
  0.4074073977409967  0.5925925925930002  0.3522964102371517   F   F   T
  0.0740740847399977  0.9259259365930035  0.3523278173159241   F   F   T
 
  0.00000000E+00  0.00000000E+00  0.00000000E+00
  0.00000000E+00  0.00000000E+00  0.00000000E+00
  0.00000000E+00  0.00000000E+00  0.00000000E+00
  0.00000000E+00  0.00000000E+00  0.00000000E+00
  0.00000000E+00  0.00000000E+00  0.00000000E+00
  0.00000000E+00  0.00000000E+00  0.00000000E+00
  0.00000000E+00  0.00000000E+00  0.00000000E+00
  0.00000000E+00  0.00000000E+00  0.00000000E+00
  0.00000000E+00  0.00000000E+00  0.00000000E+00
  0.00000000E+00  0.00000000E+00  0.00000000E+00
  0.00000000E+00  0.00000000E+00  0.00000000E+00
  0.00000000E+00  0.00000000E+00  0.00000000E+00
  0.00000000E+00  0.00000000E+00  0.00000000E+00
  0.00000000E+00  0.00000000E+00  0.00000000E+00
  0.00000000E+00  0.00000000E+00  0.00000000E+00
  0.00000000E+00  0.00000000E+00  0.00000000E+00
  0.00000000E+00  0.00000000E+00  0.00000000E+00
  0.00000000E+00  0.00000000E+00  0.00000000E+00
  0.00000000E+00  0.00000000E+00  0.00000000E+00
  0.00000000E+00  0.00000000E+00  0.00000000E+00
  0.00000000E+00  0.00000000E+00  0.00000000E+00
  0.00000000E+00  0.00000000E+00  0.00000000E+00
  0.00000000E+00  0.00000000E+00  0.00000000E+00
  0.00000000E+00  0.00000000E+00  0.00000000E+00
  0.00000000E+00  0.00000000E+00  0.00000000E+00
