# Supplementary material for: Crafting moiré superlattices in twisted complex oxide–transition metal dichalcogenide heterostructures
Source: Nat Commun. 2026 Feb 21;17:3025. doi: 10.1038/s41467-026-69773-7 (PMC13036047; doi:10.1038/s41467-026-69773-7)
Supplement: Supplementary file 3 — Supplementary Data 1 [file 41467_2026_69773_MOESM3_ESM.gz › gridding/CONTCAR_52]

shift_sto_ws2                           
   1.00000000000000     
     5.5112610000000002    0.0000000000000000    0.0000000000000000
    -2.7556300000000000    4.7728919999999997    0.0000000000000000
     0.0000000000000000    0.0000000000000000   35.0000000000000000
   Sr   Ti   O    W    S 
     3     4     9     3     6
Selective dynamics
Direct
  0.0000000000000000  0.0000000000000000  0.1043130616017791   F   F   T
  0.3333332839999983  0.6666665670000000  0.0451307768539877   F   F   T
  0.6666665670000000  0.3333332839999983  0.1640844264533996   F   F   T
  0.0000000000000000  0.0000000000000000  0.0099999999999980   F   F   F
  0.0000000000000000  0.0000000000000000  0.1968545360947118   F   F   T
  0.3333332839999983  0.6666665670000000  0.1369065424201921   F   F   T
  0.6666665670000000  0.3333332839999983  0.0700564362996658   F   F   T
  0.0000000000000000  0.5000000000000000  0.1029875632924160   F   F   T
  0.4999999699999975  0.5000000000000000  0.1029602400096437   F   F   T
  0.4999999699999975  0.0000000000000000  0.1029340745904577   F   F   T
  0.1666666570000004  0.3333333129999971  0.1706881337789596   F   F   T
  0.8333332540000029  0.6666665670000000  0.0345835064075786   F   F   T
  0.6666665670000000  0.8333332540000029  0.1707669354356867   F   F   T
  0.3333333129999971  0.1666666570000004  0.0345646356167748   F   F   T
  0.1666666420000027  0.8333332540000029  0.1708032550722365   F   F   T
  0.8333333129999971  0.1666666570000004  0.0345672418208665   F   F   T
  0.6296296296300028  0.5925925925930002  0.3092955602628535   F   F   T
  0.2962962866300032  0.9259259365930035  0.3092474272599262   F   F   T
  0.9629629736299989  0.2592592495930006  0.3093131613777729   F   F   T
  0.6296296296300028  0.2592592495930006  0.2634240609656473   F   F   T
  0.2962962866300032  0.5925925925930002  0.2640004310184167   F   F   T
  0.9629629736299989  0.9259259365930035  0.2641618661493865   F   F   T
  0.6296296296300028  0.2592592495930006  0.3539038795834202   F   F   T
  0.2962962866300032  0.5925925925930002  0.3540190883440673   F   F   T
  0.9629629736299989  0.9259259365930035  0.3540095346816159   F   F   T
 
  0.00000000E+00  0.00000000E+00  0.00000000E+00
  0.00000000E+00  0.00000000E+00  0.00000000E+00
  0.00000000E+00  0.00000000E+00  0.00000000E+00
  0.00000000E+00  0.00000000E+00  0.00000000E+00
  0.00000000E+00  0.00000000E+00  0.00000000E+00
  0.00000000E+00  0.00000000E+00  0.00000000E+00
  0.00000000E+00  0.00000000E+00  0.00000000E+00
  0.00000000E+00  0.00000000E+00  0.00000000E+00
  0.00000000E+00  0.00000000E+00  0.00000000E+00
  0.00000000E+00  0.00000000E+00  0.00000000E+00
  0.00000000E+00  0.00000000E+00  0.00000000E+00
  0.00000000E+00  0.00000000E+00  0.00000000E+00
  0.00000000E+00  0.00000000E+00  0.00000000E+00
  0.00000000E+00  0.00000000E+00  0.00000000E+00
  0.00000000E+00  0.00000000E+00  0.00000000E+00
  0.00000000E+00  0.00000000E+00  0.00000000E+00
  0.00000000E+00  0.00000000E+00  0.00000000E+00
  0.00000000E+00  0.00000000E+00  0.00000000E+00
  0.00000000E+00  0.00000000E+00  0.00000000E+00
  0.00000000E+00  0.00000000E+00  0.00000000E+00
  0.00000000E+00  0.00000000E+00  0.00000000E+00
  0.00000000E+00  0.00000000E+00  0.00000000E+00
  0.00000000E+00  0.00000000E+00  0.00000000E+00
  0.00000000E+00  0.00000000E+00  0.00000000E+00
  0.00000000E+00  0.00000000E+00  0.00000000E+00
