# Supplementary material for: Crafting moiré superlattices in twisted complex oxide–transition metal dichalcogenide heterostructures
Source: Nat Commun. 2026 Feb 21;17:3025. doi: 10.1038/s41467-026-69773-7 (PMC13036047; doi:10.1038/s41467-026-69773-7)
Supplement: Supplementary file 3 — Supplementary Data 1 [file 41467_2026_69773_MOESM3_ESM.gz › gridding/CONTCAR_66]

shift_sto_ws2                           
   1.00000000000000     
     5.5112610000000002    0.0000000000000000    0.0000000000000000
    -2.7556300000000000    4.7728919999999997    0.0000000000000000
     0.0000000000000000    0.0000000000000000   35.0000000000000000
   Sr   Ti   O    W    S 
     3     4     9     3     6
Selective dynamics
Direct
  0.0000000000000000  0.0000000000000000  0.1051139098850982   F   F   T
  0.3333332839999983  0.6666665670000000  0.0451036088389927   F   F   T
  0.6666665670000000  0.3333332839999983  0.1640167354943287   F   F   T
  0.0000000000000000  0.0000000000000000  0.0099999999999980   F   F   F
  0.0000000000000000  0.0000000000000000  0.1972580782703304   F   F   T
  0.3333332839999983  0.6666665670000000  0.1370587476846694   F   F   T
  0.6666665670000000  0.3333332839999983  0.0701679118386735   F   F   T
  0.0000000000000000  0.5000000000000000  0.1025439634542380   F   F   T
  0.4999999699999975  0.5000000000000000  0.1025421576065142   F   F   T
  0.4999999699999975  0.0000000000000000  0.1025871469790474   F   F   T
  0.1666666570000004  0.3333333129999971  0.1703328234973966   F   F   T
  0.8333332540000029  0.6666665670000000  0.0343265427128543   F   F   T
  0.6666665670000000  0.8333332540000029  0.1696326820055845   F   F   T
  0.3333333129999971  0.1666666570000004  0.0342909238255373   F   F   T
  0.1666666420000027  0.8333332540000029  0.1699552172041976   F   F   T
  0.8333333129999971  0.1666666570000004  0.0342853986046023   F   F   T
  0.4074074074069998  0.5925925925930002  0.3020140800622144   F   F   T
  0.0740740644073981  0.9259259365930035  0.3023606386118658   F   F   T
  0.7407407514070030  0.2592592495930006  0.3023539247321523   F   F   T
  0.4074074074069998  0.2592592495930006  0.2557896902608334   F   F   T
  0.0740740644073981  0.5925925925930002  0.2567073719669892   F   F   T
  0.7407407514070030  0.9259259365930035  0.2571160895071287   F   F   T
  0.4074074074069998  0.2592592495930006  0.3468680469196741   F   F   T
  0.0740740644073981  0.5925925925930002  0.3469648789907183   F   F   T
  0.7407407514070030  0.9259259365930035  0.3470879675725129   F   F   T
 
  0.00000000E+00  0.00000000E+00  0.00000000E+00
  0.00000000E+00  0.00000000E+00  0.00000000E+00
  0.00000000E+00  0.00000000E+00  0.00000000E+00
  0.00000000E+00  0.00000000E+00  0.00000000E+00
  0.00000000E+00  0.00000000E+00  0.00000000E+00
  0.00000000E+00  0.00000000E+00  0.00000000E+00
  0.00000000E+00  0.00000000E+00  0.00000000E+00
  0.00000000E+00  0.00000000E+00  0.00000000E+00
  0.00000000E+00  0.00000000E+00  0.00000000E+00
  0.00000000E+00  0.00000000E+00  0.00000000E+00
  0.00000000E+00  0.00000000E+00  0.00000000E+00
  0.00000000E+00  0.00000000E+00  0.00000000E+00
  0.00000000E+00  0.00000000E+00  0.00000000E+00
  0.00000000E+00  0.00000000E+00  0.00000000E+00
  0.00000000E+00  0.00000000E+00  0.00000000E+00
  0.00000000E+00  0.00000000E+00  0.00000000E+00
  0.00000000E+00  0.00000000E+00  0.00000000E+00
  0.00000000E+00  0.00000000E+00  0.00000000E+00
  0.00000000E+00  0.00000000E+00  0.00000000E+00
  0.00000000E+00  0.00000000E+00  0.00000000E+00
  0.00000000E+00  0.00000000E+00  0.00000000E+00
  0.00000000E+00  0.00000000E+00  0.00000000E+00
  0.00000000E+00  0.00000000E+00  0.00000000E+00
  0.00000000E+00  0.00000000E+00  0.00000000E+00
  0.00000000E+00  0.00000000E+00  0.00000000E+00
