# Supplementary material for: Crafting moiré superlattices in twisted complex oxide–transition metal dichalcogenide heterostructures
Source: Nat Commun. 2026 Feb 21;17:3025. doi: 10.1038/s41467-026-69773-7 (PMC13036047; doi:10.1038/s41467-026-69773-7)
Supplement: Supplementary file 3 — Supplementary Data 1 [file 41467_2026_69773_MOESM3_ESM.gz › gridding/CONTCAR_21]

shift_sto_ws2                           
   1.00000000000000     
     5.5112610000000002    0.0000000000000000    0.0000000000000000
    -2.7556300000000000    4.7728919999999997    0.0000000000000000
     0.0000000000000000    0.0000000000000000   35.0000000000000000
   Sr   Ti   O    W    S 
     3     4     9     3     6
Selective dynamics
Direct
  0.0000000000000000  0.0000000000000000  0.1052241478974878   F   F   T
  0.3333332839999983  0.6666665670000000  0.0451012187741426   F   F   T
  0.6666665670000000  0.3333332839999983  0.1638677764385790   F   F   T
  0.0000000000000000  0.0000000000000000  0.0099999999999980   F   F   F
  0.0000000000000000  0.0000000000000000  0.1973314000055169   F   F   T
  0.3333332839999983  0.6666665670000000  0.1371257980840426   F   F   T
  0.6666665670000000  0.3333332839999983  0.0701712462092416   F   F   T
  0.0000000000000000  0.5000000000000000  0.1025662700499907   F   F   T
  0.4999999699999975  0.5000000000000000  0.1025565844610909   F   F   T
  0.4999999699999975  0.0000000000000000  0.1025879046027640   F   F   T
  0.1666666570000004  0.3333333129999971  0.1703085321113065   F   F   T
  0.8333332540000029  0.6666665670000000  0.0342909121147343   F   F   T
  0.6666665670000000  0.8333332540000029  0.1703234430616405   F   F   T
  0.3333333129999971  0.1666666570000004  0.0343092297190850   F   F   T
  0.1666666420000027  0.8333332540000029  0.1693706461591802   F   F   T
  0.8333333129999971  0.1666666570000004  0.0342755491721860   F   F   T
  0.2222222222220012  0.2222222222220012  0.3017297925010141   F   F   T
  0.8888888792220015  0.5555555662219973  0.3016715297822756   F   F   T
  0.5555555662219973  0.8888888792220015  0.3016497746526099   F   F   T
  0.2222222222220012  0.8888888792220015  0.2561105716380325   F   F   T
  0.8888888792220015  0.2222222222220012  0.2556083810287646   F   F   T
  0.5555555662219973  0.5555555662219973  0.2559914532913510   F   F   T
  0.2222222222220012  0.8888888792220015  0.3464318086555167   F   F   T
  0.8888888792220015  0.2222222222220012  0.3463311988545499   F   F   T
  0.5555555662219973  0.5555555662219973  0.3463426526226883   F   F   T
 
  0.00000000E+00  0.00000000E+00  0.00000000E+00
  0.00000000E+00  0.00000000E+00  0.00000000E+00
  0.00000000E+00  0.00000000E+00  0.00000000E+00
  0.00000000E+00  0.00000000E+00  0.00000000E+00
  0.00000000E+00  0.00000000E+00  0.00000000E+00
  0.00000000E+00  0.00000000E+00  0.00000000E+00
  0.00000000E+00  0.00000000E+00  0.00000000E+00
  0.00000000E+00  0.00000000E+00  0.00000000E+00
  0.00000000E+00  0.00000000E+00  0.00000000E+00
  0.00000000E+00  0.00000000E+00  0.00000000E+00
  0.00000000E+00  0.00000000E+00  0.00000000E+00
  0.00000000E+00  0.00000000E+00  0.00000000E+00
  0.00000000E+00  0.00000000E+00  0.00000000E+00
  0.00000000E+00  0.00000000E+00  0.00000000E+00
  0.00000000E+00  0.00000000E+00  0.00000000E+00
  0.00000000E+00  0.00000000E+00  0.00000000E+00
  0.00000000E+00  0.00000000E+00  0.00000000E+00
  0.00000000E+00  0.00000000E+00  0.00000000E+00
  0.00000000E+00  0.00000000E+00  0.00000000E+00
  0.00000000E+00  0.00000000E+00  0.00000000E+00
  0.00000000E+00  0.00000000E+00  0.00000000E+00
  0.00000000E+00  0.00000000E+00  0.00000000E+00
  0.00000000E+00  0.00000000E+00  0.00000000E+00
  0.00000000E+00  0.00000000E+00  0.00000000E+00
  0.00000000E+00  0.00000000E+00  0.00000000E+00
