# Supplementary material for: Crafting moiré superlattices in twisted complex oxide–transition metal dichalcogenide heterostructures
Source: Nat Commun. 2026 Feb 21;17:3025. doi: 10.1038/s41467-026-69773-7 (PMC13036047; doi:10.1038/s41467-026-69773-7)
Supplement: Supplementary file 3 — Supplementary Data 1 [file 41467_2026_69773_MOESM3_ESM.gz › gridding/CONTCAR_10]

shift_sto_ws2                           
   1.00000000000000     
     5.5112610000000002    0.0000000000000000    0.0000000000000000
    -2.7556300000000000    4.7728919999999997    0.0000000000000000
     0.0000000000000000    0.0000000000000000   35.0000000000000000
   Sr   Ti   O    W    S 
     3     4     9     3     6
Selective dynamics
Direct
  0.0000000000000000  0.0000000000000000  0.1057466314764355   F   F   T
  0.3333332839999983  0.6666665670000000  0.0450000951818623   F   F   T
  0.6666665670000000  0.3333332839999983  0.1644310643790519   F   F   T
  0.0000000000000000  0.0000000000000000  0.0099999999999980   F   F   F
  0.0000000000000000  0.0000000000000000  0.1980018507666301   F   F   T
  0.3333332839999983  0.6666665670000000  0.1373036820263493   F   F   T
  0.6666665670000000  0.3333332839999983  0.0703094270315390   F   F   T
  0.0000000000000000  0.5000000000000000  0.1022024259755767   F   F   T
  0.4999999699999975  0.5000000000000000  0.1021296158290355   F   F   T
  0.4999999699999975  0.0000000000000000  0.1021229842734641   F   F   T
  0.1666666570000004  0.3333333129999971  0.1692508926608838   F   F   T
  0.8333332540000029  0.6666665670000000  0.0340472287267062   F   F   T
  0.6666665670000000  0.8333332540000029  0.1697505586097847   F   F   T
  0.3333333129999971  0.1666666570000004  0.0340494918049288   F   F   T
  0.1666666420000027  0.8333332540000029  0.1692449754736742   F   F   T
  0.8333333129999971  0.1666666570000004  0.0340484199830300   F   F   T
  0.0370370370370026  0.0740740740740975  0.2990846057256249   F   F   T
  0.7037036940370029  0.4074074180740013  0.2992276602067747   F   F   T
  0.3703703810369987  0.7407407310739984  0.2985641638811032   F   F   T
  0.0370370370370026  0.7407407310739984  0.2536207080582642   F   F   T
  0.7037036940370029  0.0740740740740975  0.2526334576217053   F   F   T
  0.3703703810369987  0.4074074180740013  0.2531072845509001   F   F   T
  0.0370370370370026  0.7407407310739984  0.3437932533784931   F   F   T
  0.7037036940370029  0.0740740740740975  0.3436350513818383   F   F   T
  0.3703703810369987  0.4074074180740013  0.3436809793642226   F   F   T
 
  0.00000000E+00  0.00000000E+00  0.00000000E+00
  0.00000000E+00  0.00000000E+00  0.00000000E+00
  0.00000000E+00  0.00000000E+00  0.00000000E+00
  0.00000000E+00  0.00000000E+00  0.00000000E+00
  0.00000000E+00  0.00000000E+00  0.00000000E+00
  0.00000000E+00  0.00000000E+00  0.00000000E+00
  0.00000000E+00  0.00000000E+00  0.00000000E+00
  0.00000000E+00  0.00000000E+00  0.00000000E+00
  0.00000000E+00  0.00000000E+00  0.00000000E+00
  0.00000000E+00  0.00000000E+00  0.00000000E+00
  0.00000000E+00  0.00000000E+00  0.00000000E+00
  0.00000000E+00  0.00000000E+00  0.00000000E+00
  0.00000000E+00  0.00000000E+00  0.00000000E+00
  0.00000000E+00  0.00000000E+00  0.00000000E+00
  0.00000000E+00  0.00000000E+00  0.00000000E+00
  0.00000000E+00  0.00000000E+00  0.00000000E+00
  0.00000000E+00  0.00000000E+00  0.00000000E+00
  0.00000000E+00  0.00000000E+00  0.00000000E+00
  0.00000000E+00  0.00000000E+00  0.00000000E+00
  0.00000000E+00  0.00000000E+00  0.00000000E+00
  0.00000000E+00  0.00000000E+00  0.00000000E+00
  0.00000000E+00  0.00000000E+00  0.00000000E+00
  0.00000000E+00  0.00000000E+00  0.00000000E+00
  0.00000000E+00  0.00000000E+00  0.00000000E+00
  0.00000000E+00  0.00000000E+00  0.00000000E+00
