# Supplementary material for: Crafting moiré superlattices in twisted complex oxide–transition metal dichalcogenide heterostructures
Source: Nat Commun. 2026 Feb 21;17:3025. doi: 10.1038/s41467-026-69773-7 (PMC13036047; doi:10.1038/s41467-026-69773-7)
Supplement: Supplementary file 3 — Supplementary Data 1 [file 41467_2026_69773_MOESM3_ESM.gz › gridding/CONTCAR_46]

shift_sto_ws2                           
   1.00000000000000     
     5.5112610000000002    0.0000000000000000    0.0000000000000000
    -2.7556300000000000    4.7728919999999997    0.0000000000000000
     0.0000000000000000    0.0000000000000000   35.0000000000000000
   Sr   Ti   O    W    S 
     3     4     9     3     6
Selective dynamics
Direct
  0.0000000000000000  0.0000000000000000  0.1048038841935366   F   F   T
  0.3333332839999983  0.6666665670000000  0.0451243930028582   F   F   T
  0.6666665670000000  0.3333332839999983  0.1639013214980736   F   F   T
  0.0000000000000000  0.0000000000000000  0.0099999999999980   F   F   F
  0.0000000000000000  0.0000000000000000  0.1969673176396114   F   F   T
  0.3333332839999983  0.6666665670000000  0.1370307608508696   F   F   T
  0.6666665670000000  0.3333332839999983  0.0701139783387106   F   F   T
  0.0000000000000000  0.5000000000000000  0.1026603695005264   F   F   T
  0.4999999699999975  0.5000000000000000  0.1027435280330096   F   F   T
  0.4999999699999975  0.0000000000000000  0.1027371767841672   F   F   T
  0.1666666570000004  0.3333333129999971  0.1707486145151904   F   F   T
  0.8333332540000029  0.6666665670000000  0.0344206826055142   F   F   T
  0.6666665670000000  0.8333332540000029  0.1698897191604019   F   F   T
  0.3333333129999971  0.1666666570000004  0.0343873376769039   F   F   T
  0.1666666420000027  0.8333332540000029  0.1703135451342135   F   F   T
  0.8333333129999971  0.1666666570000004  0.0344017140296202   F   F   T
  0.1851851851849986  0.3703703703699972  0.3057348824304142   F   F   T
  0.8518518421849990  0.7037037143700005  0.3058439969195987   F   F   T
  0.5185185291850019  0.0370370273704026  0.3057874521907635   F   F   T
  0.1851851851849986  0.0370370273704026  0.2605033717373502   F   F   T
  0.8518518421849990  0.3703703703699972  0.2599213560038223   F   F   T
  0.5185185291850019  0.7037037143700005  0.2602530357855741   F   F   T
  0.1851851851849986  0.0370370273704026  0.3505125283509898   F   F   T
  0.8518518421849990  0.3703703703699972  0.3503979721286470   F   F   T
  0.5185185291850019  0.7037037143700005  0.3504947628105413   F   F   T
 
  0.00000000E+00  0.00000000E+00  0.00000000E+00
  0.00000000E+00  0.00000000E+00  0.00000000E+00
  0.00000000E+00  0.00000000E+00  0.00000000E+00
  0.00000000E+00  0.00000000E+00  0.00000000E+00
  0.00000000E+00  0.00000000E+00  0.00000000E+00
  0.00000000E+00  0.00000000E+00  0.00000000E+00
  0.00000000E+00  0.00000000E+00  0.00000000E+00
  0.00000000E+00  0.00000000E+00  0.00000000E+00
  0.00000000E+00  0.00000000E+00  0.00000000E+00
  0.00000000E+00  0.00000000E+00  0.00000000E+00
  0.00000000E+00  0.00000000E+00  0.00000000E+00
  0.00000000E+00  0.00000000E+00  0.00000000E+00
  0.00000000E+00  0.00000000E+00  0.00000000E+00
  0.00000000E+00  0.00000000E+00  0.00000000E+00
  0.00000000E+00  0.00000000E+00  0.00000000E+00
  0.00000000E+00  0.00000000E+00  0.00000000E+00
  0.00000000E+00  0.00000000E+00  0.00000000E+00
  0.00000000E+00  0.00000000E+00  0.00000000E+00
  0.00000000E+00  0.00000000E+00  0.00000000E+00
  0.00000000E+00  0.00000000E+00  0.00000000E+00
  0.00000000E+00  0.00000000E+00  0.00000000E+00
  0.00000000E+00  0.00000000E+00  0.00000000E+00
  0.00000000E+00  0.00000000E+00  0.00000000E+00
  0.00000000E+00  0.00000000E+00  0.00000000E+00
  0.00000000E+00  0.00000000E+00  0.00000000E+00
