# Supplementary material for: Crafting moiré superlattices in twisted complex oxide–transition metal dichalcogenide heterostructures
Source: Nat Commun. 2026 Feb 21;17:3025. doi: 10.1038/s41467-026-69773-7 (PMC13036047; doi:10.1038/s41467-026-69773-7)
Supplement: Supplementary file 3 — Supplementary Data 1 [file 41467_2026_69773_MOESM3_ESM.gz › gridding/CONTCAR_14]

shift_sto_ws2                           
   1.00000000000000     
     5.5112610000000002    0.0000000000000000    0.0000000000000000
    -2.7556300000000000    4.7728919999999997    0.0000000000000000
     0.0000000000000000    0.0000000000000000   35.0000000000000000
   Sr   Ti   O    W    S 
     3     4     9     3     6
Selective dynamics
Direct
  0.0000000000000000  0.0000000000000000  0.1050058656539079   F   F   T
  0.3333332839999983  0.6666665670000000  0.0451037784960349   F   F   T
  0.6666665670000000  0.3333332839999983  0.1637924410388365   F   F   T
  0.0000000000000000  0.0000000000000000  0.0099999999999980   F   F   F
  0.0000000000000000  0.0000000000000000  0.1970609462246316   F   F   T
  0.3333332839999983  0.6666665670000000  0.1370523806749588   F   F   T
  0.6666665670000000  0.3333332839999983  0.0701348754174660   F   F   T
  0.0000000000000000  0.5000000000000000  0.1026558562473170   F   F   T
  0.4999999699999975  0.5000000000000000  0.1025662882628779   F   F   T
  0.4999999699999975  0.0000000000000000  0.1026636180289131   F   F   T
  0.1666666570000004  0.3333333129999971  0.1700565095117810   F   F   T
  0.8333332540000029  0.6666665670000000  0.0343453787104409   F   F   T
  0.6666665670000000  0.8333332540000029  0.1705633390459482   F   F   T
  0.3333333129999971  0.1666666570000004  0.0343654032860528   F   F   T
  0.1666666420000027  0.8333332540000029  0.1697002583170004   F   F   T
  0.8333333129999971  0.1666666570000004  0.0343180837260064   F   F   T
  0.3333333333330017  0.2222222222220012  0.3034904723699370   F   F   T
  0.9999999903333361  0.5555555662219973  0.3034259363572431   F   F   T
  0.6666666773329979  0.8888888792220015  0.3034385243157942   F   F   T
  0.3333333333330017  0.8888888792220015  0.2577349034270924   F   F   T
  0.9999999903333361  0.2222222222220012  0.2581188638944170   F   F   T
  0.6666666773329979  0.5555555662219973  0.2574451145804346   F   F   T
  0.3333333333330017  0.8888888792220015  0.3481269962436215   F   F   T
  0.9999999903333361  0.2222222222220012  0.3481812103979038   F   F   T
  0.6666666773329979  0.5555555662219973  0.3480601830499239   F   F   T
 
  0.00000000E+00  0.00000000E+00  0.00000000E+00
  0.00000000E+00  0.00000000E+00  0.00000000E+00
  0.00000000E+00  0.00000000E+00  0.00000000E+00
  0.00000000E+00  0.00000000E+00  0.00000000E+00
  0.00000000E+00  0.00000000E+00  0.00000000E+00
  0.00000000E+00  0.00000000E+00  0.00000000E+00
  0.00000000E+00  0.00000000E+00  0.00000000E+00
  0.00000000E+00  0.00000000E+00  0.00000000E+00
  0.00000000E+00  0.00000000E+00  0.00000000E+00
  0.00000000E+00  0.00000000E+00  0.00000000E+00
  0.00000000E+00  0.00000000E+00  0.00000000E+00
  0.00000000E+00  0.00000000E+00  0.00000000E+00
  0.00000000E+00  0.00000000E+00  0.00000000E+00
  0.00000000E+00  0.00000000E+00  0.00000000E+00
  0.00000000E+00  0.00000000E+00  0.00000000E+00
  0.00000000E+00  0.00000000E+00  0.00000000E+00
  0.00000000E+00  0.00000000E+00  0.00000000E+00
  0.00000000E+00  0.00000000E+00  0.00000000E+00
  0.00000000E+00  0.00000000E+00  0.00000000E+00
  0.00000000E+00  0.00000000E+00  0.00000000E+00
  0.00000000E+00  0.00000000E+00  0.00000000E+00
  0.00000000E+00  0.00000000E+00  0.00000000E+00
  0.00000000E+00  0.00000000E+00  0.00000000E+00
  0.00000000E+00  0.00000000E+00  0.00000000E+00
  0.00000000E+00  0.00000000E+00  0.00000000E+00
