# Supplementary material for: Crafting moiré superlattices in twisted complex oxide–transition metal dichalcogenide heterostructures
Source: Nat Commun. 2026 Feb 21;17:3025. doi: 10.1038/s41467-026-69773-7 (PMC13036047; doi:10.1038/s41467-026-69773-7)
Supplement: Supplementary file 3 — Supplementary Data 1 [file 41467_2026_69773_MOESM3_ESM.gz › gridding/CONTCAR_13]

shift_sto_ws2                           
   1.00000000000000     
     5.5112610000000002    0.0000000000000000    0.0000000000000000
    -2.7556300000000000    4.7728919999999997    0.0000000000000000
     0.0000000000000000    0.0000000000000000   35.0000000000000000
   Sr   Ti   O    W    S 
     3     4     9     3     6
Selective dynamics
Direct
  0.0000000000000000  0.0000000000000000  0.1051329943638777   F   F   T
  0.3333332839999983  0.6666665670000000  0.0451085081271074   F   F   T
  0.6666665670000000  0.3333332839999983  0.1638858486450090   F   F   T
  0.0000000000000000  0.0000000000000000  0.0099999999999980   F   F   F
  0.0000000000000000  0.0000000000000000  0.1972202601648760   F   F   T
  0.3333332839999983  0.6666665670000000  0.1371308801881668   F   F   T
  0.6666665670000000  0.3333332839999983  0.0701736395747616   F   F   T
  0.0000000000000000  0.5000000000000000  0.1026033932651913   F   F   T
  0.4999999699999975  0.5000000000000000  0.1025419679529449   F   F   T
  0.4999999699999975  0.0000000000000000  0.1026441714840161   F   F   T
  0.1666666570000004  0.3333333129999971  0.1702591326291198   F   F   T
  0.8333332540000029  0.6666665670000000  0.0343226198646107   F   F   T
  0.6666665670000000  0.8333332540000029  0.1705977591810068   F   F   T
  0.3333333129999971  0.1666666570000004  0.0343571887331890   F   F   T
  0.1666666420000027  0.8333332540000029  0.1693203258565248   F   F   T
  0.8333333129999971  0.1666666570000004  0.0342727165321435   F   F   T
  0.2592592592589966  0.1851851851849986  0.3030433117336884   F   F   T
  0.9259259162593025  0.5185185291850019  0.3029596435882027   F   F   T
  0.5925926032589999  0.8518518421849990  0.3029464052942359   F   F   T
  0.2592592592589966  0.8518518421849990  0.2571810175064471   F   F   T
  0.9259259162593025  0.1851851851849986  0.2574489063105077   F   F   T
  0.5925926032589999  0.5185185291850019  0.2572100829561492   F   F   T
  0.2592592592589966  0.8518518421849990  0.3476770368440114   F   F   T
  0.9259259162593025  0.1851851851849986  0.3476691378162045   F   F   T
  0.5925926032589999  0.5185185291850019  0.3476117704265889   F   F   T
 
  0.00000000E+00  0.00000000E+00  0.00000000E+00
  0.00000000E+00  0.00000000E+00  0.00000000E+00
  0.00000000E+00  0.00000000E+00  0.00000000E+00
  0.00000000E+00  0.00000000E+00  0.00000000E+00
  0.00000000E+00  0.00000000E+00  0.00000000E+00
  0.00000000E+00  0.00000000E+00  0.00000000E+00
  0.00000000E+00  0.00000000E+00  0.00000000E+00
  0.00000000E+00  0.00000000E+00  0.00000000E+00
  0.00000000E+00  0.00000000E+00  0.00000000E+00
  0.00000000E+00  0.00000000E+00  0.00000000E+00
  0.00000000E+00  0.00000000E+00  0.00000000E+00
  0.00000000E+00  0.00000000E+00  0.00000000E+00
  0.00000000E+00  0.00000000E+00  0.00000000E+00
  0.00000000E+00  0.00000000E+00  0.00000000E+00
  0.00000000E+00  0.00000000E+00  0.00000000E+00
  0.00000000E+00  0.00000000E+00  0.00000000E+00
  0.00000000E+00  0.00000000E+00  0.00000000E+00
  0.00000000E+00  0.00000000E+00  0.00000000E+00
  0.00000000E+00  0.00000000E+00  0.00000000E+00
  0.00000000E+00  0.00000000E+00  0.00000000E+00
  0.00000000E+00  0.00000000E+00  0.00000000E+00
  0.00000000E+00  0.00000000E+00  0.00000000E+00
  0.00000000E+00  0.00000000E+00  0.00000000E+00
  0.00000000E+00  0.00000000E+00  0.00000000E+00
  0.00000000E+00  0.00000000E+00  0.00000000E+00
