# Supplementary material for: Crafting moiré superlattices in twisted complex oxide–transition metal dichalcogenide heterostructures
Source: Nat Commun. 2026 Feb 21;17:3025. doi: 10.1038/s41467-026-69773-7 (PMC13036047; doi:10.1038/s41467-026-69773-7)
Supplement: Supplementary file 3 — Supplementary Data 1 [file 41467_2026_69773_MOESM3_ESM.gz › gridding/CONTCAR_68]

shift_sto_ws2                           
   1.00000000000000     
     5.5112610000000002    0.0000000000000000    0.0000000000000000
    -2.7556300000000000    4.7728919999999997    0.0000000000000000
     0.0000000000000000    0.0000000000000000   35.0000000000000000
   Sr   Ti   O    W    S 
     3     4     9     3     6
Selective dynamics
Direct
  0.0000000000000000  0.0000000000000000  0.1045295583947379   F   F   T
  0.3333332839999983  0.6666665670000000  0.0451656894827366   F   F   T
  0.6666665670000000  0.3333332839999983  0.1640749297870201   F   F   T
  0.0000000000000000  0.0000000000000000  0.0099999999999980   F   F   F
  0.0000000000000000  0.0000000000000000  0.1969179484034527   F   F   T
  0.3333332839999983  0.6666665670000000  0.1369704398731102   F   F   T
  0.6666665670000000  0.3333332839999983  0.0700928858210261   F   F   T
  0.0000000000000000  0.5000000000000000  0.1029032555872220   F   F   T
  0.4999999699999975  0.5000000000000000  0.1028329380848376   F   F   T
  0.4999999699999975  0.0000000000000000  0.1029432489245821   F   F   T
  0.1666666570000004  0.3333333129999971  0.1707669369714964   F   F   T
  0.8333332540000029  0.6666665670000000  0.0345241554194899   F   F   T
  0.6666665670000000  0.8333332540000029  0.1706102852740159   F   F   T
  0.3333333129999971  0.1666666570000004  0.0344785096905298   F   F   T
  0.1666666420000027  0.8333332540000029  0.1705075730400765   F   F   T
  0.8333333129999971  0.1666666570000004  0.0345039213642053   F   F   T
  0.5555555555559977  0.6666666666669983  0.3079747248526417   F   F   T
  0.2222222125559981  0.0000000106700000  0.3081231002367559   F   F   T
  0.8888888995560009  0.3333333236669986  0.3080721346171416   F   F   T
  0.5555555555559977  0.3333333236669986  0.2621161695937815   F   F   T
  0.2222222125559981  0.6666666666669983  0.2627300504461587   F   F   T
  0.8888888995560009  0.0000000106700000  0.2629024677560423   F   F   T
  0.5555555555559977  0.3333333236669986  0.3526752391494767   F   F   T
  0.2222222125559981  0.6666666666669983  0.3527906375568932   F   F   T
  0.8888888995560009  0.0000000106700000  0.3527808164537234   F   F   T
 
  0.00000000E+00  0.00000000E+00  0.00000000E+00
  0.00000000E+00  0.00000000E+00  0.00000000E+00
  0.00000000E+00  0.00000000E+00  0.00000000E+00
  0.00000000E+00  0.00000000E+00  0.00000000E+00
  0.00000000E+00  0.00000000E+00  0.00000000E+00
  0.00000000E+00  0.00000000E+00  0.00000000E+00
  0.00000000E+00  0.00000000E+00  0.00000000E+00
  0.00000000E+00  0.00000000E+00  0.00000000E+00
  0.00000000E+00  0.00000000E+00  0.00000000E+00
  0.00000000E+00  0.00000000E+00  0.00000000E+00
  0.00000000E+00  0.00000000E+00  0.00000000E+00
  0.00000000E+00  0.00000000E+00  0.00000000E+00
  0.00000000E+00  0.00000000E+00  0.00000000E+00
  0.00000000E+00  0.00000000E+00  0.00000000E+00
  0.00000000E+00  0.00000000E+00  0.00000000E+00
  0.00000000E+00  0.00000000E+00  0.00000000E+00
  0.00000000E+00  0.00000000E+00  0.00000000E+00
  0.00000000E+00  0.00000000E+00  0.00000000E+00
  0.00000000E+00  0.00000000E+00  0.00000000E+00
  0.00000000E+00  0.00000000E+00  0.00000000E+00
  0.00000000E+00  0.00000000E+00  0.00000000E+00
  0.00000000E+00  0.00000000E+00  0.00000000E+00
  0.00000000E+00  0.00000000E+00  0.00000000E+00
  0.00000000E+00  0.00000000E+00  0.00000000E+00
  0.00000000E+00  0.00000000E+00  0.00000000E+00
