# Supplementary material for: Crafting moiré superlattices in twisted complex oxide–transition metal dichalcogenide heterostructures
Source: Nat Commun. 2026 Feb 21;17:3025. doi: 10.1038/s41467-026-69773-7 (PMC13036047; doi:10.1038/s41467-026-69773-7)
Supplement: Supplementary file 3 — Supplementary Data 1 [file 41467_2026_69773_MOESM3_ESM.gz › gridding/CONTCAR_18]

shift_sto_ws2                           
   1.00000000000000     
     5.5112610000000002    0.0000000000000000    0.0000000000000000
    -2.7556300000000000    4.7728919999999997    0.0000000000000000
     0.0000000000000000    0.0000000000000000   35.0000000000000000
   Sr   Ti   O    W    S 
     3     4     9     3     6
Selective dynamics
Direct
  0.0000000000000000  0.0000000000000000  0.1057757923932456   F   F   T
  0.3333332839999983  0.6666665670000000  0.0449629032946959   F   F   T
  0.6666665670000000  0.3333332839999983  0.1644574114680424   F   F   T
  0.0000000000000000  0.0000000000000000  0.0099999999999980   F   F   F
  0.0000000000000000  0.0000000000000000  0.1980426075717858   F   F   T
  0.3333332839999983  0.6666665670000000  0.1373156885466358   F   F   T
  0.6666665670000000  0.3333332839999983  0.0703142411479831   F   F   T
  0.0000000000000000  0.5000000000000000  0.1021455260453692   F   F   T
  0.4999999699999975  0.5000000000000000  0.1021316235662084   F   F   T
  0.4999999699999975  0.0000000000000000  0.1019907632624495   F   F   T
  0.1666666570000004  0.3333333129999971  0.1688340905696464   F   F   T
  0.8333332540000029  0.6666665670000000  0.0340199375556196   F   F   T
  0.6666665670000000  0.8333332540000029  0.1695314046613134   F   F   T
  0.3333333129999971  0.1666666570000004  0.0340336952999465   F   F   T
  0.1666666420000027  0.8333332540000029  0.1696720302728849   F   F   T
  0.8333333129999971  0.1666666570000004  0.0340481863502120   F   F   T
  0.6296296296300028  0.3703703703699972  0.2990808656891346   F   F   T
  0.2962962866300032  0.7037037143700005  0.2984358200276915   F   F   T
  0.9629629736299989  0.0370370273704026  0.2989281548331348   F   F   T
  0.6296296296300028  0.0370370273704026  0.2526873061749271   F   F   T
  0.2962962866300032  0.3703703703699972  0.2530527723747014   F   F   T
  0.9629629736299989  0.7037037143700005  0.2531816724266918   F   F   T
  0.6296296296300028  0.0370370273704026  0.3434908064060807   F   F   T
  0.2962962866300032  0.3703703703699972  0.3435686686198736   F   F   T
  0.9629629736299989  0.7037037143700005  0.3435830383144420   F   F   T
 
  0.00000000E+00  0.00000000E+00  0.00000000E+00
  0.00000000E+00  0.00000000E+00  0.00000000E+00
  0.00000000E+00  0.00000000E+00  0.00000000E+00
  0.00000000E+00  0.00000000E+00  0.00000000E+00
  0.00000000E+00  0.00000000E+00  0.00000000E+00
  0.00000000E+00  0.00000000E+00  0.00000000E+00
  0.00000000E+00  0.00000000E+00  0.00000000E+00
  0.00000000E+00  0.00000000E+00  0.00000000E+00
  0.00000000E+00  0.00000000E+00  0.00000000E+00
  0.00000000E+00  0.00000000E+00  0.00000000E+00
  0.00000000E+00  0.00000000E+00  0.00000000E+00
  0.00000000E+00  0.00000000E+00  0.00000000E+00
  0.00000000E+00  0.00000000E+00  0.00000000E+00
  0.00000000E+00  0.00000000E+00  0.00000000E+00
  0.00000000E+00  0.00000000E+00  0.00000000E+00
  0.00000000E+00  0.00000000E+00  0.00000000E+00
  0.00000000E+00  0.00000000E+00  0.00000000E+00
  0.00000000E+00  0.00000000E+00  0.00000000E+00
  0.00000000E+00  0.00000000E+00  0.00000000E+00
  0.00000000E+00  0.00000000E+00  0.00000000E+00
  0.00000000E+00  0.00000000E+00  0.00000000E+00
  0.00000000E+00  0.00000000E+00  0.00000000E+00
  0.00000000E+00  0.00000000E+00  0.00000000E+00
  0.00000000E+00  0.00000000E+00  0.00000000E+00
  0.00000000E+00  0.00000000E+00  0.00000000E+00
