# Supplementary material for: Crafting moiré superlattices in twisted complex oxide–transition metal dichalcogenide heterostructures
Source: Nat Commun. 2026 Feb 21;17:3025. doi: 10.1038/s41467-026-69773-7 (PMC13036047; doi:10.1038/s41467-026-69773-7)
Supplement: Supplementary file 3 — Supplementary Data 1 [file 41467_2026_69773_MOESM3_ESM.gz › gridding/CONTCAR_40]

shift_sto_ws2                           
   1.00000000000000     
     5.5112610000000002    0.0000000000000000    0.0000000000000000
    -2.7556300000000000    4.7728919999999997    0.0000000000000000
     0.0000000000000000    0.0000000000000000   35.0000000000000000
   Sr   Ti   O    W    S 
     3     4     9     3     6
Selective dynamics
Direct
  0.0000000000000000  0.0000000000000000  0.1052534323802377   F   F   T
  0.3333332839999983  0.6666665670000000  0.0451135941309460   F   F   T
  0.6666665670000000  0.3333332839999983  0.1638156248173033   F   F   T
  0.0000000000000000  0.0000000000000000  0.0099999999999980   F   F   F
  0.0000000000000000  0.0000000000000000  0.1973161212800889   F   F   T
  0.3333332839999983  0.6666665670000000  0.1371239853911987   F   F   T
  0.6666665670000000  0.3333332839999983  0.0701707964049874   F   F   T
  0.0000000000000000  0.5000000000000000  0.1025835080807482   F   F   T
  0.4999999699999975  0.5000000000000000  0.1025783054371416   F   F   T
  0.4999999699999975  0.0000000000000000  0.1025662666854998   F   F   T
  0.1666666570000004  0.3333333129999971  0.1699345984414791   F   F   T
  0.8333332540000029  0.6666665670000000  0.0342909172518873   F   F   T
  0.6666665670000000  0.8333332540000029  0.1697502273841707   F   F   T
  0.3333333129999971  0.1666666570000004  0.0342909244739147   F   F   T
  0.1666666420000027  0.8333332540000029  0.1703123560199913   F   F   T
  0.8333333129999971  0.1666666570000004  0.0342909245730780   F   F   T
  0.3703703703699972  0.4074074074069998  0.3017284596459504   F   F   T
  0.0370370273704026  0.7407407514070030  0.3017570673072498   F   F   T
  0.7037037143700005  0.0740740644073981  0.3017469072645085   F   F   T
  0.3703703703699972  0.0740740644073981  0.2556756609368378   F   F   T
  0.0370370273704026  0.4074074074069998  0.2559262810542293   F   F   T
  0.7037037143700005  0.7407407514070030  0.2561576639398879   F   F   T
  0.3703703703699972  0.0740740644073981  0.3463619155589797   F   F   T
  0.0370370273704026  0.4074074074069998  0.3464088693162140   F   F   T
  0.7037037143700005  0.7407407514070030  0.3464643084264196   F   F   T
 
  0.00000000E+00  0.00000000E+00  0.00000000E+00
  0.00000000E+00  0.00000000E+00  0.00000000E+00
  0.00000000E+00  0.00000000E+00  0.00000000E+00
  0.00000000E+00  0.00000000E+00  0.00000000E+00
  0.00000000E+00  0.00000000E+00  0.00000000E+00
  0.00000000E+00  0.00000000E+00  0.00000000E+00
  0.00000000E+00  0.00000000E+00  0.00000000E+00
  0.00000000E+00  0.00000000E+00  0.00000000E+00
  0.00000000E+00  0.00000000E+00  0.00000000E+00
  0.00000000E+00  0.00000000E+00  0.00000000E+00
  0.00000000E+00  0.00000000E+00  0.00000000E+00
  0.00000000E+00  0.00000000E+00  0.00000000E+00
  0.00000000E+00  0.00000000E+00  0.00000000E+00
  0.00000000E+00  0.00000000E+00  0.00000000E+00
  0.00000000E+00  0.00000000E+00  0.00000000E+00
  0.00000000E+00  0.00000000E+00  0.00000000E+00
  0.00000000E+00  0.00000000E+00  0.00000000E+00
  0.00000000E+00  0.00000000E+00  0.00000000E+00
  0.00000000E+00  0.00000000E+00  0.00000000E+00
  0.00000000E+00  0.00000000E+00  0.00000000E+00
  0.00000000E+00  0.00000000E+00  0.00000000E+00
  0.00000000E+00  0.00000000E+00  0.00000000E+00
  0.00000000E+00  0.00000000E+00  0.00000000E+00
  0.00000000E+00  0.00000000E+00  0.00000000E+00
  0.00000000E+00  0.00000000E+00  0.00000000E+00
