# Supplementary material for: Crafting moiré superlattices in twisted complex oxide–transition metal dichalcogenide heterostructures
Source: Nat Commun. 2026 Feb 21;17:3025. doi: 10.1038/s41467-026-69773-7 (PMC13036047; doi:10.1038/s41467-026-69773-7)
Supplement: Supplementary file 3 — Supplementary Data 1 [file 41467_2026_69773_MOESM3_ESM.gz › gridding/CONTCAR_56]

shift_sto_ws2                           
   1.00000000000000     
     5.5112610000000002    0.0000000000000000    0.0000000000000000
    -2.7556300000000000    4.7728919999999997    0.0000000000000000
     0.0000000000000000    0.0000000000000000   35.0000000000000000
   Sr   Ti   O    W    S 
     3     4     9     3     6
Selective dynamics
Direct
  0.0000000000000000  0.0000000000000000  0.1052434024786777   F   F   T
  0.3333332839999983  0.6666665670000000  0.0450545413620276   F   F   T
  0.6666665670000000  0.3333332839999983  0.1639692960528336   F   F   T
  0.0000000000000000  0.0000000000000000  0.0099999999999980   F   F   F
  0.0000000000000000  0.0000000000000000  0.1973460476157882   F   F   T
  0.3333332839999983  0.6666665670000000  0.1371224206728101   F   F   T
  0.6666665670000000  0.3333332839999983  0.0701796892234157   F   F   T
  0.0000000000000000  0.5000000000000000  0.1023898978974316   F   F   T
  0.4999999699999975  0.5000000000000000  0.1025316938360703   F   F   T
  0.4999999699999975  0.0000000000000000  0.1025030760902936   F   F   T
  0.1666666570000004  0.3333333129999971  0.1703975919056404   F   F   T
  0.8333332540000029  0.6666665670000000  0.0342909438212828   F   F   T
  0.6666665670000000  0.8333332540000029  0.1690375816907803   F   F   T
  0.3333333129999971  0.1666666570000004  0.0341992916440503   F   F   T
  0.1666666420000027  0.8333332540000029  0.1701617083691787   F   F   T
  0.8333333129999971  0.1666666570000004  0.0342539677978948   F   F   T
  0.2962962962959992  0.4814814814809978  0.3015806322614196   F   F   T
  0.9629629532962980  0.8148148254810010  0.3017726508299532   F   F   T
  0.6296296402960024  0.1481481384809982  0.3017073182538823   F   F   T
  0.2962962962959992  0.1481481384809982  0.2558644801912493   F   F   T
  0.9629629532962980  0.4814814814809978  0.2559848160699971   F   F   T
  0.6296296402960024  0.8148148254810010  0.2559919235519033   F   F   T
  0.2962962962959992  0.1481481384809982  0.3463673446892486   F   F   T
  0.9629629532962980  0.4814814814809978  0.3463507641066741   F   F   T
  0.6296296402960024  0.8148148254810010  0.3464453249653943   F   F   T
 
  0.00000000E+00  0.00000000E+00  0.00000000E+00
  0.00000000E+00  0.00000000E+00  0.00000000E+00
  0.00000000E+00  0.00000000E+00  0.00000000E+00
  0.00000000E+00  0.00000000E+00  0.00000000E+00
  0.00000000E+00  0.00000000E+00  0.00000000E+00
  0.00000000E+00  0.00000000E+00  0.00000000E+00
  0.00000000E+00  0.00000000E+00  0.00000000E+00
  0.00000000E+00  0.00000000E+00  0.00000000E+00
  0.00000000E+00  0.00000000E+00  0.00000000E+00
  0.00000000E+00  0.00000000E+00  0.00000000E+00
  0.00000000E+00  0.00000000E+00  0.00000000E+00
  0.00000000E+00  0.00000000E+00  0.00000000E+00
  0.00000000E+00  0.00000000E+00  0.00000000E+00
  0.00000000E+00  0.00000000E+00  0.00000000E+00
  0.00000000E+00  0.00000000E+00  0.00000000E+00
  0.00000000E+00  0.00000000E+00  0.00000000E+00
  0.00000000E+00  0.00000000E+00  0.00000000E+00
  0.00000000E+00  0.00000000E+00  0.00000000E+00
  0.00000000E+00  0.00000000E+00  0.00000000E+00
  0.00000000E+00  0.00000000E+00  0.00000000E+00
  0.00000000E+00  0.00000000E+00  0.00000000E+00
  0.00000000E+00  0.00000000E+00  0.00000000E+00
  0.00000000E+00  0.00000000E+00  0.00000000E+00
  0.00000000E+00  0.00000000E+00  0.00000000E+00
  0.00000000E+00  0.00000000E+00  0.00000000E+00
