# Supplementary material for: Crafting moiré superlattices in twisted complex oxide–transition metal dichalcogenide heterostructures
Source: Nat Commun. 2026 Feb 21;17:3025. doi: 10.1038/s41467-026-69773-7 (PMC13036047; doi:10.1038/s41467-026-69773-7)
Supplement: Supplementary file 3 — Supplementary Data 1 [file 41467_2026_69773_MOESM3_ESM.gz › gridding/CONTCAR_34]

shift_sto_ws2                           
   1.00000000000000     
     5.5112610000000002    0.0000000000000000    0.0000000000000000
    -2.7556300000000000    4.7728919999999997    0.0000000000000000
     0.0000000000000000    0.0000000000000000   35.0000000000000000
   Sr   Ti   O    W    S 
     3     4     9     3     6
Selective dynamics
Direct
  0.0000000000000000  0.0000000000000000  0.1049840070911046   F   F   T
  0.3333332839999983  0.6666665670000000  0.0450989485578575   F   F   T
  0.6666665670000000  0.3333332839999983  0.1639422822908188   F   F   T
  0.0000000000000000  0.0000000000000000  0.0099999999999980   F   F   F
  0.0000000000000000  0.0000000000000000  0.1970803676884429   F   F   T
  0.3333332839999983  0.6666665670000000  0.1370819434725092   F   F   T
  0.6666665670000000  0.3333332839999983  0.0701510539922126   F   F   T
  0.0000000000000000  0.5000000000000000  0.1026640302206090   F   F   T
  0.4999999699999975  0.5000000000000000  0.1026545391094871   F   F   T
  0.4999999699999975  0.0000000000000000  0.1025155938239593   F   F   T
  0.1666666570000004  0.3333333129999971  0.1694496820925764   F   F   T
  0.8333332540000029  0.6666665670000000  0.0342909267765847   F   F   T
  0.6666665670000000  0.8333332540000029  0.1703123746428759   F   F   T
  0.3333333129999971  0.1666666570000004  0.0343453052327831   F   F   T
  0.1666666420000027  0.8333332540000029  0.1705928566453139   F   F   T
  0.8333333129999971  0.1666666570000004  0.0343659192117443   F   F   T
  0.5555555555559977  0.4444444444440023  0.3043404006979245   F   F   T
  0.2222222125559981  0.7777777884439985  0.3042232351429135   F   F   T
  0.8888888995560009  0.1111111014440027  0.3044181779576931   F   F   T
  0.5555555555559977  0.1111111014440027  0.2585418776998480   F   F   T
  0.2222222125559981  0.4444444444440023  0.2586765435302141   F   F   T
  0.8888888995560009  0.7777777884439985  0.2589400325172875   F   F   T
  0.5555555555559977  0.1111111014440027  0.3489385401001925   F   F   T
  0.2222222125559981  0.4444444444440023  0.3490356929869449   F   F   T
  0.8888888995560009  0.7777777884439985  0.3490301586729530   F   F   T
 
  0.00000000E+00  0.00000000E+00  0.00000000E+00
  0.00000000E+00  0.00000000E+00  0.00000000E+00
  0.00000000E+00  0.00000000E+00  0.00000000E+00
  0.00000000E+00  0.00000000E+00  0.00000000E+00
  0.00000000E+00  0.00000000E+00  0.00000000E+00
  0.00000000E+00  0.00000000E+00  0.00000000E+00
  0.00000000E+00  0.00000000E+00  0.00000000E+00
  0.00000000E+00  0.00000000E+00  0.00000000E+00
  0.00000000E+00  0.00000000E+00  0.00000000E+00
  0.00000000E+00  0.00000000E+00  0.00000000E+00
  0.00000000E+00  0.00000000E+00  0.00000000E+00
  0.00000000E+00  0.00000000E+00  0.00000000E+00
  0.00000000E+00  0.00000000E+00  0.00000000E+00
  0.00000000E+00  0.00000000E+00  0.00000000E+00
  0.00000000E+00  0.00000000E+00  0.00000000E+00
  0.00000000E+00  0.00000000E+00  0.00000000E+00
  0.00000000E+00  0.00000000E+00  0.00000000E+00
  0.00000000E+00  0.00000000E+00  0.00000000E+00
  0.00000000E+00  0.00000000E+00  0.00000000E+00
  0.00000000E+00  0.00000000E+00  0.00000000E+00
  0.00000000E+00  0.00000000E+00  0.00000000E+00
  0.00000000E+00  0.00000000E+00  0.00000000E+00
  0.00000000E+00  0.00000000E+00  0.00000000E+00
  0.00000000E+00  0.00000000E+00  0.00000000E+00
  0.00000000E+00  0.00000000E+00  0.00000000E+00
