# Supplementary material for: Crafting moiré superlattices in twisted complex oxide–transition metal dichalcogenide heterostructures
Source: Nat Commun. 2026 Feb 21;17:3025. doi: 10.1038/s41467-026-69773-7 (PMC13036047; doi:10.1038/s41467-026-69773-7)
Supplement: Supplementary file 3 — Supplementary Data 1 [file 41467_2026_69773_MOESM3_ESM.gz › gridding/CONTCAR_28]

shift_sto_ws2                           
   1.00000000000000     
     5.5112610000000002    0.0000000000000000    0.0000000000000000
    -2.7556300000000000    4.7728919999999997    0.0000000000000000
     0.0000000000000000    0.0000000000000000   35.0000000000000000
   Sr   Ti   O    W    S 
     3     4     9     3     6
Selective dynamics
Direct
  0.0000000000000000  0.0000000000000000  0.1047821787119005   F   F   T
  0.3333332839999983  0.6666665670000000  0.0450845278402170   F   F   T
  0.6666665670000000  0.3333332839999983  0.1638889961095416   F   F   T
  0.0000000000000000  0.0000000000000000  0.0099999999999980   F   F   F
  0.0000000000000000  0.0000000000000000  0.1969143484657536   F   F   T
  0.3333332839999983  0.6666665670000000  0.1369235611481656   F   F   T
  0.6666665670000000  0.3333332839999983  0.0700837540187607   F   F   T
  0.0000000000000000  0.5000000000000000  0.1026993299103367   F   F   T
  0.4999999699999975  0.5000000000000000  0.1026706427647071   F   F   T
  0.4999999699999975  0.0000000000000000  0.1026924776268530   F   F   T
  0.1666666570000004  0.3333333129999971  0.1703442337002272   F   F   T
  0.8333332540000029  0.6666665670000000  0.0343951522779733   F   F   T
  0.6666665670000000  0.8333332540000029  0.1704004376789001   F   F   T
  0.3333333129999971  0.1666666570000004  0.0344277392743919   F   F   T
  0.1666666420000027  0.8333332540000029  0.1698973923745442   F   F   T
  0.8333333129999971  0.1666666570000004  0.0343667403085846   F   F   T
  0.1111111111110006  0.2222222222220012  0.3045515497189797   F   F   T
  0.7777777681110010  0.5555555662219973  0.3045367228707931   F   F   T
  0.4444444551109967  0.8888888792220015  0.3043864839425154   F   F   T
  0.1111111111110006  0.8888888792220015  0.2594123770529038   F   F   T
  0.7777777681110010  0.2222222222220012  0.2581695337801193   F   F   T
  0.4444444551109967  0.5555555662219973  0.2590576231142023   F   F   T
  0.1111111111110006  0.8888888792220015  0.3492872299758076   F   F   T
  0.7777777681110010  0.2222222222220012  0.3490918389170403   F   F   T
  0.4444444551109967  0.5555555662219973  0.3492009663158129   F   F   T
 
  0.00000000E+00  0.00000000E+00  0.00000000E+00
  0.00000000E+00  0.00000000E+00  0.00000000E+00
  0.00000000E+00  0.00000000E+00  0.00000000E+00
  0.00000000E+00  0.00000000E+00  0.00000000E+00
  0.00000000E+00  0.00000000E+00  0.00000000E+00
  0.00000000E+00  0.00000000E+00  0.00000000E+00
  0.00000000E+00  0.00000000E+00  0.00000000E+00
  0.00000000E+00  0.00000000E+00  0.00000000E+00
  0.00000000E+00  0.00000000E+00  0.00000000E+00
  0.00000000E+00  0.00000000E+00  0.00000000E+00
  0.00000000E+00  0.00000000E+00  0.00000000E+00
  0.00000000E+00  0.00000000E+00  0.00000000E+00
  0.00000000E+00  0.00000000E+00  0.00000000E+00
  0.00000000E+00  0.00000000E+00  0.00000000E+00
  0.00000000E+00  0.00000000E+00  0.00000000E+00
  0.00000000E+00  0.00000000E+00  0.00000000E+00
  0.00000000E+00  0.00000000E+00  0.00000000E+00
  0.00000000E+00  0.00000000E+00  0.00000000E+00
  0.00000000E+00  0.00000000E+00  0.00000000E+00
  0.00000000E+00  0.00000000E+00  0.00000000E+00
  0.00000000E+00  0.00000000E+00  0.00000000E+00
  0.00000000E+00  0.00000000E+00  0.00000000E+00
  0.00000000E+00  0.00000000E+00  0.00000000E+00
  0.00000000E+00  0.00000000E+00  0.00000000E+00
  0.00000000E+00  0.00000000E+00  0.00000000E+00
