# Supplementary material for: Crafting moiré superlattices in twisted complex oxide–transition metal dichalcogenide heterostructures
Source: Nat Commun. 2026 Feb 21;17:3025. doi: 10.1038/s41467-026-69773-7 (PMC13036047; doi:10.1038/s41467-026-69773-7)
Supplement: Supplementary file 5 — Source Data [file 41467_2026_69773_MOESM5_ESM.xlsx]

## Sheet: Fig. 2a
Fig. 2a		FSSTO/SiO2		STO/LSMO/STO(111)
	35	0.52065	35	1.55435
	35.01	0.82353	35.0048	1.46619
	35.02	0.89383	35.0096	1.40899
	35.03	0.95822	35.0144	1.37279
	35.04	1.005	35.0192	1.22466
	35.05	0.64661	35.024	1.35449
	35.06	0.64808	35.0288	1.4491
	35.07	0.89326	35.0336	1.55466
	35.08	0.65462	35.0384	1.46556
	35.09	0.8283	35.0432	1.4138
	35.1	0.82617	35.048	1.48204
	35.11	0.82447	35.0528	1.54099
	35.12	0.6427	35.0576	1.37419
	35.13	0.35232	35.0624	1.41392
	35.14	0.65715	35.0672	1.51466
	35.15	0.51652	35.072	1.43109
	35.16	0.52604	35.0768	1.33085
	35.17	1.00448	35.0816	1.32357
	35.18	1.16909	35.0864	1.45061
	35.19	1.05504	35.0912	1.44673
	35.2	0.74574	35.096	1.30764
	35.21	0.7479	35.1008	1.39273
	35.22	1.09551	35.1056	1.30691
	35.23	1.05178	35.1104	1.28056
	35.24	1.00377	35.1152	1.52556
	35.25	0.89562	35.12	1.19362
	35.26	0.82812	35.1248	1.39638
	35.27	0.89599	35.1296	1.43085
	35.28	1.00468	35.1344	1.33206
	35.29	0.65466	35.1392	1.48413
	35.3	0.52617	35.144	1.41191
	35.31	0.64774	35.1488	1.59522
	35.32	0.89436	35.1536	1.09878
	35.33	0.05888	35.1584	1.59625
	35.34	0.90423	35.1632	1.41365
	35.35	0.95017	35.168	1.39501
	35.36	0.82193	35.1728	1.46925
	35.37	0.52494	35.1776	1.15998
	35.38	0.35251	35.1824	1.23042
	35.39	0.95332	35.1872	1.25178
	35.4	0.82953	35.192	1.43172
	35.41	0.74929	35.1968	1.37209
	35.42	0.65017	35.2016	1.46746
	35.43	0.74762	35.2064	1.56901
	35.44	0.65402	35.2112	1.41716
	35.45	0.74905	35.216	1.35392
	35.46	0.75582	35.2208	1.44689
	35.47	0.64966	35.2256	1.40771
	35.48	0.53456	35.2304	1.37077
	35.49	1.00297	35.2352	1.43141
	35.5	0.64969	35.24	1.35105
	35.51	1.0929	35.2448	1.42999
	35.52	0.88877	35.2496	1.49805
	35.53	0.82759	35.2544	1.46776
	35.54	1.09268	35.2592	1.48024
	35.55	1.0907	35.264	1.39454
	35.56	0.52247	35.2688	1.44842
	35.57	0.89781	35.2736	1.44748
	35.58	0.75577	35.2784	1.513
	35.59	0.94813	35.2832	1.45074
	35.6	0.82126	35.288	1.25652
	35.61	0.8278	35.2928	1.30615
	35.62	0.65144	35.2976	1.4272
	35.63	0.74865	35.3024	1.43433
	35.64	0.74829	35.3072	1.44939
	35.65	1.05256	35.312	1.4485
	35.66	0.89261	35.3168	1.35555
	35.67	0.74455	35.3216	1.28285
	35.68	0.653	35.3264	1.35194
	35.69	0.90117	35.3312	1.35199
	35.7	0.82738	35.336	1.44835
	35.71	0.89789	35.3408	1.4312
	35.72	0.95322	35.3456	1.46393
	35.73	0.5306	35.3504	1.37407
	35.74	0.3575	35.3552	1.44732
	35.75	0.75214	35.36	1.42875
	35.76	0.53153	35.3648	1.46468
	35.77	0.74804	35.3696	1.45164
	35.78	0.74857	35.3744	1.56775
	35.79	0.89061	35.3792	1.22624
	35.8	0.74021	35.384	1.44741
	35.81	0.74388	35.3888	1.35013
	35.82	0.52805	35.3936	1.30571
	35.83	1.00175	35.3984	1.49631
	35.84	0.89873	35.4032	1.48526
	35.85	0.89404	35.408	1.41419
	35.86	0.95779	35.4128	1.35025
	35.87	0.3557	35.4176	1.3539
	35.88	0.52708	35.4224	1.46565
	35.89	0.89526	35.4272	1.49968
	35.9	0.8346	35.432	1.49749
	35.91	0.75291	35.4368	1.28225
	35.92	0.65981	35.4416	1.36716
	35.93	0.64804	35.4464	1.48413
	35.94	0.7458	35.4512	1.39366
	35.95	0.82196	35.456	1.55625
	35.96	0.96028	35.4608	1.42967
	35.97	0.75426	35.4656	1.43176
	35.98	0.5312	35.4704	1.41225
	35.99	0.82636	35.4752	1.44894
	36	0.74896	35.48	1.43045
	36.01	0.95497	35.4848	1.48393
	36.02	1.04732	35.4896	1.42001
	36.03	0.89352	35.4944	1.30703
	36.04	0.36335	35.4992	1.3727
	36.05	0.82841	35.504	1.35481
	36.06	0.74287	35.5088	1.48411
	36.07	0.35708	35.5136	1.44845
	36.08	0.53199	35.5184	1.41237
	36.09	0.82596	35.5232	1.48343
	36.1	0.89522	35.528	1.43093
	36.11	1.09071	35.5328	1.45154
	36.12	0.89567	35.5376	1.25694
	36.13	0.89183	35.5424	1.46767
	36.14	0.82407	35.5472	1.53982
	36.15	0.90085	35.552	1.30573
	36.16	0.89814	35.5568	1.55363
	36.17	0.64806	35.5616	1.43096
	36.18	0.82648	35.5664	1.41159
	36.19	0.82609	35.5712	1.48344
	36.2	0.52141	35.576	1.35009
	36.21	0.5236	35.5808	1.35644
	36.22	0.05104	35.5856	1.55759
	36.23	0.83006	35.5904	1.43214
	36.24	0.65489	35.5952	1.35032
	36.25	0.83312	35.6	1.43296
	36.26	0.94737	35.6048	1.53222
	36.27	1.08656	35.6096	1.22199
	36.28	0.6519	35.6144	1.41159
	36.29	0.89133	35.6192	1.50058
	36.3	0.65953	35.624	1.41389
	36.31	0.89247	35.6288	1.35316
	36.32	0.52569	35.6336	1.54101
	36.33	1.00888	35.6384	1.37248
	36.34	0.82534	35.6432	1.46415
	36.35	0.64918	35.648	1.28152
	36.36	0.0454	35.6528	1.53062
	36.37	0.52166	35.6576	1.32848
	36.38	0.05782	35.6624	1.49603
	36.39	1.00362	35.6672	1.40999
	36.4	0.82564	35.672	1.12617
	36.41	1.00649	35.6768	1.48131
	36.42	0.75506	35.6816	1.4995
	36.43	0.74694	35.6864	1.44812
	36.44	0.896	35.6912	1.48542
	36.45	0.95416	35.696	1.39367
	36.46	0.74652	35.7008	1.30527
	36.47	0.82696	35.7056	1.27753
	36.48	0.89318	35.7104	1.32791
	36.49	0.84075	35.7152	1.39395
	36.5	0.82968	35.72	1.39654
	36.51	0.36057	35.7248	1.37257
	36.52	0.64629	35.7296	1.43133
	36.53	0.74872	35.7344	1.37485
	36.54	0.5278	35.7392	1.58237
	36.55	0.82304	35.744	1.31116
	36.56	0.51696	35.7488	1.48332
	36.57	0.95635	35.7536	1.43056
	36.58	0.52767	35.7584	1.44875
	36.59	0.82376	35.7632	1.32883
	36.6	0.75081	35.768	1.4106
	36.61	0.82721	35.7728	1.41297
	36.62	0.89195	35.7776	1.30397
	36.63	0.83276	35.7824	1.41129
	36.64	0.95279	35.7872	1.46693
	36.65	0.64914	35.792	1.35128
	36.66	0.65767	35.7968	1.35094
	36.67	0.04415	35.8016	1.32902
	36.68	0.35127	35.8064	1.49902
	36.69	0.65864	35.8112	1.28617
	36.7	0.65181	35.816	1.49966
	36.71	0.64312	35.8208	1.35413
	36.72	0.82541	35.8256	1.46681
	36.73	0.65608	35.8304	1.33305
	36.74	0.35702	35.8352	1.30505
	36.75	0.9537	35.84	1.48277
	36.76	0.03145	35.8448	1.32872
	36.77	1.00423	35.8496	1.39117
	36.78	0.36207	35.8544	1.56763
	36.79	0.74082	35.8592	1.38828
	36.8	0.82362	35.864	1.44932
	36.81	0.75573	35.8688	1.46684
	36.82	1.05234	35.8736	1.44964
	36.83	0.75267	35.8784	1.32915
	36.84	0.35126	35.8832	1.2529
	36.85	0.51884	35.888	1.35573
	36.86	0.74731	35.8928	1.30558
	36.87	0.52683	35.8976	1.34746
	36.88	0.8277	35.9024	1.3501
	36.89	1.05465	35.9072	1.1936
	36.9	0.82977	35.912	1.41112
	36.91	0.82765	35.9168	1.51121
	36.92	0.04712	35.9216	1.55835
	36.93	0.754	35.9264	1.5573
	36.94	0.82658	35.9312	1.4313
	36.95	0.74751	35.936	1.33267
	36.96	0.52705	35.9408	1.46278
	36.97	1.00496	35.9456	1.25782
	36.98	0.53484	35.9504	1.32733
	36.99	0.65152	35.9552	1.39059
	37	0.64816	35.96	1.432
	37.01	0.89463	35.9648	1.41303
	37.02	0.89705	35.9696	1.43125
	37.03	0.7492	35.9744	1.43126
	37.04	0.89583	35.9792	1.28209
	37.05	0.9544	35.984	1.49765
	37.06	0.04127	35.9888	1.19675
	37.07	0.53713	35.9936	1.4486
	37.08	0.83532	35.9984	1.43231
	37.09	0.04411	36.0032	1.39057
	37.1	0.51726	36.008	1.39059
	37.11	0.89098	36.0128	1.54496
	37.12	0.65045	36.0176	1.46286
	37.13	0.64998	36.0224	1.37744
	37.14	0.37171	36.0272	1.41077
	37.15	0.83145	36.032	1.48082
	37.16	0.88585	36.0368	1.51353
	37.17	0.89986	36.0416	1.3038
	37.18	0.52664	36.0464	1.37748
	37.19	0.74429	36.0512	1.37086
	37.2	0.99991	36.056	1.44849
	37.21	1.04364	36.0608	1.19832
	37.22	0.65145	36.0656	1.19787
	37.23	0.74696	36.0704	1.13032
	37.24	0.82589	36.0752	1.41405
	37.25	0.65472	36.08	1.2559
	37.26	0.64709	36.0848	1.39167
	37.27	0.34815	36.0896	1.46467
	37.28	0.651	36.0944	1.42955
	37.29	0.75292	36.0992	1.44859
	37.3	0.52312	36.104	1.25399
	37.31	0.82692	36.1088	1.35182
	37.32	0.89564	36.1136	1.32849
	37.33	0.90135	36.1184	1.30912
	37.34	0.34355	36.1232	1.40872
	37.35	0.83214	36.128	1.37671
	37.36	0.65524	36.1328	1.37029
	37.37	0.74589	36.1376	1.41114
	37.38	0.83184	36.1424	1.43374
	37.39	0.75092	36.1472	1.35309
	37.4	0.53256	36.152	1.46681
	37.41	0.34904	36.1568	1.49753
	37.42	0.7512	36.1616	1.16478
	37.43	0.52247	36.1664	1.47884
	37.44	0.5246	36.1712	1.35278
	37.45	--	36.176	1.48491
	37.46	1.04448	36.1808	1.46471
	37.47	0.95593	36.1856	1.48342
	37.48	0.74621	36.1904	1.51313
	37.49	0.89677	36.1952	1.45007
	37.5	0.66543	36.2	1.47952
	37.51	0.35017	36.2048	1.49547
	37.52	0.52038	36.2096	1.34875
	37.53	0.34885	36.2144	1.16866
	37.54	0.51941	36.2192	1.37578
	37.55	0.35616	36.224	1.39329
	37.56	0.82779	36.2288	1.37468
	37.57	1.04793	36.2336	1.47779
	37.58	0.35833	36.2384	1.42904
	37.59	0.95667	36.2432	1.3904
	37.6	0.94466	36.248	1.3042
	37.61	0.52207	36.2528	1.44678
	37.62	0.88973	36.2576	1.35223
	37.63	1.04899	36.2624	1.2823
	37.64	0.65831	36.2672	1.45115
	37.65	0.94459	36.272	1.52564
	37.66	0.52341	36.2768	1.37175
	37.67	0.89597	36.2816	1.50136
	37.68	0.65303	36.2864	1.43074
	37.69	0.64921	36.2912	1.51428
	37.7	0.8297	36.296	1.44666
	37.71	0.75206	36.3008	1.44993
	37.72	0.74745	36.3056	1.51125
	37.73	0.75308	36.3104	1.39097
	37.74	0.75184	36.3152	1.52942
	37.75	0.83756	36.32	1.35567
	37.76	0.74074	36.3248	1.41028
	37.77	0.36103	36.3296	1.33215
	37.78	0.7505	36.3344	1.47979
	37.79	1.09314	36.3392	1.41397
	37.8	0.35976	36.344	1.52865
	37.81	0.52834	36.3488	1.37398
	37.82	0.7512	36.3536	1.2527
	37.83	0.74614	36.3584	1.22653
	37.84	0.74684	36.3632	1.32937
	37.85	1.00938	36.368	1.51208
	37.86	0.74688	36.3728	1.39812
	37.87	0.35854	36.3776	1.25415
	37.88	1.00205	36.3824	1.32661
	37.89	0.89237	36.3872	1.30952
	37.9	0.82849	36.392	1.30565
	37.91	1.04435	36.3968	1.39128
	37.92	0.53609	36.4016	1.4618
	37.93	0.95559	36.4064	1.44976
	37.94	0.52666	36.4112	1.41135
	37.95	0.82774	36.416	1.04518
	37.96	0.83255	36.4208	1.52748
	37.97	0.83099	36.4256	1.28687
	37.98	0.64737	36.4304	1.35108
	37.99	0.64678	36.4352	1.4706
	38	0.74958	36.44	1.33216
	38.01	0.74776	36.4448	1.30302
	38.02	0.82981	36.4496	1.37241
	38.03	0.89653	36.4544	1.30603
	38.04	0.75376	36.4592	1.33193
	38.05	0.89719	36.464	1.28297
	38.06	0.74988	36.4688	1.48149
	38.07	0.94532	36.4736	1.41283
	38.08	0.74883	36.4784	1.39647
	38.09	0.64404	36.4832	1.51509
	38.1	0.95696	36.488	1.4463
	38.11	0.73985	36.4928	1.40848
	38.12	0.75513	36.4976	1.52792
	38.13	0.94407	36.5024	1.40919
	38.14	0.04743	36.5072	1.44598
	38.15	0.5289	36.512	1.5287
	38.16	1.00584	36.5168	1.50921
	38.17	1.00303	36.5216	1.41321
	38.18	1.05119	36.5264	1.33021
	38.19	0.75183	36.5312	1.41544
	38.2	0.66225	36.536	1.3943
	38.21	0.65562	36.5408	1.16059
	38.22	0.51753	36.5456	1.55876
	38.23	0.3516	36.5504	1.4643
	38.24	0.74925	36.5552	1.35059
	38.25	0.82626	36.56	1.25514
	38.26	0.75354	36.5648	1.35115
	38.27	1.00433	36.5696	1.51172
	38.28	0.74047	36.5744	1.35082
	38.29	0.65798	36.5792	1.30272
	38.3	0.74768	36.584	1.09574
	38.31	0.8963	36.5888	1.28281
	38.32	0.051	36.5936	1.4828
	38.33	1.13112	36.5984	1.39655
	38.34	0.74694	36.6032	1.32802
	38.35	0.95031	36.608	1.16922
	38.36	0.75139	36.6128	1.41403
	38.37	0.95587	36.6176	1.39702
	38.38	0.74904	36.6224	1.42922
	38.39	1.04399	36.6272	1.41385
	38.4	0.83292	36.632	1.22558
	38.41	0.75516	36.6368	1.43514
	38.42	0.8248	36.6416	1.43476
	38.43	1.22153	36.6464	1.37191
	38.44	1.0922	36.6512	1.44882
	38.45	0.99665	36.656	1.35327
	38.46	0.95524	36.6608	1.25617
	38.47	1.00594	36.6656	1.25298
	38.48	0.95322	36.6704	1.33026
	38.49	1.00502	36.6752	1.48661
	38.5	0.95755	36.68	1.44834
	38.51	0.95482	36.6848	1.39501
	38.52	0.8222	36.6896	1.30485
	38.53	0.75311	36.6944	1.39402
	38.54	0.74511	36.6992	1.42681
	38.55	1.09181	36.704	1.49891
	38.56	1.0861	36.7088	1.19592
	38.57	0.83495	36.7136	1.19854
	38.58	0.5156	36.7184	1.19885
	38.59	0.88742	36.7232	1.48007
	38.6	0.82917	36.728	1.49627
	38.61	0.89199	36.7328	1.35045
	38.62	0.99995	36.7376	1.52607
	38.63	0.82733	36.7424	1.40875
	38.64	0.9506	36.7472	1.2561
	38.65	0.65662	36.752	1.28041
	38.66	0.65262	36.7568	1.3928
	38.67	0.89939	36.7616	1.44923
	38.68	0.83265	36.7664	1.42934
	38.69	0.89547	36.7712	1.37581
	38.7	0.89636	36.776	1.46731
	38.71	1.0554	36.7808	1.39904
	38.72	0.95287	36.7856	1.39361
	38.73	1.04996	36.7904	1.51094
	38.74	0.64844	36.7952	1.44904
	38.75	0.34949	36.8	1.37262
	38.76	0.74967	36.8048	1.40939
	38.77	1.00603	36.8096	1.35354
	38.78	1.12575	36.8144	1.35267
	38.79	0.83499	36.8192	1.33153
	38.8	0.95075	36.824	1.48164
	38.81	1.16418	36.8288	1.39046
	38.82	0.7428	36.8336	1.39651
	38.83	0.04887	36.8384	1.35115
	38.84	1.04735	36.8432	1.35323
	38.85	1.04628	36.848	1.50966
	38.86	0.90156	36.8528	1.39088
	38.87	1.04722	36.8576	1.28444
	38.88	1.09345	36.8624	1.41439
	38.89	0.7448	36.8672	1.32761
	38.9	1.0907	36.872	1.166
	38.91	1.00081	36.8768	1.39542
	38.92	0.89183	36.8816	1.16146
	38.93	0.83051	36.8864	1.39236
	38.94	0.75591	36.8912	1.42959
	38.95	1.04732	36.896	1.49912
	38.96	1.00119	36.9008	1.41144
	38.97	1.05355	36.9056	1.32957
	38.98	0.53112	36.9104	1.63318
	38.99	1.1203	36.9152	1.51098
	39	0.9487	36.92	1.414
	39.01	1.0556	36.9248	1.49794
	39.02	1.3041	36.9296	1.33033
	39.03	1.1952	36.9344	1.35064
	39.04	1.09121	36.9392	1.25351
	39.05	1.1605	36.944	1.25418
	39.06	1.00206	36.9488	1.32838
	39.07	1.00383	36.9536	1.35104
	39.08	0.82984	36.9584	1.33337
	39.09	0.89576	36.9632	1.52876
	39.1	1.08875	36.968	1.61105
	39.11	1.13464	36.9728	1.54103
	39.12	1.00378	36.9776	1.23154
	39.13	1.05335	36.9824	1.39262
	39.14	1.09256	36.9872	1.37208
	39.15	1.25426	36.992	1.3513
	39.16	1.00439	36.9968	1.35374
	39.17	1.21839	37.0016	1.46053
	39.18	0.99962	37.0064	1.5447
	39.19	1.30849	37.0112	1.19788
	39.2	1.05162	37.016	1.28146
	39.21	0.82953	37.0208	1.39271
	39.22	0.9622	37.0256	1.3496
	39.23	1.25332	37.0304	1.34755
	39.24	1.00079	37.0352	1.42785
	39.25	1.09205	37.04	1.43039
	39.26	1.33169	37.0448	1.46933
	39.27	1.19534	37.0496	1.33125
	39.28	1.22652	37.0544	1.32966
	39.29	1.1958	37.0592	1.59423
	39.3	1.16237	37.064	1.37217
	39.31	1.19228	37.0688	1.32907
	39.32	1.27834	37.0736	1.41373
	39.33	1.19662	37.0784	1.28095
	39.34	1.256	37.0832	1.25957
	39.35	1.34911	37.088	1.41452
	39.36	1.25197	37.0928	1.3936
	39.37	1.19444	37.0976	1.43151
	39.38	1.19595	37.1024	1.37153
	39.39	1.19808	37.1072	1.32602
	39.4	1.12799	37.112	1.37144
	39.41	1.42979	37.1168	1.43102
	39.42	1.25065	37.1216	1.42858
	39.43	1.19837	37.1264	1.41245
	39.44	1.25093	37.1312	1.35156
	39.45	1.19452	37.136	1.38995
	39.46	1.16751	37.1408	1.19625
	39.47	1.30618	37.1456	1.51123
	39.48	1.25072	37.1504	1.37566
	39.49	1.42866	37.1552	1.38973
	39.5	1.25764	37.16	1.41063
	39.51	1.13232	37.1648	1.25933
	39.52	1.46632	37.1696	1.46665
	39.53	1.48162	37.1744	1.27712
	39.54	1.46443	37.1792	1.43507
	39.55	1.25465	37.184	1.52557
	39.56	1.33329	37.1888	1.08872
	39.57	1.32465	37.1936	1.3045
	39.58	1.42949	37.1984	1.51254
	39.59	1.58003	37.2032	1.25869
	39.6	1.46562	37.208	1.37427
	39.61	1.34774	37.2128	1.19464
	39.62	1.57956	37.2176	1.08961
	39.63	1.46284	37.2224	1.42734
	39.64	1.32881	37.2272	1.25628
	39.65	1.51292	37.232	1.0869
	39.66	1.37598	37.2368	1.34778
	39.67	1.54307	37.2416	1.25472
	39.68	1.59372	37.2464	1.40765
	39.69	1.4479	37.2512	1.43154
	39.7	1.53971	37.256	1.42805
	39.71	1.51418	37.2608	1.42863
	39.72	1.59364	37.2656	1.3725
	39.73	1.65427	37.2704	1.4678
	39.74	1.71485	37.2752	1.41348
	39.75	1.60829	37.28	1.39579
	39.76	1.61639	37.2848	1.42885
	39.77	1.56735	37.2896	1.45038
	39.78	1.73098	37.2944	1.48458
	39.79	1.64099	37.2992	1.49887
	39.8	1.6279	37.304	1.30582
	39.81	1.79806	37.3088	1.32758
	39.82	1.74937	37.3136	1.51153
	39.83	1.72315	37.3184	1.2839
	39.84	1.74922	37.3232	1.33145
	39.85	1.69238	37.328	1.55626
	39.86	1.67231	37.3328	1.39439
	39.87	1.78823	37.3376	1.39044
	39.88	1.7758	37.3424	1.32597
	39.89	1.85471	37.3472	1.47023
	39.9	1.92435	37.352	1.33256
	39.91	1.91151	37.3568	1.3729
	39.92	1.91859	37.3616	1.49755
	39.93	2.00372	37.3664	1.4947
	39.94	1.84867	37.3712	1.5687
	39.95	1.97307	37.376	1.35656
	39.96	2.07037	37.3808	1.33078
	39.97	1.98814	37.3856	1.28213
	39.98	2.09853	37.3904	1.4659
	39.99	2.03092	37.3952	1.13229
	40	2.0903	37.4	1.51406
	40.01	2.11752	37.4048	1.50926
	40.02	2.10505	37.4096	1.32917
	40.03	2.22259	37.4144	1.51308
	40.04	2.19611	37.4192	1.41279
	40.05	2.21941	37.424	1.49395
	40.06	2.27348	37.4288	1.4114
	40.07	2.26373	37.4336	1.44673
	40.08	2.36898	37.4384	1.49765
	40.09	2.37467	37.4432	1.46706
	40.1	2.46418	37.448	1.45202
	40.11	2.44204	37.4528	1.46865
	40.12	2.52288	37.4576	1.46548
	40.13	2.59188	37.4624	1.27671
	40.14	2.55612	37.4672	1.22344
	40.15	2.6291	37.472	1.37134
	40.16	2.59843	37.4768	1.40969
	40.17	2.6105	37.4816	1.57095
	40.18	2.70099	37.4864	1.16753
	40.19	2.71653	37.4912	1.49714
	40.2	2.71543	37.496	1.3934
	40.21	2.78382	37.5008	1.52682
	40.22	2.73684	37.5056	1.61941
	40.23	2.78212	37.5104	1.42772
	40.24	2.79251	37.5152	1.39586
	40.25	2.75977	37.52	1.30773
	40.26	2.78805	37.5248	1.44876
	40.27	2.78505	37.5296	1.51325
	40.28	2.79458	37.5344	1.44956
	40.29	2.77967	37.5392	1.54121
	40.3	2.73469	37.544	1.51154
	40.31	2.76784	37.5488	1.57004
	40.32	2.70329	37.5536	1.39119
	40.33	2.7106	37.5584	1.44734
	40.34	2.70764	37.5632	1.48368
	40.35	2.63741	37.568	1.49838
	40.36	2.59099	37.5728	1.39293
	40.37	2.58562	37.5776	1.59749
	40.38	2.5436	37.5824	1.49571
	40.39	2.5433	37.5872	1.3723
	40.4	2.48604	37.592	1.35217
	40.41	2.44533	37.5968	1.42896
	40.42	2.39878	37.6016	1.41045
	40.43	2.34906	37.6064	1.52879
	40.44	2.36701	37.6112	1.44455
	40.45	2.32538	37.616	1.4637
	40.46	2.33913	37.6208	1.41204
	40.47	2.17183	37.6256	1.27674
	40.48	2.161	37.6304	1.37183
	40.49	2.11591	37.6352	1.42934
	40.5	2.1551	37.64	1.42911
	40.51	2.17538	37.6448	1.41196
	40.52	2.07191	37.6496	1.25358
	40.53	2.03975	37.6544	1.22997
	40.54	1.98965	37.6592	1.52883
	40.55	1.99449	37.664	1.53989
	40.56	1.84224	37.6688	1.30418
	40.57	1.93955	37.6736	1.48398
	40.58	2.01078	37.6784	1.39502
	40.59	1.83764	37.6832	1.51466
	40.6	1.81392	37.688	1.56972
	40.61	1.79097	37.6928	1.49757
	40.62	1.65397	37.6976	1.41272
	40.63	1.86878	37.7024	1.55396
	40.64	1.70408	37.7072	1.33014
	40.65	1.74788	37.712	1.48489
	40.66	1.8076	37.7168	1.46609
	40.67	1.66465	37.7216	1.49711
	40.68	1.71128	37.7264	1.60829
	40.69	1.72203	37.7312	1.44776
	40.7	1.44825	37.736	1.4983
	40.71	1.44971	37.7408	1.4986
	40.72	1.62831	37.7456	1.48555
	40.73	1.52694	37.7504	1.53986
	40.74	1.6859	37.7552	1.65489
	40.75	1.50092	37.76	1.50029
	40.76	1.63195	37.7648	1.51521
	40.77	1.58316	37.7696	1.55517
	40.78	1.53973	37.7744	1.45142
	40.79	1.48423	37.7792	1.4504
	40.8	1.58378	37.784	1.32948
	40.81	1.53259	37.7888	1.30493
	40.82	1.66053	37.7936	1.43049
	40.83	1.51539	37.7984	1.40707
	40.84	1.49789	37.8032	1.39131
	40.85	1.57091	37.808	1.30885
	40.86	1.48191	37.8128	1.44666
	40.87	1.5582	37.8176	1.59061
	40.88	1.39472	37.8224	1.42838
	40.89	1.44987	37.8272	1.44804
	40.9	1.25458	37.832	1.37418
	40.91	1.41274	37.8368	1.35164
	40.92	1.39166	37.8416	1.54121
	40.93	1.41098	37.8464	1.58052
	40.94	1.48231	37.8512	1.52912
	40.95	1.42941	37.856	1.4833
	40.96	1.28395	37.8608	1.53026
	40.97	1.45043	37.8656	1.47989
	40.98	1.33233	37.8704	1.55368
	40.99	1.28357	37.8752	1.37514
	41	1.35429	37.88	1.52662
	41.01	1.1955	37.8848	1.43093
	41.02	1.46621	37.8896	1.4673
	41.03	1.13192	37.8944	1.38676
	41.04	1.35431	37.8992	1.41601
	41.05	1.37401	37.904	1.43271
	41.06	1.23034	37.9088	1.54426
	41.07	1.12527	37.9136	1.51069
	41.08	1.19238	37.9184	1.51058
	41.09	1.308	37.9232	1.3516
	41.1	0.82491	37.928	1.51475
	41.11	1.30123	37.9328	1.49784
	41.12	1.13011	37.9376	1.48083
	41.13	1.08952	37.9424	1.49796
	41.14	1.16689	37.9472	1.38908
	41.15	1.19413	37.952	1.63099
	41.16	1.08956	37.9568	1.54235
	41.17	1.09572	37.9616	1.43263
	41.18	1.30492	37.9664	1.51279
	41.19	1.22115	37.9712	1.58578
	41.2	1.19516	37.976	1.5101
	41.21	1.00389	37.9808	1.5557
	41.22	1.22923	37.9856	1.71086
	41.23	1.12891	37.9904	1.60493
	41.24	1.09011	37.9952	1.59929
	41.25	1.16422	38	1.52846
	41.26	1.05365	38.0048	1.5246
	41.27	1.32885	38.0096	1.52717
	41.28	1.08911	38.0144	1.5956
	41.29	1.0062	38.0192	1.50998
	41.3	1.12635	38.024	1.49845
	41.31	1.16777	38.0288	1.57144
	41.32	1.04795	38.0336	1.37278
	41.33	0.89805	38.0384	1.51192
	41.34	1.12773	38.0432	1.52608
	41.35	1.19643	38.048	1.5292
	41.36	1.27982	38.0528	1.62935
	41.37	0.95459	38.0576	1.65151
	41.38	0.95373	38.0624	1.55584
	41.39	0.83268	38.0672	1.55497
	41.4	1.09176	38.072	1.633
	41.41	0.82774	38.0768	1.63198
	41.42	0.5276	38.0816	1.54087
	41.43	0.89754	38.0864	1.67487
	41.44	1.0865	38.0912	1.53876
	41.45	1.28527	38.096	1.61704
	41.46	0.8943	38.1008	1.75809
	41.47	0.75225	38.1056	1.67291
	41.48	0.89815	38.1104	1.77369
	41.49	1.0539	38.1152	1.7126
	41.5	1.00458	38.12	1.66464
	41.51	0.90139	38.1248	1.6311
	41.52	0.95303	38.1296	1.71263
	41.53	1.09241	38.1344	1.69513
	41.54	0.89408	38.1392	1.55666
	41.55	1.09672	38.144	1.73342
	41.56	0.90069	38.1488	1.73282
	41.57	1.05314	38.1536	1.7033
	41.58	0.82879	38.1584	1.66117
	41.59	1.00295	38.1632	1.69084
	41.6	0.89395	38.168	1.67409
	41.61	1.00191	38.1728	1.71512
	41.62	0.53031	38.1776	1.65203
	41.63	1.04796	38.1824	1.65407
	41.64	0.65098	38.1872	1.71959
	41.65	0.95209	38.192	1.73221
	41.66	1.20165	38.1968	1.73015
	41.67	0.95241	38.2016	1.6956
	41.68	0.94927	38.2064	1.81294
	41.69	0.36553	38.2112	1.79829
	41.7	1.00101	38.216	1.64802
	41.71	0.82254	38.2208	1.61883
	41.72	0.89206	38.2256	1.59242
	41.73	0.34213	38.2304	1.77584
	41.74	0.52914	38.2352	1.81308
	41.75	1.01155	38.24	1.74094
	41.76	0.89516	38.2448	1.80486
	41.77	0.34353	38.2496	1.78178
	41.78	0.75301	38.2544	1.74759
	41.79	0.74498	38.2592	1.73273
	41.8	0.88858	38.264	1.79188
	41.81	0.65863	38.2688	1.76806
	41.82	0.64773	38.2736	1.72966
	41.83	0.74747	38.2784	1.78223
	41.84	0.74479	38.2832	1.75899
	41.85	0.82153	38.288	1.63367
	41.86	0.7493	38.2928	1.731
	41.87	0.75252	38.2976	1.75718
	41.88	0.75429	38.3024	1.6372
	41.89	1.00682	38.3072	1.65976
	41.9	0.65617	38.312	1.78226
	41.91	0.65452	38.3168	1.74089
	41.92	0.74367	38.3216	1.69575
	41.93	0.74856	38.3264	1.82918
	41.94	0.82565	38.3312	1.65394
	41.95	0.54004	38.336	1.70251
	41.96	0.89784	38.3408	1.69252
	41.97	0.34928	38.3456	1.68566
	41.98	1.00208	38.3504	1.69228
	41.99	0.74568	38.3552	1.78445
	42	0.03555	38.36	1.80693
	42.01	0.75003	38.3648	1.7502
	42.02	0.82945	38.3696	1.85754
	42.03	0.95097	38.3744	1.80678
	42.04	0.75045	38.3792	1.80651
	42.05	0.52677	38.384	1.72974
	42.06	0.5282	38.3888	1.78438
	42.07	0.7464	38.3936	1.78217
	42.08	0.89819	38.3984	1.74791
	42.09	0.65095	38.4032	1.88713
	42.1	0.52092	38.408	1.71408
	42.11	0.34596	38.4128	1.70375
	42.12	1.00331	38.4176	1.80548
	42.13	0.655	38.4224	1.86574
	42.14	0.35809	38.4272	1.80493
	42.15	0.52423	38.432	1.76495
	42.16	0.95555	38.4368	1.80487
	42.17	0.34924	38.4416	1.69266
	42.18	0.53289	38.4464	1.78685
	42.19	0.3407	38.4512	1.75672
	42.2	0.94898	38.456	1.78082
	42.21	0.52634	38.4608	1.81059
	42.22	0.51858	38.4656	1.77969
	42.23	0.82843	38.4704	1.87056
	42.24	0.52141	38.4752	1.73983
	42.25	0.65304	38.48	1.8754
	42.26	0.74789	38.4848	1.86881
	42.27	0.74392	38.4896	1.71527
	42.28	0.6503	38.4944	1.88869
	42.29	0.65704	38.4992	1.77439
	42.3	0.34885	38.504	1.72667
	42.31	0.52018	38.5088	1.78901
	42.32	0.6509	38.5136	1.77288
	42.33	0.3406	38.5184	1.72226
	42.34	0.52385	38.5232	1.80611
	42.35	0.53286	38.528	1.84347
	42.36	0.03371	38.5328	1.91952
	42.37	0.65198	38.5376	1.80852
	42.38	0.65539	38.5424	1.73425
	42.39	0.82543	38.5472	1.8541
	42.4	0.65269	38.552	1.73022
	42.41	0.8966	38.5568	1.76071
	42.42	0.65073	38.5616	1.82851
	42.43	0.52664	38.5664	1.70985
	42.44	0.65126	38.5712	1.86149
	42.45	0.04044	38.576	1.82159
	42.46	0.52372	38.5808	1.75965
	42.47	0.65262	38.5856	1.81995
	42.48	0.75181	38.5904	1.8536
	42.49	0.34733	38.5952	1.78917
	42.5	0.8979	38.6	1.722
	42.51	0.04798	38.6048	1.73859
	42.52	1.08674	38.6096	1.79969
	42.53	--	38.6144	1.87723
	42.54	0.82352	38.6192	1.82264
	42.55	0.95072	38.624	1.88326
	42.56	0.52501	38.6288	1.78906
	42.57	0.64851	38.6336	1.79987
	42.58	0.65555	38.6384	1.92487
	42.59	0.82612	38.6432	1.83415
	42.6	0.64801	38.648	1.79653
	42.61	0.75169	38.6528	1.81287
	42.62	0.35984	38.6576	1.78157
	42.63	0.75626	38.6624	1.8262
	42.64	0.04689	38.6672	1.73359
	42.65	0.84025	38.672	1.829
	42.66	0.53116	38.6768	1.74206
	42.67	0.74115	38.6816	1.82806
	42.68	0.54352	38.6864	1.80513
	42.69	0.34545	38.6912	1.83087
	42.7	0.64979	38.696	1.80059
	42.71	0.75113	38.7008	1.81345
	42.72	0.65355	38.7056	1.82837
	42.73	0.34914	38.7104	1.84422
	42.74	0.6466	38.7152	1.82803
	42.75	0.34325	38.72	1.73913
	42.76	0.52749	38.7248	1.75762
	42.77	0.35226	38.7296	1.75764
	42.78	0.35929	38.7344	1.90632
	42.79	0.0571	38.7392	1.94171
	42.8	0.34224	38.744	1.96573
	42.81	0.75318	38.7488	1.86358
	42.82	0.65109	38.7536	1.81379
	42.83	0.35153	38.7584	1.84742
	42.84	0.06737	38.7632	1.9132
	42.85	0.5255	38.768	1.937
	42.86	0.64157	38.7728	1.88632
	42.87	0.52609	38.7776	1.88143
	42.88	0.90308	38.7824	1.88425
	42.89	0.34788	38.7872	1.85158
	42.9	0.89631	38.792	1.84388
	42.91	0.75822	38.7968	1.81376
	42.92	0.04524	38.8016	1.86348
	42.93	--	38.8064	1.7987
	42.94	0.64766	38.8112	1.85517
	42.95	0.64852	38.816	1.93047
	42.96	0.64164	38.8208	1.80764
	42.97	0.35185	38.8256	1.88167
	42.98	0.75096	38.8304	1.91978
	42.99	0.75359	38.8352	1.74721
	43	0.51775	38.84	1.84963
	43.01	0.53065	38.8448	1.8954
	43.02	0.04864	38.8496	1.89713
	43.03	0.52052	38.8544	1.73866
	43.04	0.99906	38.8592	1.82834
	43.05	0.53505	38.864	1.89446
	43.06	0.35449	38.8688	1.78983
	43.07	0.52598	38.8736	1.92963
	43.08	0.33836	38.8784	1.89521
	43.09	0.53543	38.8832	1.94782
	43.1	0.36639	38.888	1.95413
	43.11	0.83801	38.8928	1.81933
	43.12	0.52403	38.8976	1.88703
	43.13	0.74134	38.9024	1.81866
	43.14	0.65229	38.9072	1.83721
	43.15	0.35265	38.912	1.92568
	43.16	0.34494	38.9168	1.91303
	43.17	0.52591	38.9216	1.79644
	43.18	0.75243	38.9264	1.82231
	43.19	0.6618	38.9312	1.86084
	43.2	0.74713	38.936	1.90067
	43.21	0.05892	38.9408	1.94221
	43.22	0.82357	38.9456	1.83557
	43.23	0.74651	38.9504	1.91969
	43.24	0.34682	38.9552	1.89481
	43.25	0.82601	38.96	1.95543
	43.26	0.54024	38.9648	1.78147
	43.27	0.35218	38.9696	1.882
	43.28	0.64823	38.9744	1.92088
	43.29	0.35395	38.9792	1.9306
	43.3	0.75404	38.984	1.91862
	43.31	0.06506	38.9888	1.87671
	43.32	0.35564	38.9936	1.89082
	43.33	0.52492	38.9984	1.96414
	43.34	0.06288	39.0032	1.89016
	43.35	0.36359	39.008	1.98988
	43.36	0.66961	39.0128	1.92877
	43.37	0.75156	39.0176	1.88979
	43.38	0.52824	39.0224	1.93515
	43.39	0.53035	39.0272	1.82632
	43.4	0.74719	39.032	1.86776
	43.41	0.84195	39.0368	2.03008
	43.42	0.52815	39.0416	1.88265
	43.43	1.00236	39.0464	1.90132
	43.44	0.52244	39.0512	1.89454
	43.45	0.65055	39.056	1.89425
	43.46	0.54676	39.0608	1.90207
	43.47	0.52355	39.0656	1.91338
	43.48	0.0525	39.0704	1.91216
	43.49	0.83174	39.0752	1.95714
	43.5	0.34284	39.08	1.85883
	43.51	0.52617	39.0848	1.90827
	43.52	0.53026	39.0896	1.86762
	43.53	0.65131	39.0944	1.93484
	43.54	0.65174	39.0992	1.97746
	43.55	0.89572	39.104	1.95042
	43.56	0.52255	39.1088	1.94251
	43.57	0.34169	39.1136	1.86995
	43.58	0.35797	39.1184	1.97035
	43.59	0.89807	39.1232	1.86389
	43.6	0.52983	39.128	1.97573
	43.61	0.83525	39.1328	1.80683
	43.62	0.34404	39.1376	1.98992
	43.63	0.89585	39.1424	1.97498
	43.64	0.74342	39.1472	1.88306
	43.65	0.34058	39.152	1.99894
	43.66	0.64917	39.1568	1.93093
	43.67	0.64992	39.1616	1.91403
	43.68	0.75094	39.1664	1.96285
	43.69	0.33987	39.1712	1.95156
	43.7	0.36095	39.176	1.92911
	43.71	0.75342	39.1808	2.01253
	43.72	0.53298	39.1856	1.96341
	43.73	0.04029	39.1904	2.01346
	43.74	0.83012	39.1952	1.96979
	43.75	0.64907	39.2	1.93698
	43.76	0.34561	39.2048	2.01349
	43.77	0.04419	39.2096	1.96951
	43.78	0.64845	39.2144	1.90305
	43.79	0.04646	39.2192	1.981
	43.8	0.83154	39.224	1.93654
	43.81	0.5332	39.2288	1.91935
	43.82	0.34733	39.2336	1.99339
	43.83	0.89826	39.2384	2.00014
	43.84	0.82944	39.2432	1.93476
	43.85	0.52937	39.248	2.04732
	43.86	--	39.2528	1.91989
	43.87	0.6549	39.2576	1.9796
	43.88	0.04763	39.2624	1.93699
	43.89	0.53576	39.2672	1.95912
	43.9	0.3547	39.272	2.05017
	43.91	0.51926	39.2768	1.98976
	43.92	0.75213	39.2816	1.95657
	43.93	0.35694	39.2864	2.07648
	43.94	0.34592	39.2912	1.94968
	43.95	0.64973	39.296	2.01136
	43.96	0.64476	39.3008	2.06636
	43.97	0.34708	39.3056	2.11679
	43.98	0.34659	39.3104	1.97459
	43.99	0.51546	39.3152	2.03714
	44	0.52267	39.32	2.03845
	44.01	0.52239	39.3248	2.10953
	44.02	0.65048	39.3296	1.99997
	44.03	0.6451	39.3344	2.09862
	44.04	0.8935	39.3392	2.03604
	44.05	0.52369	39.344	2.07989
	44.06	0.36737	39.3488	2.10571
	44.07	0.65412	39.3536	2.06402
	44.08	0.74126	39.3584	2.01462
	44.09	0.52922	39.3632	2.04031
	44.1	0.52787	39.368	2.04952
	44.11	0.66085	39.3728	2.08627
	44.12	0.52393	39.3776	2.04409
	44.13	0.89876	39.3824	2.08339
	44.14	0.52122	39.3872	2.16624
	44.15	0.75695	39.392	2.07329
	44.16	0.74632	39.3968	2.0866
	44.17	0.53001	39.4016	2.09239
	44.18	0.05626	39.4064	2.11511
	44.19	0.34439	39.4112	2.12895
	44.2	0.89563	39.416	2.1432
	44.21	0.35839	39.4208	2.12128
	44.22	0.04591	39.4256	2.19554
	44.23	0.3578	39.4304	2.14782
	44.24	0.3517	39.4352	2.14808
	44.25	0.3601	39.44	2.18049
	44.26	0.52532	39.4448	2.16053
	44.27	0.75456	39.4496	2.22864
	44.28	0.82723	39.4544	2.21986
	44.29	0.35046	39.4592	2.2179
	44.3	0.05576	39.464	2.27429
	44.31	0.75173	39.4688	2.22225
	44.32	0.36201	39.4736	2.2371
	44.33	0.51713	39.4784	2.27372
	44.34	0.35036	39.4832	2.24809
	44.35	0.66021	39.488	2.24974
	44.36	0.82648	39.4928	2.29655
	44.37	0.64471	39.4976	2.27516
	44.38	0.65724	39.5024	2.26424
	44.39	0.66229	39.5072	2.30031
	44.4	0.75113	39.512	2.3414
	44.41	0.6445	39.5168	2.31625
	44.42	0.74366	39.5216	2.28954
	44.43	0.64822	39.5264	2.32041
	44.44	0.36474	39.5312	2.27975
	44.45	0.65749	39.536	2.39825
	44.46	1.00219	39.5408	2.34653
	44.47	0.35301	39.5456	2.35316
	44.48	0.03104	39.5504	2.29097
	44.49	0.82934	39.5552	2.35853
	44.5	0.6532	39.56	2.3049
	44.51	0.53504	39.5648	2.36146
	44.52	0.04001	39.5696	2.33095
	44.53	0.65308	39.5744	2.39608
	44.54	0.74804	39.5792	2.35919
	44.55	0.34626	39.584	2.34227
	44.56	0.52766	39.5888	2.31778
	44.57	0.06032	39.5936	2.35369
	44.58	0.75153	39.5984	2.33224
	44.59	0.34972	39.6032	2.39648
	44.6	0.74261	39.608	2.31372
	44.61	0.89626	39.6128	2.3566
	44.62	0.34889	39.6176	2.3759
	44.63	0.34665	39.6224	2.39737
	44.64	0.82874	39.6272	2.32296
	44.65	0.82457	39.632	2.36065
	44.66	0.34537	39.6368	2.32917
	44.67	0.53145	39.6416	2.37478
	44.68	0.53371	39.6464	2.42094
	44.69	0.82325	39.6512	2.43444
	44.7	0.53514	39.656	2.44384
	44.71	0.82975	39.6608	2.39631
	44.72	0.75004	39.6656	2.43228
	44.73	0.35681	39.6704	2.40243
	44.74	0.03165	39.6752	2.47445
	44.75	0.0434	39.68	2.43654
	44.76	0.52093	39.6848	2.42331
	44.77	0.89361	39.6896	2.47354
	44.78	0.34502	39.6944	2.42025
	44.79	0.74422	39.6992	2.49577
	44.8	0.04281	39.704	2.52154
	44.81	0.04763	39.7088	2.51196
	44.82	0.04708	39.7136	2.49189
	44.83	0.05069	39.7184	2.51302
	44.84	--	39.7232	2.58243
	44.85	0.3461	39.728	2.55053
	44.86	0.89725	39.7328	2.57929
	44.87	0.51993	39.7376	2.53838
	44.88	0.65201	39.7424	2.56736
	44.89	0.64597	39.7472	2.6014
	44.9	0.75621	39.752	2.63324
	44.91	0.95495	39.7568	2.66541
	44.92	0.35241	39.7616	2.63682
	44.93	0.35675	39.7664	2.63463
	44.94	0.73693	39.7712	2.6753
	44.95	0.64684	39.776	2.69668
	44.96	0.52203	39.7808	2.64847
	44.97	0.34914	39.7856	2.683
	44.98	0.66019	39.7904	2.72727
	44.99	0.05824	39.7952	2.73596
	45	0.746	39.8	2.74253
	45.01	0.5195	39.8048	2.71791
	45.02	--	39.8096	2.72843
	45.03	0.65307	39.8144	2.76749
	45.04	0.03961	39.8192	2.77858
	45.05	0.07679	39.824	2.8101
	45.06	0.52345	39.8288	2.79646
	45.07	0.53425	39.8336	2.78792
	45.08	0.36633	39.8384	2.83208
	45.09	0.03707	39.8432	2.81981
	45.1	0.3442	39.848	2.83603
	45.11	0.74396	39.8528	2.87258
	45.12	0.89645	39.8576	2.90263
	45.13	0.64263	39.8624	2.89781
	45.14	0.36127	39.8672	2.9179
	45.15	0.5264	39.872	2.92962
	45.16	0.82668	39.8768	2.92755
	45.17	0.35085	39.8816	2.98919
	45.18	0.35122	39.8864	3.00736
	45.19	0.52609	39.8912	3.0341
	45.2	0.04104	39.896	3.05269
	45.21	0.65372	39.9008	3.1018
	45.22	0.52896	39.9056	3.15997
	45.23	0.52961	39.9104	3.17774
	45.24	0.33738	39.9152	3.22128
	45.25	0.06412	39.92	3.26279
	45.26	0.53687	39.9248	3.32387
	45.27	0.52527	39.9296	3.37372
	45.28	0.04681	39.9344	3.42228
	45.29	0.74484	39.9392	3.46249
	45.3	0.04681	39.944	3.52784
	45.31	0.34624	39.9488	3.59315
	45.32	0.82184	39.9536	3.65198
	45.33	0.05926	39.9584	3.7127
	45.34	0.52495	39.9632	3.79515
	45.35	0.65041	39.968	3.84829
	45.36	0.52316	39.9728	3.92904
	45.37	0.64658	39.9776	4.00574
	45.38	0.83563	39.9824	4.08506
	45.39	0.53001	39.9872	4.17073
	45.4	0.65154	39.992	4.25904
	45.41	0.6604	39.9968	4.34124
	45.42	0.89439	40.0016	4.44238
	45.43	0.53579	40.0064	4.56716
	45.44	0.83421	40.0112	4.71109
	45.45	0.5239	40.016	4.88168
	45.46	0.53394	40.0208	5.11789
	45.47	0.51996	40.0256	5.38953
	45.48	0.06236	40.0304	5.59468
	45.49	0.03302	40.0352	5.70734
	45.5	--	40.04	5.75081
	45.51	0.64987	40.0448	5.76319
	45.52	0.34313	40.0496	5.79285
	45.53	0.52406	40.0544	5.84828
	45.54	0.37053	40.0592	5.89944
	45.55	0.74494	40.064	5.92191
	45.56	0.35669	40.0688	5.90859
	45.57	0.53933	40.0736	5.88355
	45.58	0.34429	40.0784	5.86632
	45.59	0.35753	40.0832	5.84144
	45.6	0.53352	40.088	5.80131
	45.61	0.88807	40.0928	5.7254
	45.62	0.34013	40.0976	5.63283
	45.63	0.04731	40.1024	5.51727
	45.64	0.34753	40.1072	5.29165
	45.65	0.52635	40.112	5.03225
	45.66	0.74546	40.1168	4.83407
	45.67	0.35234	40.1216	4.69665
	45.68	0.04123	40.1264	4.5915
	45.69	0.6538	40.1312	4.50531
	45.7	0.8313	40.136	4.42118
	45.71	0.52869	40.1408	4.33349
	45.72	0.75415	40.1456	4.25899
	45.73	0.34307	40.1504	4.19689
	45.74	0.89392	40.1552	4.14264
	45.75	0.52921	40.16	4.09172
	45.76	0.52715	40.1648	4.0394
	45.77	0.52255	40.1696	3.99529
	45.78	0.52329	40.1744	3.96401
	45.79	0.51585	40.1792	3.92721
	45.8	0.52016	40.184	3.89027
	45.81	0.35292	40.1888	3.873
	45.82	0.06759	40.1936	3.8565
	45.83	0.35453	40.1984	3.82674
	45.84	0.52027	40.2032	3.81253
	45.85	--	40.208	3.8116
	45.86	0.52591	40.2128	3.78444
	45.87	0.52423	40.2176	3.77508
	45.88	0.34353	40.2224	3.75652
	45.89	--	40.2272	3.75063
	45.9	0.35324	40.232	3.72693
	45.91	0.65464	40.2368	3.71107
	45.92	0.64693	40.2416	3.69539
	45.93	0.05706	40.2464	3.69357
	45.94	0.35864	40.2512	3.68709
	45.95	0.34994	40.256	3.65993
	45.96	0.53154	40.2608	3.65107
	45.97	0.34758	40.2656	3.64055
	45.98	0.65431	40.2704	3.61212
	45.99	--	40.2752	3.59347
	46	0.35612	40.28	3.57299
	46.01	0.34072	40.2848	3.55451
	46.02	0.89105	40.2896	3.53438
	46.03	0.82949	40.2944	3.52361
	46.04	0.65539	40.2992	3.51398
	46.05	0.52679	40.304	3.50218
	46.06	0.82553	40.3088	3.4815
	46.07	0.66241	40.3136	3.47261
	46.08	--	40.3184	3.44504
	46.09	0.64924	40.3232	3.41945
	46.1	--	40.328	3.42224
	46.11	0.75536	40.3328	3.39421
	46.12	0.74945	40.3376	3.39901
	46.13	0.64839	40.3424	3.37498
	46.14	1.00719	40.3472	3.35891
	46.15	0.74956	40.352	3.34205
	46.16	0.52583	40.3568	3.33447
	46.17	0.04883	40.3616	3.32447
	46.18	0.5293	40.3664	3.29516
	46.19	0.35572	40.3712	3.27852
	46.2	0.5213	40.376	3.29966
	46.21	0.35282	40.3808	3.28039
	46.22	0.74846	40.3856	3.26488
	46.23	0.36042	40.3904	3.27009
	46.24	0.53093	40.3952	3.25803
	46.25	0.34498	40.4	3.24861
	46.26	0.74815	40.4048	3.23341
	46.27	0.75123	40.4096	3.25596
	46.28	0.64953	40.4144	3.24577
	46.29	0.05774	40.4192	3.22954
	46.3	0.03715	40.424	3.22703
	46.31	1.00447	40.4288	3.23662
	46.32	0.82317	40.4336	3.26111
	46.33	0.33945	40.4384	3.24385
	46.34	0.34602	40.4432	3.22928
	46.35	0.82945	40.448	3.25274
	46.36	0.52415	40.4528	3.21733
	46.37	0.52272	40.4576	3.22572
	46.38	0.35199	40.4624	3.23598
	46.39	0.75038	40.4672	3.23791
	46.4	0.65448	40.472	3.2469
	46.41	0.04681	40.4768	3.26067
	46.42	0.75312	40.4816	3.26101
	46.43	0.53494	40.4864	3.24758
	46.44	0.75288	40.4912	3.22607
	46.45	0.64473	40.496	3.23364
	46.46	0.89382	40.5008	3.22656
	46.47	0.7487	40.5056	3.20944
	46.48	0.52445	40.5104	3.2383
	46.49	0.35085	40.5152	3.2186
	46.5	0.75119	40.52	3.24425
	46.51	0.04626	40.5248	3.21752
	46.52	0.64662	40.5296	3.21499
	46.53	0.52178	40.5344	3.21245
	46.54	0.05759	40.5392	3.1993
	46.55	0.52263	40.544	3.21564
	46.56	0.51875	40.5488	3.20043
	46.57	0.34555	40.5536	3.18749
	46.58	0.52218	40.5584	3.17879
	46.59	0.04305	40.5632	3.1521
	46.6	0.53053	40.568	3.17786
	46.61	0.53326	40.5728	3.16089
	46.62	0.04778	40.5776	3.15232
	46.63	0.74839	40.5824	3.11577
	46.64	0.34437	40.5872	3.13555
	46.65	0.05603	40.592	3.1353
	46.66	0.04501	40.5968	3.10759
	46.67	0.35566	40.6016	3.098
	46.68	0.35626	40.6064	3.08573
	46.69	0.65606	40.6112	3.09419
	46.7	0.04501	40.616	3.0723
	46.71	0.7492	40.6208	3.09522
	46.72	0.35075	40.6256	3.0498
	46.73	0.34506	40.6304	3.0389
	46.74	0.64681	40.6352	3.0531
	46.75	0.64955	40.64	3.039
	46.76	0.06036	40.6448	3.01667
	46.77	0.52077	40.6496	3.01064
	46.78	0.35532	40.6544	3.02286
	46.79	0.35137	40.6592	3.00891
	46.8	0.04116	40.664	2.98697
	46.81	0.65397	40.6688	2.98168
	46.82	0.34033	40.6736	3.0198
	46.83	0.34288	40.6784	2.96106
	46.84	0.35562	40.6832	2.95189
	46.85	0.5252	40.688	2.95732
	46.86	0.5228	40.6928	2.95268
	46.87	0.03591	40.6976	2.93534
	46.88	--	40.7024	2.95285
	46.89	0.0383	40.7072	2.91717
	46.9	0.745	40.712	2.96576
	46.91	0.53001	40.7168	2.92826
	46.92	0.53886	40.7216	2.91544
	46.93	0.65737	40.7264	2.9037
	46.94	0.05312	40.7312	2.93898
	46.95	0.65812	40.736	2.92245
	46.96	0.64759	40.7408	2.92829
	46.97	0.3371	40.7456	2.88808
	46.98	0.65201	40.7504	2.89067
	46.99	0.53209	40.7552	2.89365
	47	0.64982	40.76	2.88197
	47.01	0.04477	40.7648	2.88208
	47.02	0.05511	40.7696	2.87976
	47.03	0.35374	40.7744	2.87963
	47.04	0.53404	40.7792	2.85528
	47.05	0.83667	40.784	2.86709
	47.06	0.74995	40.7888	2.85945
	47.07	0.64998	40.7936	2.81953
	47.08	0.64797	40.7984	2.8183
	47.09	0.05835	40.8032	2.82987
	47.1	0.34528	40.808	2.80626
	47.11	0.74901	40.8128	2.84467
	47.12	0.64667	40.8176	2.7574
	47.13	0.74642	40.8224	2.77612
	47.14	0.75706	40.8272	2.81044
	47.15	0.05694	40.832	2.79741
	47.16	0.53323	40.8368	2.79006
	47.17	0.35199	40.8416	2.76893
	47.18	0.34766	40.8464	2.75716
	47.19	0.34974	40.8512	2.74701
	47.2	0.34449	40.856	2.71586
	47.21	0.52753	40.8608	2.72681
	47.22	0.04689	40.8656	2.69135
	47.23	0.05292	40.8704	2.71081
	47.24	0.89643	40.8752	2.70448
	47.25	0.35591	40.88	2.70604
	47.26	--	40.8848	2.64347
	47.27	0.0585	40.8896	2.68041
	47.28	0.53798	40.8944	2.67409
	47.29	0.36061	40.8992	2.65636
	47.3	0.7567	40.904	2.64487
	47.31	0.74174	40.9088	2.61664
	47.32	0.3597	40.9136	2.66575
	47.33	0.65775	40.9184	2.59481
	47.34	--	40.9232	2.58529
	47.35	--	40.928	2.56194
	47.36	0.89215	40.9328	2.6063
	47.37	0.05442	40.9376	2.60229
	47.38	0.74387	40.9424	2.55106
	47.39	0.3499	40.9472	2.56322
	47.4	0.75226	40.952	2.55161
	47.41	0.35336	40.9568	2.53421
	47.42	0.74733	40.9616	2.51706
	47.43	0.65769	40.9664	2.48351
	47.44	0.35835	40.9712	2.49747
	47.45	0.74448	40.976	2.50936
	47.46	0.7462	40.9808	2.4466
	47.47	0.6423	40.9856	2.45628
	47.48	0.05816	40.9904	2.42543
	47.49	0.51987	40.9952	2.40379
	47.5	0.35023	41	2.46376
	47.51	0.90083	41.0048	2.4392
	47.52	0.04509	41.0096	2.40333
	47.53	0.34862	41.0144	2.42039
	47.54	0.52118	41.0192	2.4172
	47.55	0.64779	41.024	2.37925
	47.56	0.35691	41.0288	2.39919
	47.57	0.74657	41.0336	2.36681
	47.58	0.5173	41.0384	2.40971
	47.59	0.35516	41.0432	2.33964
	47.6	0.53335	41.048	2.36544
	47.61	0.34433	41.0528	2.33476
	47.62	0.52514	41.0576	2.34763
	47.63	0.65831	41.0624	2.31845
	47.64	0.35282	41.0672	2.28264
	47.65	0.35915	41.072	2.2813
	47.66	0.523	41.0768	2.262
	47.67	0.52411	41.0816	2.29124
	47.68	0.35681	41.0864	2.29424
	47.69	0.05782	41.0912	2.25882
	47.7	0.52351	41.096	2.18353
	47.71	0.35681	41.1008	2.20201
	47.72	--	41.1056	2.29199
	47.73	0.53329	41.1104	2.18561
	47.74	0.7531	41.1152	2.18971
	47.75	0.35833	41.12	2.22705
	47.76	0.82402	41.1248	2.20645
	47.77	0.5296	41.1296	2.22011
	47.78	0.74633	41.1344	2.11574
	47.79	0.64834	41.1392	2.21222
	47.8	0.75081	41.144	2.19095
	47.81	0.53048	41.1488	2.09502
	47.82	0.6501	41.1536	2.11934
	47.83	0.34918	41.1584	2.13259
	47.84	0.75381	41.1632	2.09977
	47.85	0.52297	41.168	2.07604
	47.86	0.65037	41.1728	2.01183
	47.87	0.52329	41.1776	2.0736
	47.88	0.52711	41.1824	2.06379
	47.89	0.53107	41.1872	2.02324
	47.9	0.82672	41.192	2.04912
	47.91	0.34268	41.1968	1.99373
	47.92	0.34916	41.2016	2.0525
	47.93	0.65373	41.2064	2.05049
	47.94	0.65073	41.2112	2.0305
	47.95	0.03547	41.216	2.00559
	47.96	0.35545	41.2208	1.99915
	47.97	0.52494	41.2256	1.98905
	47.98	0.53876	41.2304	1.95389
	47.99	0.36226	41.2352	1.97463
	48	0.35587	41.24	1.94738
	48.01	0.35056	41.2448	1.95816
	48.02	0.65616	41.2496	1.98995
	48.03	0.82675	41.2544	2.02263
	48.04	0.74878	41.2592	1.95368
	48.05	0.34649	41.264	1.94746
	48.06	0.04112	41.2688	1.92626
	48.07	0.74973	41.2736	1.97032
	48.08	--	41.2784	1.8951
	48.09	0.05994	41.2832	1.92647
	48.1	--	41.288	1.88792
	48.11	0.53203	41.2928	1.91866
	48.12	0.65671	41.2976	1.89309
	48.13	0.74462	41.3024	1.8699
	48.14	0.35195	41.3072	1.91342
	48.15	0.64825	41.312	1.89728
	48.16	0.041	41.3168	1.77535
	48.17	0.35698	41.3216	1.90762
	48.18	0.34563	41.3264	1.84267
	48.19	0.65122	41.3312	1.82101
	48.2	0.34543	41.336	1.81458
	48.21	0.35172	41.3408	1.92477
	48.22	0.5228	41.3456	1.85851
	48.23	0.34284	41.3504	1.81642
	48.24	0.0548	41.3552	1.77585
	48.25	0.3529	41.36	1.90419
	48.26	--	41.3648	1.81538
	48.27	0.36088	41.3696	1.87138
	48.28	0.04801	41.3744	1.8631
	48.29	0.53359	41.3792	1.87032
	48.3	0.52763	41.384	1.90073
	48.31	0.53317	41.3888	1.85059
	48.32	0.04324	41.3936	1.84418
	48.33	0.53102	41.3984	1.72151
	48.34	0.51922	41.4032	1.8977
	48.35	0.83347	41.408	1.90231
	48.36	0.65117	41.4128	1.90829
	48.37	0.34848	41.4176	1.76747
	48.38	0.34758	41.4224	1.912
	48.39	0.52429	41.4272	1.80425
	48.4	0.95493	41.432	1.77724
	48.41	0.53023	41.4368	1.7329
	48.42	0.65142	41.4416	1.88275
	48.43	0.7514	41.4464	1.82159
	48.44	0.53006	41.4512	1.98208
	48.45	0.75015	41.456	1.82248
	48.46	0.35259	41.4608	1.89782
	48.47	0.34704	41.4656	1.79837
	48.48	0.52958	41.4704	1.75285
	48.49	0.82529	41.4752	1.83543
	48.5	0.33993	41.48	1.80768
	48.51	0.82803	41.4848	1.86477
	48.52	0.53557	41.4896	1.80842
	48.53	0.3437	41.4944	1.77617
	48.54	0.65467	41.4992	1.94473
	48.55	0.36184	41.504	1.75891
	48.56	0.82635	41.5088	1.78467
	48.57	0.34976	41.5136	1.85022
	48.58	0.04064	41.5184	1.80753
	48.59	0.5258	41.5232	1.86484
	48.6	0.5331	41.528	1.71403
	48.61	0.05503	41.5328	1.81416
	48.62	0.74961	41.5376	1.84153
	48.63	0.52826	41.5424	1.80658
	48.64	0.65264	41.5472	1.82299
	48.65	0.52652	41.552	1.7902
	48.66	0.65958	41.5568	1.8711
	48.67	0.35742	41.5616	1.91955
	48.68	0.64879	41.5664	1.79724
	48.69	0.35394	41.5712	1.86959
	48.7	0.89137	41.576	1.76652
	48.71	0.74928	41.5808	1.90338
	48.72	0.3565	41.5856	1.84509
	48.73	0.65066	41.5904	1.72384
	48.74	0.52768	41.5952	1.80346
	48.75	0.04867	41.6	1.90338
	48.76	0.53896	41.6048	1.78377
	48.77	0.53296	41.6096	1.80729
	48.78	0.52687	41.6144	1.84985
	48.79	0.35593	41.6192	1.82031
	48.8	0.52599	41.624	1.89772
	48.81	0.53523	41.6288	1.7225
	48.82	0.33941	41.6336	1.77797
	48.83	0.52512	41.6384	1.76824
	48.84	0.34586	41.6432	1.85056
	48.85	--	41.648	1.92649
	48.86	0.52502	41.6528	1.71514
	48.87	0.53074	41.6576	1.82074
	48.88	0.82656	41.6624	1.84407
	48.89	0.65195	41.6672	1.90181
	48.9	0.53472	41.672	1.79209
	48.91	0.03771	41.6768	1.78354
	48.92	0.35436	41.6816	1.83478
	48.93	0.52974	41.6864	1.77515
	48.94	0.65665	41.6912	1.86412
	48.95	0.35299	41.696	1.73312
	48.96	0.65168	41.7008	1.83538
	48.97	0.35536	41.7056	1.80002
	48.98	0.65293	41.7104	1.8075
	48.99	0.64739	41.7152	1.75092
	49	0.04548	41.72	1.79913
	49.01	0.82504	41.7248	1.76094
	49.02	0.0636	41.7296	1.7267
	49.03	0.04634	41.7344	1.81502
	49.04	0.34508	41.7392	1.8209
	49.05	0.35015	41.744	1.82837
	49.06	0.03961	41.7488	1.76472
	49.07	0.35409	41.7536	1.6401
	49.08	0.83163	41.7584	1.76712
	49.09	0.64463	41.7632	1.84315
	49.1	0.52848	41.768	1.82304
	49.11	0.83577	41.7728	1.78287
	49.12	0.52319	41.7776	1.77391
	49.13	0.65415	41.7824	1.83477
	49.14	0.74938	41.7872	1.85869
	49.15	0.34737	41.792	1.64386
	49.16	0.05123	41.7968	1.80418
	49.17	0.52881	41.8016	1.74145
	49.18	0.53504	41.8064	1.80591
	49.19	0.36423	41.8112	1.77589
	49.2	0.35226	41.816	1.60416
	49.21	0.06085	41.8208	1.67417
	49.22	0.75154	41.8256	1.7584
	49.23	--	41.8304	1.71087
	49.24	0.83209	41.8352	1.67167
	49.25	0.52549	41.84	1.77396
	49.26	0.52911	41.8448	1.69395
	49.27	0.34793	41.8496	1.63172
	49.28	0.35211	41.8544	1.60501
	49.29	0.52384	41.8592	1.70511
	49.3	0.65111	41.864	1.70728
	49.31	0.06636	41.8688	1.71264
	49.32	0.53444	41.8736	1.79098
	49.33	0.65499	41.8784	1.60792
	49.34	0.53798	41.8832	1.73265
	49.35	0.05465	41.888	1.76819
	49.36	0.52629	41.8928	1.49764
	49.37	0.75581	41.8976	1.58158
	49.38	0.34641	41.9024	1.65396
	49.39	0.52585	41.9072	1.65199
	49.4	0.52782	41.912	1.62998
	49.41	0.36254	41.9168	1.58331
	49.42	0.75496	41.9216	1.62037
	49.43	0.35245	41.9264	1.58188
	49.44	0.05292	41.9312	1.54186
	49.45	0.74863	41.936	1.51531
	49.46	0.06074	41.9408	1.39062
	49.47	0.66939	41.9456	1.55552
	49.48	0.82561	41.9504	1.55169
	49.49	0.53047	41.9552	1.44736
	49.5	--	41.96	1.58088
	49.51	0.95772	41.9648	1.46831
	49.52	0.83232	41.9696	1.5302
	49.53	0.05312	41.9744	1.41175
	49.54	0.35744	41.9792	1.52811
	49.55	0.64693	41.984	1.55643
	49.56	0.53287	41.9888	1.51247
	49.57	0.34862	41.9936	1.46507
	49.58	0.75212	41.9984	1.55523
	49.59	--	42.0032	1.4667
	49.6	0.36029	42.008	1.41386
	49.61	0.04226	42.0128	1.63235
	49.62	0.65159	42.0176	1.44601
	49.63	0.52524	42.0224	1.41399
	49.64	0.53953	42.0272	1.28282
	49.65	--	42.032	1.49602
	49.66	0.04871	42.0368	1.46299
	49.67	--	42.0416	1.58336
	49.68	0.53117	42.0464	1.3068
	49.69	0.35301	42.0512	1.41307
	49.7	0.03906	42.056	1.50031
	49.71	0.34361	42.0608	1.35367
	49.72	0.52284	42.0656	1.52898
	49.73	0.06536	42.0704	1.48066
	49.74	0.89509	42.0752	1.33307
	49.75	0.66088	42.08	1.4643
	49.76	0.05254	42.0848	1.44939
	49.77	0.65234	42.0896	1.49737
	49.78	--	42.0944	1.43042
	49.79	0.02576	42.0992	1.37356
	49.8	0.52554	42.104	1.134
	49.81	0.3388	42.1088	1.53148
	49.82	0.35209	42.1136	1.231
	49.83	0.35292	42.1184	1.32903
	49.84	0.05289	42.1232	1.30479
	49.85	0.52512	42.128	1.37719
	49.86	0.53629	42.1328	1.44736
	49.87	0.88508	42.1376	1.57236
	49.88	0.04246	42.1424	1.16644
	49.89	0.75133	42.1472	1.35329
	49.9	0.05725	42.152	1.49679
	49.91	0.04805	42.1568	1.34929
	49.92	0.64627	42.1616	1.41031
	49.93	0.34092	42.1664	1.43398
	49.94	0.64965	42.1712	1.37418
	49.95	--	42.176	1.30737
	49.96	0.34029	42.1808	1.32897
	49.97	0.34805	42.1856	1.32801
	49.98	0.53872	42.1904	1.54082
	49.99	0.5309	42.1952	1.33256
	50	0.3566	42.2	1.37056
	50.01	--	42.2048	1.41108
	50.02	0.52731	42.2096	1.37014
	50.03	0.74198	42.2144	1.37394
	50.04	0.03878	42.2192	1.39454
	50.05	0.89866	42.224	1.39223
	50.06	0.06453	42.2288	1.34952
	50.07	0.04281	42.2336	1.49885
	50.08	0.52398	42.2384	1.3511
	50.09	0.05956	42.2432	1.49593
	50.1	0.03878	42.248	1.54382
	50.11	0.34467	42.2528	1.32551
	50.12	0.03527	42.2576	1.27754
	50.13	0.51905	42.2624	1.22563
	50.14	0.52764	42.2672	1.54347
	50.15	0.64557	42.272	1.41552
	50.16	0.64638	42.2768	1.28285
	50.17	0.35187	42.2816	1.48371
	50.18	0.74398	42.2864	1.28306
	50.19	0.52447	42.2912	1.41193
	50.2	0.34631	42.296	1.28604
	50.21	0.03579	42.3008	1.35185
	50.22	0.04786	42.3056	1.32448
	50.23	0.34359	42.3104	1.37186
	50.24	0.75697	42.3152	1.37112
	50.25	0.53471	42.32	1.19337
	50.26	0.65505	42.3248	1.55344
	50.27	0.34963	42.3296	1.39065
	50.28	0.6449	42.3344	1.28062
	50.29	0.35675	42.3392	1.09437
	50.3	0.65274	42.344	1.25707
	50.31	--	42.3488	1.51011
	50.32	0.7512	42.3536	1.28039
	50.33	0.05057	42.3584	1.39502
	50.34	0.64963	42.3632	1.4107
	50.35	0.66303	42.368	1.25517
	50.36	0.35143	42.3728	1.26087
	50.37	0.05843	42.3776	1.44918
	50.38	0.52556	42.3824	1.37313
	50.39	--	42.3872	1.46644
	50.4	0.34408	42.392	1.44374
	50.41	0.6451	42.3968	1.22731
	50.42	0.34945	42.4016	1.30803
	50.43	0.52993	42.4064	1.37476
	50.44	0.65253	42.4112	1.25896
	50.45	0.0571	42.416	1.19802
	50.46	0.04021	42.4208	1.41055
	50.47	0.52141	42.4256	1.35207
	50.48	0.52924	42.4304	1.2597
	50.49	0.34844	42.4352	1.56838
	50.5	--	42.44	1.22368
	50.51	0.05065	42.4448	1.22777
	50.52	0.34274	42.4496	1.39532
	50.53	0.51968	42.4544	1.35214
	50.54	0.34766	42.4592	1.3474
	50.55	0.52186	42.464	1.37014
	50.56	0.64719	42.4688	1.28017
	50.57	0.51448	42.4736	1.48312
	50.58	0.65774	42.4784	1.48044
	50.59	0.35551	42.4832	1.30528
	50.6	0.64596	42.488	1.2546
	50.61	0.04642	42.4928	1.22478
	50.62	0.35457	42.4976	1.04917
	50.63	0.75651	42.5024	1.38639
	50.64	0.6426	42.5072	1.22249
	50.65	0.34846	42.512	1.30392
	50.66	0.8291	42.5168	1.16264
	50.67	0.52616	42.5216	1.16232
	50.68	0.51916	42.5264	1.33542
	50.69	0.65794	42.5312	1.22848
	50.7	0.65916	42.536	0.90082
	50.71	0.3469	42.5408	1.39167
	50.72	0.52304	42.5456	1.3109
	50.73	0.33897	42.5504	1.19542
	50.74	0.52152	42.5552	1.37244
	50.75	0.53541	42.56	1.33073
	50.76	0.51996	42.5648	1.19358
	50.77	0.34723	42.5696	1.48387
	50.78	0.74674	42.5744	1.43028
	50.79	--	42.5792	1.25587
	50.8	0.35612	42.584	1.35359
	50.81	0.05937	42.5888	1.30658
	50.82	--	42.5936	1.31225
	50.83	0.8312	42.5984	1.34783
	50.84	0.65546	42.6032	1.25259
	50.85	0.829	42.608	1.25874
	50.86	0.64815	42.6128	1.22997
	50.87	0.5317	42.6176	1.25441
	50.88	0.54119	42.6224	1.4139
	50.89	0.05069	42.6272	1.37211
	50.9	0.74854	42.632	0.94796
	50.91	0.04805	42.6368	1.25422
	50.92	0.5298	42.6416	1.25319
	50.93	0.0385	42.6464	1.23113
	50.94	--	42.6512	1.22632
	50.95	0.03707	42.656	1.39746
	50.96	--	42.6608	1.22635
	50.97	0.7507	42.6656	1.49693
	50.98	0.82469	42.6704	1.12964
	50.99	0.89813	42.6752	1.2786
	51	0.36014	42.68	1.39507
	51.01	0.36573	42.6848	1.19944
	51.02	0.35307	42.6896	1.30848
	51.03	0.35614	42.6944	1.48201
	51.04	0.74278	42.6992	1.33201
	51.05	0.52669	42.704	0.8908
	51.06	0.53358	42.7088	1.00193
	51.07	0.65279	42.7136	1.35617
	51.08	0.53204	42.7184	1.25049
	51.09	0.33868	42.7232	1.32907
	51.1	0.06963	42.728	1.22788
	51.11	0.52359	42.7328	1.2256
	51.12	0.52914	42.7376	1.20016
	51.13	0.35023	42.7424	1.30731
	51.14	0.34949	42.7472	1.16293
	51.15	0.03822	42.752	1.30472
	51.16	0.82521	42.7568	1.00172
	51.17	0.65231	42.7616	1.34841
	51.18	--	42.7664	1.22706
	51.19	0.04309	42.7712	1.00154
	51.2	0.34764	42.776	1.09611
	51.21	0.063	42.7808	1.34831
	51.22	0.35841	42.7856	1.04591
	51.23	0.04739	42.7904	1.43175
	51.24	0.35721	42.7952	1.25092
	51.25	0.35959	42.8	0.82294
	51.26	0.75062	42.8048	1.22749
	51.27	0.83141	42.8096	1.39379
	51.28	0.74343	42.8144	1.19649
	51.29	0.75479	42.8192	1.05056
	51.3	0.03818	42.824	1.37545
	51.31	0.04751	42.8288	1.08981
	51.32	0.52347	42.8336	1.12975
	51.33	0.04419	42.8384	1.32967
	51.34	--	42.8432	1.25343
	51.35	0.37418	42.848	1.4259
	51.36	0.53373	42.8528	1.19458
	51.37	0.74898	42.8576	1.25261
	51.38	0.04739	42.8624	1.25581
	51.39	0.5299	42.8672	1.37093
	51.4	0.0574	42.872	1.19251
	51.41	0.04821	42.8768	1.16134
	51.42	0.33933	42.8816	1.25333
	51.43	0.53005	42.8864	1.05414
	51.44	0.03866	42.8912	1.16479
	51.45	0.3731	42.896	1.34937
	51.46	0.64965	42.9008	1.32799
	51.47	0.51579	42.9056	1.42761
	51.48	0.52466	42.9104	1.40859
	51.49	0.65392	42.9152	1.35086
	51.5	0.65474	42.92	1.32898
	51.51	0.34723	42.9248	1.33284
	51.52	0.82744	42.9296	1.16069
	51.53	0.64837	42.9344	1.30692
	51.54	0.65473	42.9392	1.32649
	51.55	0.04289	42.944	1.2758
	51.56	0.51775	42.9488	1.35305
	51.57	0.82766	42.9536	1.30601
	51.58	0.53175	42.9584	1.39208
	51.59	0.34244	42.9632	1.32626
	51.6	0.5242	42.968	1.2776
	51.61	0.74226	42.9728	1.39266
	51.62	0.35786	42.9776	1.2778
	51.63	0.36073	42.9824	1.3921
	51.64	0.33923	42.9872	1.1961
	51.65	0.52577	42.992	1.32979
	51.66	0.35757	42.9968	1.25529
	51.67	0.75423	43.0016	1.16163
	51.68	0.35774	43.0064	1.16418
	51.69	0.64599	43.0112	1.30436
	51.7	--	43.016	1.20071
	51.71	--	43.0208	1.19799
	51.72	0.74646	43.0256	1.28085
	51.73	0.34561	43.0304	1.37372
	51.74	--	43.0352	1.12859
	51.75	0.51681	43.04	1.19745
	51.76	0.75501	43.0448	1.25216
	51.77	0.0329	43.0496	1.3066
	51.78	0.74536	43.0544	1.09404
	51.79	0.51981	43.0592	1.2811
	51.8	0.74107	43.064	1.30394
	51.81	0.04293	43.0688	1.30468
	51.82	0.53349	43.0736	1.22658
	51.83	0.64963	43.0784	1.22087
	51.84	0.65557	43.0832	1.37122
	51.85	0.65411	43.088	1.19612
	51.86	0.34924	43.0928	1.38941
	51.87	0.05442	43.0976	1.04814
	51.88	0.74678	43.1024	1.19824
	51.89	0.74951	43.1072	1.36956
	51.9	0.3547	43.112	1.35379
	51.91	0.64757	43.1168	1.2274
	51.92	0.89275	43.1216	1.16057
	51.93	0.52944	43.1264	1.41383
	51.94	0.05488	43.1312	1.37366
	51.95	0.65473	43.136	1.19645
	51.96	--	43.1408	1.35446
	51.97	--	43.1456	1.27459
	51.98	0.52285	43.1504	1.16476
	51.99	0.35365	43.1552	1.19696
	52	0.36877	43.16	1.37045
	52.01	0.34266	43.1648	1.15856
	52.02	0.82699	43.1696	1.28556
	52.03	0.34616	43.1744	1.09355
	52.04	0.65642	43.1792	1.2277
	52.05	0.3499	43.184	1.27903
	52.06	0.35241	43.1888	1.28133
	52.07	0.34221	43.1936	1.25458
	52.08	0.03957	43.1984	1.09233
	52.09	0.82744	43.2032	1.32803
	52.1	0.64622	43.208	1.16937
	52.11	0.52001	43.2128	1.3477
	52.12	0.82755	43.2176	1.04561
	52.13	0.75845	43.2224	1.33135
	52.14	0.64815	43.2272	1.2564
	52.15	0.74703	43.232	1.39565
	52.16	0.52238	43.2368	1.19854
	52.17	0.35311	43.2416	1.30962
	52.18	0.33883	43.2464	1.35432
	52.19	0.65304	43.2512	1.39322
	52.2	0.04466	43.256	1.25324
	52.21	0.82294	43.2608	1.3311
	52.22	--	43.2656	1.28148
	52.23	0.65348	43.2704	1.30666
	52.24	0.35247	43.2752	1.19502
	52.25	0.53011	43.28	1.25288
	52.26	0.34959	43.2848	0.89442
	52.27	0.66245	43.2896	1.2026
	52.28	0.53399	43.2944	1.37187
	52.29	0.65538	43.2992	1.0921
	52.3	0.75208	43.304	1.39257
	52.31	--	43.3088	1.30607
	52.32	0.05162	43.3136	1.37611
	52.33	0.35031	43.3184	1.29945
	52.34	0.7465	43.3232	1.42958
	52.35	0.52485	43.328	1.33114
	52.36	0.041	43.3328	1.37059
	52.37	0.06074	43.3376	1.31003
	52.38	0.90176	43.3424	1.00726
	52.39	0.34608	43.3472	1.22408
	52.4	0.36564	43.352	1.37641
	52.41	0.75195	43.3568	1.08844
	52.42	0.89842	43.3616	1.41131
	52.43	0.34672	43.3664	1.39745
	52.44	0.5219	43.3712	1.19724
	52.45	0.33939	43.376	1.25339
	52.46	0.83179	43.3808	1.25521
	52.47	0.35746	43.3856	1.19624
	52.48	0.54276	43.3904	1.27677
	52.49	0.74083	43.3952	1.19567
	52.5	0.06024	43.4	1.30797
	52.51	0.75226	43.4048	1.1671
	52.52	0.74514	43.4096	1.33005
	52.53	0.75252	43.4144	1.13113
	52.54	0.51577	43.4192	1.22794
	52.55	0.34325	43.424	1.19848
	52.56	0.05603	43.4288	1.12976
	52.57	0.51972	43.4336	1.13062
	52.58	1.00445	43.4384	1.12878
	52.59	0.74162	43.4432	1.30383
	52.6	0.33604	43.448	1.30357
	52.61	--	43.4528	1.37363
	52.62	--	43.4576	1.12892
	52.63	0.64876	43.4624	1.33613
	52.64	0.35845	43.4672	1.3315
	52.65	0.04879	43.472	1.30606
	52.66	0.35359	43.4768	1.12733
	52.67	0.04191	43.4816	1.13209
	52.68	0.74048	43.4864	1.19352
	52.69	0.82415	43.4912	1.25917
	52.7	0.52131	43.496	1.39129
	52.71	0.04731	43.5008	1.30649
	52.72	0.35197	43.5056	1.16773
	52.73	0.88979	43.5104	1.05331
	52.74	0.35374	43.5152	1.30688
	52.75	0.83384	43.52	1.19067
	52.76	0.52476	43.5248	1.16385
	52.77	0.34579	43.5296	1.25682
	52.78	0.34331	43.5344	1.25838
	52.79	0.04673	43.5392	1.12834
	52.8	0.34038	43.544	1.39557
	52.81	0.33738	43.5488	1.19588
	52.82	0.52854	43.5536	1.20048
	52.83	0.52022	43.5584	0.8919
	52.84	0.75176	43.5632	1.27921
	52.85	0.83068	43.568	1.32765
	52.86	0.35197	43.5728	1.28217
	52.87	0.53246	43.5776	1.2805
	52.88	0.0406	43.5824	1.19572
	52.89	0.94874	43.5872	1.2524
	52.9	0.53126	43.592	1.22488
	52.91	0.36146	43.5968	1.33222
	52.92	0.03822	43.6016	1.09138
	52.93	0.04995	43.6064	1.22698
	52.94	0.3552	43.6112	1.3714
	52.95	0.5362	43.616	1.16506
	52.96	0.65013	43.6208	1.39017
	52.97	0.34335	43.6256	1.22588
	52.98	0.52469	43.6304	1.33025
	52.99	0.65604	43.6352	1.12952
	53	0.05892	43.64	1.17068
	53.01	0.7544	43.6448	1.27787
	53.02	0.52464	43.6496	1.15799
	53.03	0.34624	43.6544	1.05513
	53.04	0.74648	43.6592	1.37274
	53.05	0.0794	43.664	1.3282
	53.06	0.52284	43.6688	1.01144
	53.07	0.64905	43.6736	1.16746
	53.08	0.7551	43.6784	1.09312
	53.09	0.64963	43.6832	1.08807
	53.1	0.06017	43.688	1.05388
	53.11	0.34996	43.6928	1.12819
	53.12	0.74967	43.6976	1.22541
	53.13	0.52625	43.7024	1.28175
	53.14	0.34518	43.7072	1.05195
	53.15	0.82545	43.712	1.28499
	53.16	0.34815	43.7168	1.13095
	53.17	0.53921	43.7216	1.12997
	53.18	0.51882	43.7264	1.16553
	53.19	0.05204	43.7312	1.13663
	53.2	0.52371	43.736	1.25172
	53.21	0.82834	43.7408	1.30344
	53.22	0.65145	43.7456	1.22765
	53.23	0.75762	43.7504	1.48126
	53.24	0.33856	43.7552	1.25232
	53.25	0.74508	43.76	1.51011
	53.26	0.3594	43.7648	1.20217
	53.27	0.3549	43.7696	1.32956
	53.28	0.65317	43.7744	1.16719
	53.29	0.74685	43.7792	1.16995
	53.3	0.52297	43.784	1.19885
	53.31	0.6558	43.7888	1.16823
	53.32	0.53599	43.7936	1.16565
	53.33	0.05626	43.7984	1.09182
	53.34	0.51681	43.8032	1.1366
	53.35	0.65247	43.808	1.25817
	53.36	0.73985	43.8128	1.37554
	53.37	0.64582	43.8176	1.32613
	53.38	0.06752	43.8224	1.28903
	53.39	0.53057	43.8272	1.23293
	53.4	0.74304	43.832	1.39335
	53.41	0.53626	43.8368	1.13063
	53.42	0.6429	43.8416	1.30711
	53.43	0.66032	43.8464	1.2586
	53.44	0.05138	43.8512	1.22967
	53.45	0.3518	43.856	1.34881
	53.46	0.5138	43.8608	1.25903
	53.47	0.05258	43.8656	0.95428
	53.48	0.75955	43.8704	1.16673
	53.49	0.83215	43.8752	1.25373
	53.5	0.52146	43.88	1.13518
	53.51	0.35708	43.8848	1.27946
	53.52	0.65389	43.8896	1.30739
	53.53	0.65138	43.8944	1.22744
	53.54	0.34563	43.8992	1.16173
	53.55	0.04961	43.904	1.19509
	53.56	0.64607	43.9088	1.12799
	53.57	0.52486	43.9136	1.1957
	53.58	0.53357	43.9184	1.30473
	53.59	0.74792	43.9232	1.12881
	53.6	0.0383	43.928	1.12883
	53.61	0.74684	43.9328	1.30293
	53.62	0.05767	43.9376	1.19836
	53.63	0.52978	43.9424	1.24842
	53.64	--	43.9472	1.16618
	53.65	0.53033	43.952	1.3285
	53.66	0.347	43.9568	1.12995
	53.67	0.6584	43.9616	1.39133
	53.68	0.52156	43.9664	1.30096
	53.69	0.36114	43.9712	1.16698
	53.7	0.34657	43.976	1.25833
	53.71	0.03451	43.9808	1.28656
	53.72	0.74438	43.9856	1.25136
	53.73	--	43.9904	1.33392
	53.74	0.35145	43.9952	0.95958
	53.75	0.74854	44	1.09333
	53.76	--	44.0048	1.28016
	53.77	0.35715	44.0096	1.12789
	53.78	0.52384	44.0144	1.00503
	53.79	0.0387	44.0192	1.33367
	53.8	0.7514	44.024	1.28171
	53.81	0.82214	44.0288	1.09086
	53.82	0.64403	44.0336	1.04986
	53.83	--	44.0384	1.22813
	53.84	--	44.0432	1.2284
	53.85	0.36625	44.048	1.05236
	53.86	0.51501	44.0528	1.22858
	53.87	0.35419	44.0576	1.19615
	53.88	0.6495	44.0624	1.37693
	53.89	0.34171	44.0672	1.12939
	53.9	0.95073	44.072	1.25716
	53.91	0.83156	44.0768	1.28001
	53.92	0.52911	44.0816	1.13415
	53.93	0.04254	44.0864	1.16734
	53.94	0.36229	44.0912	0.82527
	53.95	0.06085	44.096	1.37452
	53.96	--	44.1008	1.12907
	53.97	0.02825	44.1056	1.35131
	53.98	0.041	44.1104	1.00359
	53.99	0.36105	44.1152	1.00436
	54	0.64451	44.12	1.19974
	54.01	0.52571	44.1248	1.16461
	54.02	0.64123	44.1296	1.22704
	54.03	0.35614	44.1344	1.3513
	54.04	0.04254	44.1392	1.1261
	54.05	0.64561	44.144	0.82545
	54.06	0.82829	44.1488	1.0061
	54.07	0.05162	44.1536	1.39152
	54.08	0.52748	44.1584	1.2016
	54.09	0.7493	44.1632	1.22769
	54.1	0.06326	44.168	1.25426
	54.11	0.35511	44.1728	1.35175
	54.12	0.0406	44.1776	1.27927
	54.13	0.65026	44.1824	1.37091
	54.14	0.35468	44.1872	1.00271
	54.15	0.05473	44.192	1.052
	54.16	0.3449	44.1968	0.89653
	54.17	0.04167	44.2016	1.23183
	54.18	0.52865	44.2064	1.25409
	54.19	0.65245	44.2112	1.09079
	54.2	0.75072	44.216	1.27399
	54.21	0.06532	44.2208	1.09408
	54.22	0.34118	44.2256	1.13312
	54.23	0.51561	44.2304	1.32734
	54.24	0.53321	44.2352	1.27683
	54.25	0.3467	44.24	1.25741
	54.26	0.64901	44.2448	1.32645
	54.27	0.05945	44.2496	1.22463
	54.28	0.65667	44.2544	1.25261
	54.29	0.51538	44.2592	1.16646
	54.3	0.3462	44.264	1.28
	54.31	0.35906	44.2688	1.22617
	54.32	0.04226	44.2736	1.16363
	54.33	0.52803	44.2784	1.0987
	54.34	0.04833	44.2832	1.19547
	54.35	0.05015	44.288	1.22192
	54.36	0.65086	44.2928	1.32797
	54.37	0.51783	44.2976	1.13096
	54.38	0.34368	44.3024	1.05047
	54.39	0.34518	44.3072	1.30863
	54.4	0.04941	44.312	1.19355
	54.41	0.53139	44.3168	1.09286
	54.42	0.53414	44.3216	1.20553
	54.43	0.53222	44.3264	1.05006
	54.44	--	44.3312	1.19277
	54.45	0.52447	44.336	1.09217
	54.46	0.65478	44.3408	0.83042
	54.47	--	44.3456	1.08731
	54.48	0.52334	44.3504	1.00585
	54.49	0.6561	44.3552	1.09012
	54.5	0.52789	44.36	1.25306
	54.51	--	44.3648	1.16594
	54.52	0.82545	44.3696	1.30139
	54.53	0.03922	44.3744	1.1267
	54.54	--	44.3792	1.16303
	54.55	0.65399	44.384	1.38841
	54.56	0.8932	44.3888	1.27888
	54.57	0.35505	44.3936	1.16633
	54.58	0.52892	44.3984	0.83392
	54.59	0.66038	44.4032	1.16182
	54.6	0.53476	44.408	0.89343
	54.61	0.52763	44.4128	1.19193
	54.62	0.04751	44.4176	1.22673
	54.63	0.34633	44.4224	1.12819
	54.64	0.52802	44.4272	1.20322
	54.65	0.04009	44.432	1.16677
	54.66	0.7548	44.4368	1.16231
	54.67	0.05189	44.4416	1.25344
	54.68	0.53747	44.4464	1.09706
	54.69	0.36256	44.4512	0.95081
	54.7	0.51312	44.456	1.19408
	54.71	0.04458	44.4608	1.25894
	54.72	0.05675	44.4656	1.00876
	54.73	0.83262	44.4704	1.19537
	54.74	0.52879	44.4752	1.00533
	54.75	0.34622	44.48	1.09689
	54.76	0.35234	44.4848	1.4147
	54.77	0.66613	44.4896	0.89907
	54.78	0.04297	44.4944	1.19572
	54.79	0.75042	44.4992	1.37338
	54.8	0.64125	44.504	1.2565
	54.81	0.65027	44.5088	1.22403
	54.82	0.04198	44.5136	0.9993
	54.83	0.03354	44.5184	1.1282
	54.84	0.04821	44.5232	1.28258
	54.85	--	44.528	1.28269
	54.86	0.35507	44.5328	1.39318
	54.87	0.04833	44.5376	1.16678
	54.88	0.65606	44.5424	1.0453
	54.89	0.74262	44.5472	1.19574
	54.9	0.757	44.552	1.1971
	54.91	0.75411	44.5568	1.19138
	54.92	0.04968	44.5616	0.96291
	54.93	--	44.5664	1.00378
	54.94	0.74586	44.5712	1.08755
	54.95	0.52338	44.576	1.28186
	54.96	0.34756	44.5808	1.05007
	54.97	0.74653	44.5856	1.2547
	54.98	0.5294	44.5904	1.13092
[truncated: 9,460 more rows]

## Sheet: Fig. 2b
Fig. 2b		STO/LSMO/STO(111)	FSSTO(111)/SiO2
	-30	1.97433	1.09424
	-30	1.97433	1.09424
	-29	1.75031	0.62281
	-29	1.75031	0.62281
	-28	1.81483	1.09722
	-28	1.81483	1.09722
	-27	1.5309	1.22093
	-27	1.5309	1.22093
	-26	1.5266	1.16327
	-26	1.5266	1.16327
	-25	1.3973	0.79298
	-25	1.3973	0.79298
	-24	1.44227	1.01495
	-24	1.44227	1.01495
	-23	1.57371	0.78699
	-23	1.57371	0.78699
	-22	1.29609	0.91864
	-22	1.29609	0.91864
	-21	1.60144	1.15834
	-21	1.60144	1.15834
	-20	1.47515	1.31397
	-20	1.47515	1.31397
	-19	1.47495	0.79028
	-19	1.47495	0.79028
	-18	1.47443	0.31209
	-18	1.47443	0.31209
	-17	1.07494	0.80061
	-17	1.07494	0.80061
	-16	1.26153	1.02119
	-16	1.26153	1.02119
	-15	1.41206	1.08933
	-15	1.41206	1.08933
	-14	0.90929	1.01418
	-14	0.90929	1.01418
	-13	0.99649	0.79242
	-13	0.99649	0.79242
	-12	1.13925	0.92175
	-12	1.13925	0.92175
	-11	1.14261	1.15792
	-11	1.14261	1.15792
	-10	1.44721	1.1601
	-10	1.44721	1.1601
	-9	1.25723	1.21901
	-9	1.25723	1.21901
	-8	1.00047	0.79882
	-8	1.00047	0.79882
	-7	1.38214	1.2244
	-7	1.38214	1.2244
	-6	1.20483	0.31919
	-6	1.20483	0.31919
	-5	1.41125	1.01306
	-5	1.41125	1.01306
	-4	1.44474	1.09707
	-4	1.44474	1.09707
	-3	1.08296	1.15983
	-3	1.08296	1.15983
	-2	1.24931	0.91831
	-2	1.24931	0.91831
	-1	1.07996	1.0136
	-1	1.07996	1.0136
	0	1.2566	1.35718
	0	1.2566	1.35718
	1	1.47759	1.22003
	1	1.47759	1.22003
	2	1.19733	1.21443
	2	1.19733	1.21443
	3	1.20448	1.01169
	3	1.20448	1.01169
	4	1.19485	0.91856
	4	1.19485	0.91856
	5	1.20718	1.01633
	5	1.20718	1.01633
	6	1.20292	1.09128
	6	1.20292	1.09128
	7	1.00143	1.15269
	7	1.00143	1.15269
	8	1.25095	1.30982
	8	1.25095	1.30982
	9	1.25609	1.39009
	9	1.25609	1.39009
	10	1.49595	1.0162
	10	1.49595	1.0162
	11	0.9946	1.14556
	11	0.9946	1.14556
	12	1.41733	1.15837
	12	1.41733	1.15837
	13	1.41466	0.91696
	13	1.41466	0.91696
	14	1.36661	1.15967
	14	1.36661	1.15967
	15	1.42239	1.35209
	15	1.42239	1.35209
	16	1.52845	0.7881
	16	1.52845	0.7881
	17	1.37768	1.21027
	17	1.37768	1.21027
	18	1.52676	1.31198
	18	1.52676	1.31198
	19	1.5936	1.35722
	19	1.5936	1.35722
	20	1.71684	1.51066
	20	1.71684	1.51066
	20.25	1.80492	1.51139
	20.25	1.80492	1.51139
	20.5	1.66881	1.14861
	20.5	1.66881	1.14861
	20.75	1.68551	1.6435
	20.75	1.68551	1.6435
	21	1.69086	1.15943
	21	1.69086	1.15943
	21.25	1.76	1.45798
	21.25	1.76	1.45798
	21.5	1.89694	1.60473
	21.5	1.89694	1.60473
	21.75	2.01695	1.67047
	21.75	2.01695	1.67047
	22	1.98688	2.04942
	22	1.98688	2.04942
	22.25	1.88985	2.36046
	22.25	1.88985	2.36046
	22.5	2.03612	2.61609
	22.5	2.03612	2.61609
	22.75	2.01122	2.67918
	22.75	2.01122	2.67918
	23	2.20721	2.5273
	23	2.20721	2.5273
	23.25	2.13591	2.42339
	23.25	2.13591	2.42339
	23.5	2.37757	2.64217
	23.5	2.37757	2.64217
	23.75	2.38657	2.9652
	23.75	2.38657	2.9652
	24	2.45207	3.33212
	24	2.45207	3.33212
	24.25	2.64339	3.56033
	24.25	2.64339	3.56033
	24.5	2.75724	3.72568
	24.5	2.75724	3.72568
	24.75	3.03374	3.48088
	24.75	3.03374	3.48088
	25	3.1905	3.18511
	25	3.1905	3.18511
	25.25	3.52663	2.81389
	25.25	3.52663	2.81389
	25.5	4.00096	2.47335
	25.5	4.00096	2.47335
	25.75	5.05493	2.14755
	25.75	5.05493	2.14755
	26	8.09447	1.99407
	26	8.09447	1.99407
	26.25	5.92946	1.86287
	26.25	5.92946	1.86287
	26.5	4.49349	1.54555
	26.5	4.49349	1.54555
	26.75	3.65123	1.54747
	26.75	3.65123	1.54747
	27	3.33009	1.54125
	27	3.33009	1.54125
	27.25	3.04248	1.34806
	27.25	3.04248	1.34806
	27.5	2.80257	1.35241
	27.5	2.80257	1.35241
	27.75	2.64987	1.39432
	27.75	2.64987	1.39432
	28	2.54801	1.26809
	28	2.54801	1.26809
	28.25	2.40238	1.39901
	28.25	2.40238	1.39901
	28.5	2.31563	1.30241
	28.5	2.31563	1.30241
	28.75	2.23885	1.21559
	28.75	2.23885	1.21559
	29	2.16881	1.26609
	29	2.16881	1.26609
	29.25	2.04058	1.31411
	29.25	2.04058	1.31411
	29.5	1.97154	1.20837
	29.5	1.97154	1.20837
	29.75	2.00806	1.34634
	29.75	2.00806	1.34634
	30	1.94466	1.38924
	30	1.94466	1.38924
	31	1.58088	1.31336
	31	1.58088	1.31336
	32	1.4462	1.34643
	32	1.4462	1.34643
	33	1.65929	0.91055
	33	1.65929	0.91055
	34	1.57701	1.39708
	34	1.57701	1.39708
	35	1.50353	1.20564
	35	1.50353	1.20564
	36	1.60329	1.43278
	36	1.60329	1.43278
	37	1.34441	0.91613
	37	1.34441	0.91613
	38	1.52454	1.27134
	38	1.52454	1.27134
	39	1.07965	1.30649
	39	1.07965	1.30649
	40	1.20989	1.01184
	40	1.20989	1.01184
	41	1.41433	1.25887
	41	1.41433	1.25887
	42	1.34902	1.56778
	42	1.34902	1.56778
	43	1.30134	1.09105
	43	1.30134	1.09105
	44	1.29444	1.2134
	44	1.29444	1.2134
	45	1.30043	1.20542
	45	1.30043	1.20542
	46	1.1403	1.16265
	46	1.1403	1.16265
	47	1.44051	1.15011
	47	1.44051	1.15011
	48	1.14981	1.09733
	48	1.14981	1.09733
	49	1.29397	1.09003
	49	1.29397	1.09003
	50	1.14382	1.21265
	50	1.14382	1.21265
	51	1.2076	1.08493
	51	1.2076	1.08493
	52	1.52948	1.15302
	52	1.52948	1.15302
	53	1.33946	0.60707
	53	1.33946	0.60707
	54	1.20688	0.91221
	54	1.20688	0.91221
	55	1.21312	0.78297
	55	1.21312	0.78297
	56	1.4141	1.15478
	56	1.4141	1.15478
	57	1.339	--
	57	1.339	--
	58	0.89552	1.00255
	58	0.89552	1.00255
	59	1.25646	1.26728
	59	1.25646	1.26728
	60	1.07417	0.78764
	60	1.07417	0.78764
	61	1.41507	0.78224
	61	1.41507	0.78224
	62	1.33955	0.30915
	62	1.33955	0.30915
	63	1.14614	1.08574
	63	1.14614	1.08574
	64	1.20727	1.15768
	64	1.20727	1.15768
	65	1.14109	1.25986
	65	1.14109	1.25986
	66	1.34435	0.78909
	66	1.34435	0.78909
	67	1.34374	1.20957
	67	1.34374	1.20957
	68	1.38614	1.15696
	68	1.38614	1.15696
	69	1.3867	1.01371
	69	1.3867	1.01371
	70	1.25761	1.21407
	70	1.25761	1.21407
	71	1.45356	0.90926
	71	1.45356	0.90926
	72	1.34538	1.15344
	72	1.34538	1.15344
	73	1.25588	1.00314
	73	1.25588	1.00314
	74	1.29906	0.91062
	74	1.29906	0.91062
	75	1.56173	1.15936
	75	1.56173	1.15936
	76	1.60743	1.09846
	76	1.60743	1.09846
	77	1.52572	1.16168
	77	1.52572	1.16168
	78	1.52954	1.15368
	78	1.52954	1.15368
	79	1.71887	0.6213
	79	1.71887	0.6213
	80	1.64833	1.37443
	80	1.64833	1.37443
	80.25	1.71893	0.78854
	80.25	1.71893	0.78854
	80.5	1.71248	1.09491
	80.5	1.71248	1.09491
	80.75	1.76067	1.39077
	80.75	1.76067	1.39077
	81	1.74622	1.42542
	81	1.74622	1.42542
	81.25	1.77845	1.21446
	81.25	1.77845	1.21446
	81.5	1.75916	1.36382
	81.5	1.75916	1.36382
	81.75	1.94733	1.57322
	81.75	1.94733	1.57322
	82	1.87354	1.82539
	82	1.87354	1.82539
	82.25	2.12895	2.22858
	82.25	2.12895	2.22858
	82.5	2.01025	2.3726
	82.5	2.01025	2.3726
	82.75	2.09531	2.36586
	82.75	2.09531	2.36586
	83	2.19641	2.33641
	83	2.19641	2.33641
	83.25	2.23178	2.3785
	83.25	2.23178	2.3785
	83.5	2.24231	2.68052
	83.5	2.24231	2.68052
	83.75	2.40515	3.07685
	83.75	2.40515	3.07685
	84	2.51243	3.45187
	84	2.51243	3.45187
	84.25	2.55704	3.64601
	84.25	2.55704	3.64601
	84.5	2.72968	3.62428
	84.5	2.72968	3.62428
	84.75	3.00205	3.467
	84.75	3.00205	3.467
	85	3.21076	3.21228
	85	3.21076	3.21228
	85.25	3.55469	2.80864
	85.25	3.55469	2.80864
	85.5	4.05486	2.48137
	85.5	4.05486	2.48137
	85.75	5.28355	2.06156
	85.75	5.28355	2.06156
	86	8.32103	2.01878
	86	8.32103	2.01878
	86.25	5.28219	1.80945
	86.25	5.28219	1.80945
	86.5	4.05119	1.61952
	86.5	4.05119	1.61952
	86.75	3.55644	1.57523
	86.75	3.55644	1.57523
	87	3.18799	1.4285
	87	3.18799	1.4285
	87.25	2.98477	1.46014
	87.25	2.98477	1.46014
	87.5	2.75302	1.45899
	87.5	2.75302	1.45899
	87.75	2.604	1.49632
	87.75	2.604	1.49632
	88	2.51932	1.4319
	88	2.51932	1.4319
	88.25	2.3864	1.01935
	88.25	2.3864	1.01935
	88.5	2.2559	0.92369
	88.5	2.2559	0.92369
	88.75	2.17888	1.09694
	88.75	2.17888	1.09694
	89	2.1777	1.22566
	89	2.1777	1.22566
	89.25	2.07678	1.35258
	89.25	2.07678	1.35258
	89.5	2.16646	1.26791
	89.5	2.16646	1.26791
	89.75	1.96569	0.78406
	89.75	1.96569	0.78406
	90	1.90653	1.06004
	90	1.90653	1.06004
	91	1.68019	1.01438
	91	1.68019	1.01438
	92	1.50473	1.0979
	92	1.50473	1.0979
	93	1.60355	1.27373
	93	1.60355	1.27373
	94	1.44463	1.09744
	94	1.44463	1.09744
	95	1.55367	1.2169
	95	1.55367	1.2169
	96	1.53186	0.92608
	96	1.53186	0.92608
	97	1.47302	0.91803
	97	1.47302	0.91803
	98	1.41268	0.91609
	98	1.41268	0.91609
	99	1.25218	0.61826
	99	1.25218	0.61826
	100	1.57804	1.36738
	100	1.57804	1.36738
	101	1.473	1.2191
	101	1.473	1.2191
	102	1.34051	1.36511
	102	1.34051	1.36511
	103	1.29382	1.10021
	103	1.29382	1.10021
	104	1.14269	1.0994
	104	1.14269	1.0994
	105	1.19378	1.27256
	105	1.19378	1.27256
	106	1.37268	1.21931
	106	1.37268	1.21931
	107	1.14366	1.32083
	107	1.14366	1.32083
	108	1.19719	1.09188
	108	1.19719	1.09188
	109	1.20098	1.26548
	109	1.20098	1.26548
	110	1.29936	1.39756
	110	1.29936	1.39756
	111	1.37227	1.22643
	111	1.37227	1.22643
	112	1.29875	1.16586
	112	1.29875	1.16586
	113	1.14252	1.35965
	113	1.14252	1.35965
	114	1.25751	1.34479
	114	1.25751	1.34479
	115	1.25384	1.35647
	115	1.25384	1.35647
	116	1.30027	1.27124
	116	1.30027	1.27124
	117	1.15046	1.16974
	117	1.15046	1.16974
	118	1.30676	1.09088
	118	1.30676	1.09088
	119	0.89544	1.10176
	119	0.89544	1.10176
	120	1.25041	1.42438
	120	1.25041	1.42438
	121	1.24859	1.40096
	121	1.24859	1.40096
	122	1.25293	1.15978
	122	1.25293	1.15978
	123	1.34653	1.42729
	123	1.34653	1.42729
	124	1.25144	1.45662
	124	1.25144	1.45662
	125	1.41764	1.27107
	125	1.41764	1.27107
	126	1.24919	1.22725
	126	1.24919	1.22725
	127	1.44875	1.27174
	127	1.44875	1.27174
	128	1.33695	1.32154
	128	1.33695	1.32154
	129	1.30259	1.01748
	129	1.30259	1.01748
	130	1.30079	1.35502
	130	1.30079	1.35502
	131	1.07813	1.39633
	131	1.07813	1.39633
	132	1.20275	1.0142
	132	1.20275	1.0142
	133	1.29296	1.01375
	133	1.29296	1.01375
	134	1.34304	1.16502
	134	1.34304	1.16502
	135	1.50596	1.34786
	135	1.50596	1.34786
	136	1.52985	1.22709
	136	1.52985	1.22709
	137	1.49854	1.30501
	137	1.49854	1.30501
	138	1.53005	1.36202
	138	1.53005	1.36202
	139	1.6981	1.36043
	139	1.6981	1.36043
	140	1.66866	1.3355
	140	1.66866	1.3355
	140.25	1.79264	1.26368
	140.25	1.79264	1.26368
	140.5	1.71594	1.27407
	140.5	1.71594	1.27407
	140.75	1.69231	1.21326
	140.75	1.69231	1.21326
	141	1.81724	1.32055
	141	1.81724	1.32055
	141.25	1.68269	1.41769
	141.25	1.68269	1.41769
	141.5	1.89138	1.46003
	141.5	1.89138	1.46003
	141.75	1.89987	1.89365
	141.75	1.89987	1.89365
	142	1.77811	1.97401
	142	1.77811	1.97401
	142.25	1.97542	2.30734
	142.25	1.97542	2.30734
	142.5	2.07175	2.40991
	142.5	2.07175	2.40991
	142.75	2.10462	2.33683
	142.75	2.10462	2.33683
	143	2.21863	2.38691
	143	2.21863	2.38691
	143.25	2.22373	2.31326
	143.25	2.22373	2.31326
	143.5	2.42401	2.68127
	143.5	2.42401	2.68127
	143.75	2.48707	2.99182
	143.75	2.48707	2.99182
	144	2.53159	3.29152
	144	2.53159	3.29152
	144.25	2.77134	3.43029
	144.25	2.77134	3.43029
	144.5	2.934	3.56442
	144.5	2.934	3.56442
	144.75	3.19566	3.51051
	144.75	3.19566	3.51051
	145	3.50317	3.23188
	145	3.50317	3.23188
	145.25	4.01524	2.85386
	145.25	4.01524	2.85386
	145.5	5.12281	2.53285
	145.5	5.12281	2.53285
	145.75	7.66156	2.27227
	145.75	7.66156	2.27227
	146	5.87452	1.98704
	146	5.87452	1.98704
	146.25	4.37158	1.81993
	146.25	4.37158	1.81993
	146.5	3.6632	1.56716
	146.5	3.6632	1.56716
	146.75	3.27028	1.48322
	146.75	3.27028	1.48322
	147	2.99049	1.51901
	147	2.99049	1.51901
	147.25	2.76559	1.4771
	147.25	2.76559	1.4771
	147.5	2.57287	1.44972
	147.5	2.57287	1.44972
	147.75	2.43491	1.27196
	147.75	2.43491	1.27196
	148	2.41087	1.211
	148	2.41087	1.211
	148.25	2.26047	1.09735
	148.25	2.26047	1.09735
	148.5	2.24354	1.00813
	148.5	2.24354	1.00813
	148.75	2.06628	1.21343
	148.75	2.06628	1.21343
	149	2.10682	1.31131
	149	2.10682	1.31131
	149.25	2.13978	1.35619
	149.25	2.13978	1.35619
	149.5	1.96061	0.62604
	149.5	1.96061	0.62604
	149.75	1.91545	1.35595
	149.75	1.91545	1.35595
	150	1.88636	0.78944
	150	1.88636	0.78944
	151	1.71446	0.7828
	151	1.71446	0.7828
	152	1.6745	1.09848
	152	1.6745	1.09848
	153	1.53123	1.00467
	153	1.53123	1.00467
	154	1.55285	0.61245
	154	1.55285	0.61245
	155	1.55898	1.01379
	155	1.55898	1.01379
	156	1.52839	1.00921
	156	1.52839	1.00921
	157	1.52787	1.00592
	157	1.52787	1.00592
	158	1.19861	1.08477
	158	1.19861	1.08477
	159	1.50538	0.78504
	159	1.50538	0.78504
	160	1.33898	1.38979
	160	1.33898	1.38979
	161	1.33596	0.7892
	161	1.33596	0.7892
	162	1.37338	0.92169
	162	1.37338	0.92169
	163	1.06926	0.61052
	163	1.06926	0.61052
	164	1.40667	1.24977
	164	1.40667	1.24977
	165	1.2481	1.01231
	165	1.2481	1.01231
	166	1.25138	1.08322
	166	1.25138	1.08322
	167	1.29897	1.00879
	167	1.29897	1.00879
	168	1.2985	1.08851
	168	1.2985	1.08851
	169	0.99763	0.91297
	169	0.99763	0.91297
	170	1.53323	1.00379
	170	1.53323	1.00379
	171	1.34617	0.91024
	171	1.34617	0.91024
	172	1.37896	0.62234
	172	1.37896	0.62234
	173	1.25515	1.09386
	173	1.25515	1.09386
	174	1.38309	1.21617
	174	1.38309	1.21617
	175	1.25507	1.0866
	175	1.25507	1.0866
	176	1.29809	1.22412
	176	1.29809	1.22412
	177	0.2989	1.08179
	177	0.2989	1.08179
	178	1.25362	0.91086
	178	1.25362	0.91086
	179	0.76866	1.09428
	179	0.76866	1.09428
	180	1.47489	1.00916
	180	1.47489	1.00916
	181	1.30282	1.15226
	181	1.30282	1.15226
	182	1.07193	0.91149
	182	1.07193	0.91149
	183	1.47629	0.91331
	183	1.47629	0.91331
	184	1.26021	1.09849
	184	1.26021	1.09849
	185	1.37613	1.16028
	185	1.37613	1.16028
	186	1.29398	0.91095
	186	1.29398	0.91095
	187	1.33643	1.09572
	187	1.33643	1.09572
	188	1.37746	0.90833
	188	1.37746	0.90833
	189	1.53033	1.08951
	189	1.53033	1.08951
	190	1.41571	1.08985
	190	1.41571	1.08985
	191	1.33701	0.78474
	191	1.33701	0.78474
	192	1.19632	0.78896
	192	1.19632	0.78896
	193	1.45324	1.26707
	193	1.45324	1.26707
	194	1.41576	0.90844
	194	1.41576	0.90844
	195	1.38347	1.0861
	195	1.38347	1.0861
	196	1.4149	1.10019
	196	1.4149	1.10019
	197	1.47396	0.92243
	197	1.47396	0.92243
	198	1.54867	1.4262
	198	1.54867	1.4262
	199	1.65823	1.31864
	199	1.65823	1.31864
	200	1.63728	1.15229
	200	1.63728	1.15229
	200.25	1.96174	1.42682
	200.25	1.96174	1.42682
	200.5	1.84852	1.21438
	200.5	1.84852	1.21438
	200.75	1.8298	1.36149
	200.75	1.8298	1.36149
	201	1.85341	1.58719
	201	1.85341	1.58719
	201.25	1.93671	1.54305
	201.25	1.93671	1.54305
	201.5	1.92703	1.51774
	201.5	1.92703	1.51774
	201.75	1.81263	1.65462
	201.75	1.81263	1.65462
	202	2.01195	1.56307
	202	2.01195	1.56307
	202.25	2.03971	1.61921
	202.25	2.03971	1.61921
	202.5	2.09074	1.6121
	202.5	2.09074	1.6121
	202.75	2.13345	1.74829
	202.75	2.13345	1.74829
	203	2.13056	2.12012
	203	2.13056	2.12012
	203.25	2.22788	2.48488
	203.25	2.22788	2.48488
	203.5	2.35421	2.76558
	203.5	2.35421	2.76558
	203.75	2.51565	2.65717
	203.75	2.51565	2.65717
	204	2.66047	2.49145
	204	2.66047	2.49145
	204.25	2.77386	2.46287
	204.25	2.77386	2.46287
	204.5	2.98946	2.69247
	204.5	2.98946	2.69247
	204.75	3.23017	2.92404
	204.75	3.23017	2.92404
	205	3.57923	3.20686
	205	3.57923	3.20686
	205.25	4.14207	3.36938
	205.25	4.14207	3.36938
	205.5	5.49683	3.51372
	205.5	5.49683	3.51372
	205.75	9.01644	3.52665
	205.75	9.01644	3.52665
	206	5.45618	3.28305
	206	5.45618	3.28305
	206.25	4.24024	2.92256
	206.25	4.24024	2.92256
	206.5	3.62604	2.49436
	206.5	3.62604	2.49436
	206.75	3.27331	2.1812
	206.75	3.27331	2.1812
	207	2.99274	2.17319
	207	2.99274	2.17319
	207.25	2.81945	1.8873
	207.25	2.81945	1.8873
	207.5	2.66317	1.64247
	207.5	2.66317	1.64247
	207.75	2.52708	1.65738
	207.75	2.52708	1.65738
	208	2.3702	1.31464
	208	2.3702	1.31464
	208.25	2.30665	1.48655
	208.25	2.30665	1.48655
	208.5	2.2258	1.4052
	208.5	2.2258	1.4052
	208.75	2.22806	1.02208
	208.75	2.22806	1.02208
	209	2.01158	1.26886
	209	2.01158	1.26886
	209.25	2.02235	1.40694
	209.25	2.02235	1.40694
	209.5	2.02966	1.39749
	209.5	2.02966	1.39749
	209.75	1.93291	1.28404
	209.75	1.93291	1.28404
	210	1.88756	1.26822
	210	1.88756	1.26822
	211	1.87654	1.4926
	211	1.87654	1.4926
	212	1.73897	1.22324
	212	1.73897	1.22324
	213	1.47443	1.01552
	213	1.47443	1.01552
	214	1.58093	1.2163
	214	1.58093	1.2163
	215	1.49973	1.51711
	215	1.49973	1.51711
	216	1.07986	1.27697
	216	1.07986	1.27697
	217	1.48099	1.39293
	217	1.48099	1.39293
	218	1.2594	0.31257
	218	1.2594	0.31257
	219	1.20449	1.09672
	219	1.20449	1.09672
	220	1.20648	1.26606
	220	1.20648	1.26606
	221	1.1472	1.35891
	221	1.1472	1.35891
	222	1.44265	1.21203
	222	1.44265	1.21203
	223	1.20572	1.54926
	223	1.20572	1.54926
	224	1.07467	1.317
	224	1.07467	1.317
	225	1.14487	1.0967
	225	1.14487	1.0967
	226	1.37256	1.10067
	226	1.37256	1.10067
	227	1.44785	1.16056
	227	1.44785	1.16056
	228	1.34664	1.02266
	228	1.34664	1.02266
	229	1.29465	1.46862
	229	1.29465	1.46862
	230	0.99534	1.01567
	230	0.99534	1.01567
	231	1.34152	0.32265
	231	1.34152	0.32265
	232	1.34487	1.17354
	232	1.34487	1.17354
	233	1.00187	1.23017
	233	1.00187	1.23017
	234	1.14044	0.80216
	234	1.14044	0.80216
	235	1.20059	0.92933
	235	1.20059	0.92933
	236	1.33454	0.92352
	236	1.33454	0.92352
	237	1.30242	1.09591
	237	1.30242	1.09591
	238	1.14203	1.02169
	238	1.14203	1.02169
	239	1.43948	0.92108
	239	1.43948	0.92108
	240	0.77531	1.22883
	240	0.77531	1.22883
	241	1.25503	0.79717
	241	1.25503	0.79717
	242	1.25718	1.02057
	242	1.25718	1.02057
	243	1.33508	1.09032
	243	1.33508	1.09032
	244	1.4099	0.62002
	244	1.4099	0.62002
	245	1.37436	1.1682
	245	1.37436	1.1682
	246	1.29784	1.01918
	246	1.29784	1.01918
	247	1.00114	1.1626
	247	1.00114	1.1626
	248	1.25797	1.09002
	248	1.25797	1.09002
	249	1.33964	1.27741
	249	1.33964	1.27741
	250	1.38282	1.01607
	250	1.38282	1.01607
	251	1.33585	1.36165
	251	1.33585	1.36165
	252	1.45007	1.21246
	252	1.45007	1.21246
	253	1.38095	0.79167
	253	1.38095	0.79167
	254	1.20145	0.79902
	254	1.20145	0.79902
	255	1.60643	0.92765
	255	1.60643	0.92765
	256	1.30492	1.0147
	256	1.30492	1.0147
	257	1.37742	0.62073
	257	1.37742	0.62073
	258	1.60028	0.62359
	258	1.60028	0.62359
	259	1.53852	1.16098
	259	1.53852	1.16098
	260	1.79289	0.97545
	260	1.79289	0.97545
	260.25	1.70066	0.79941
	260.25	1.70066	0.79941
	260.5	1.70398	0.91971
	260.5	1.70398	0.91971
	260.75	1.85585	1.20945
	260.75	1.85585	1.20945
	261	1.79119	0.91313
	261	1.79119	0.91313
	261.25	1.9187	1.15316
	261.25	1.9187	1.15316
	261.5	1.90311	0.78673
	261.5	1.90311	0.78673
	261.75	2.02484	1.2256
	261.75	2.02484	1.2256
	262	1.93615	1.02009
	262	1.93615	1.02009
	262.25	2.0348	1.21906
	262.25	2.0348	1.21906
	262.5	2.1438	1.36278
	262.5	2.1438	1.36278
	262.75	2.20129	1.69433
	262.75	2.20129	1.69433
	263	2.2237	1.95947
	263	2.2237	1.95947
	263.25	2.2329	2.10771
	263.25	2.2329	2.10771
	263.5	2.41322	2.15592
	263.5	2.41322	2.15592
	263.75	2.493	2.24111
	263.75	2.493	2.24111
	264	2.58089	2.49083
	264	2.58089	2.49083
	264.25	2.78576	2.86556
	264.25	2.78576	2.86556
	264.5	2.99502	3.23556
	264.5	2.99502	3.23556
	264.75	3.23252	3.40552
	264.75	3.23252	3.40552
	265	3.55774	3.47087
	265	3.55774	3.47087
	265.25	4.01103	3.40103
	265.25	4.01103	3.40103
	265.5	5.09334	3.29645
	265.5	5.09334	3.29645
	265.75	9.03021	3.04623
	265.75	9.03021	3.04623
	266	5.68977	2.76018
	266	5.68977	2.76018
	266.25	4.43829	2.47868
	266.25	4.43829	2.47868
	266.5	3.67911	2.24373
	266.5	3.67911	2.24373
	266.75	3.29876	1.98683
	266.75	3.29876	1.98683
	267	3.03523	1.84639
	267	3.03523	1.84639
	267.25	2.87321	1.67314
	267.25	2.87321	1.67314
	267.5	2.6813	1.87042
	267.5	2.6813	1.87042
	267.75	2.48918	1.54117
	267.75	2.48918	1.54117
	268	2.39569	1.48349
	268	2.39569	1.48349
	268.25	2.29786	1.58483
	268.25	2.29786	1.58483
	268.5	2.2668	0.91919
	268.5	2.2668	0.91919
	268.75	2.08697	1.22001
	268.75	2.08697	1.22001
	269	2.13358	1.39083
	269	2.13358	1.39083
	269.25	1.9993	1.52026
	269.25	1.9993	1.52026
	269.5	1.85734	1.21569
	269.5	1.85734	1.21569
	269.75	2.02525	1.26791
	269.75	2.02525	1.26791
	270	1.87739	1.05408
	270	1.87739	1.05408
	271	1.7152	0.90644
	271	1.7152	0.90644
	272	1.64925	1.09202
	272	1.64925	1.09202
	273	1.60026	1.21332
	273	1.60026	1.21332
	274	1.38006	0.91126
	274	1.38006	0.91126
	275	1.61466	1.09042
	275	1.61466	1.09042
	276	1.47885	1.08561
	276	1.47885	1.08561
	277	1.45131	0.9143
	277	1.45131	0.9143
	278	1.30811	1.26218
	278	1.30811	1.26218
	279	1.41708	1.21281
	279	1.41708	1.21281
	280	1.6052	1.27463
	280	1.6052	1.27463
	281	1.34774	1.27757
	281	1.34774	1.27757
	282	1.20718	1.26616
	282	1.20718	1.26616
	283	0.9975	1.09635
	283	0.9975	1.09635
	284	1.29485	1.09036
	284	1.29485	1.09036
	285	1.30308	1.32263
	285	1.30308	1.32263
	286	1.33891	1.31191
	286	1.33891	1.31191
	287	1.30531	1.00902
	287	1.30531	1.00902
	288	1.14907	1.0912
	288	1.14907	1.0912
	289	1.47787	1.27051
	289	1.47787	1.27051
	290	0.99677	1.39105
	290	0.99677	1.39105
	291	1.20645	1.00994
	291	1.20645	1.00994
	292	0.29616	1.15685
	292	0.29616	1.15685
	293	1.08212	1.39301
	293	1.08212	1.39301
	294	0.9965	1.34267
	294	0.9965	1.34267
	295	1.24945	1.21966
	295	1.24945	1.21966
	296	1.25665	1.51045
	296	1.25665	1.51045
	297	1.25616	1.38979
	297	1.25616	1.38979
	298	1.07405	1.4213
	298	1.07405	1.4213
	299	1.14103	1.4579
	299	1.14103	1.4579
	300	1.41808	1.2719
	300	1.41808	1.2719
	301	1.2044	1.51399
	301	1.2044	1.51399
	302	1.44884	1.78694
	302	1.44884	1.78694
	303	1.2592	1.32285
	303	1.2592	1.32285
	304	1.34188	1.08946
	304	1.34188	1.08946
	305	1.14572	1.70441
	305	1.14572	1.70441
	306	1.072	1.40053
	306	1.072	1.40053
	307	1.14395	1.45835
	307	1.14395	1.45835
	308	1.25998	1.34687
	308	1.25998	1.34687
	309	1.00088	1.22227
	309	1.00088	1.22227
	310	1.3028	1.21175
	310	1.3028	1.21175
	311	1.2049	0.91487
	311	1.2049	0.91487
	312	1.60397	1.08725
	312	1.60397	1.08725
	313	1.50329	1.26537
	313	1.50329	1.26537
	314	1.41746	0.78658
	314	1.41746	0.78658
	315	1.50259	1.15313
	315	1.50259	1.15313
	316	1.53357	0.78695
	316	1.53357	0.78695
	317	1.503	1.16548
	317	1.503	1.16548
	318	1.44405	1.26708
	318	1.44405	1.26708
	319	1.62175	1.26775
	319	1.62175	1.26775
	320	1.6216	1.0848
	320	1.6216	1.0848
	320.25	1.65943	0.91066
	320.25	1.65943	0.91066
	320.5	1.70446	1.22005
	320.5	1.70446	1.22005
	320.75	1.89809	1.39223
	320.75	1.89809	1.39223
	321	1.78053	1.42692
	321	1.78053	1.42692
	321.25	1.78142	1.01065
	321.25	1.78142	1.01065
	321.5	1.92298	1.42793
	321.5	1.92298	1.42793
	321.75	1.81719	1.30986
	321.75	1.81719	1.30986
	322	1.9112	1.26744
	322	1.9112	1.26744
	322.25	1.99053	1.34838
	322.25	1.99053	1.34838
	322.5	2.10451	1.42632
	322.5	2.10451	1.42632
	322.75	2.09464	1.84672
	322.75	2.09464	1.84672
	323	2.16914	1.85163
	323	2.16914	1.85163
	323.25	2.27663	2.16696
	323.25	2.27663	2.16696
	323.5	2.23407	2.12354
	323.5	2.23407	2.12354
	323.75	2.40243	2.34861
	323.75	2.40243	2.34861
	324	2.56045	2.47739
	324	2.56045	2.47739
	324.25	2.70263	2.83391
	324.25	2.70263	2.83391
	324.5	2.90438	3.14704
	324.5	2.90438	3.14704
	324.75	3.0996	3.39369
	324.75	3.0996	3.39369
	325	3.42884	3.50207
	325	3.42884	3.50207
	325.25	3.82768	3.44139
	325.25	3.82768	3.44139
	325.5	4.58917	3.23946
	325.5	4.58917	3.23946
	325.75	6.43566	2.82227
	325.75	6.43566	2.82227
	326	6.7829	2.53366
	326	6.7829	2.53366
	326.25	4.81544	2.2951
	326.25	4.81544	2.2951
	326.5	3.87307	2.26295
	326.5	3.87307	2.26295
	326.75	3.46094	2.04872
	326.75	3.46094	2.04872
	327	3.17935	1.67546
	327	3.17935	1.67546
	327.25	2.93793	1.48138
	327.25	2.93793	1.48138
	327.5	2.79008	1.21131
	327.5	2.79008	1.21131
	327.75	2.57206	1.22074
	327.75	2.57206	1.22074
	328	2.47055	1.15056
	328	2.47055	1.15056
	328.25	2.32682	1.15387
	328.25	2.32682	1.15387
	328.5	2.24699	1.21566
	328.5	2.24699	1.21566
	328.75	2.16827	0.79099
	328.75	2.16827	0.79099
	329	2.19589	1.30233
	329	2.19589	1.30233
	329.25	2.07584	1.15613
	329.25	2.07584	1.15613
	329.5	1.92236	0.91232
	329.5	1.92236	0.91232
	329.75	2.06598	1.09567
	329.75	2.06598	1.09567
	330	1.86824	1.09079
	330	1.86824	1.09079

## Sheet: Fig. 3a
Fig. 3a		0.2d	1d	1.7d	6.2d	7.9d
	2.40955	0.01718	0.02237	0.01449	0.01784	0.01577
	2.40708	0.01955	0.02138	0.01471	0.0176	0.01416
	2.40461	0.01879	0.01961	0.01516	0.0162	0.01648
	2.40214	0.01771	0.01834	0.01636	0.01654	0.01536
	2.39968	0.01652	0.01966	0.01429	0.0172	0.01383
	2.39723	0.01699	0.01891	0.01489	0.01678	0.01452
	2.39478	0.01752	0.01911	0.01396	0.01577	0.01427
	2.39233	0.01727	0.02043	0.01472	0.01903	0.01342
	2.38989	0.01587	0.01814	0.01394	0.01497	0.01257
	2.38746	0.01704	0.01827	0.01244	0.01473	0.01404
	2.38503	0.01518	0.01721	0.01543	0.0152	0.01426
	2.38261	0.01451	0.01857	0.0138	0.0145	0.01402
	2.38019	0.01624	0.01733	0.01283	0.0149	0.01352
	2.37777	0.01509	0.01583	0.01434	0.01408	0.01308
	2.37536	0.01498	0.01909	0.01445	0.01456	0.01145
	2.37296	0.01486	0.01791	0.01355	0.01496	0.01115
	2.37056	0.01486	0.01733	0.01323	0.01165	0.00944
	2.36816	0.01346	0.01519	0.01291	0.01316	0.01238
	2.36577	0.01388	0.01484	0.01328	0.01233	0.01193
	2.36339	0.01328	0.01547	0.01228	0.01267	0.01247
	2.361	0.01468	0.0167	0.0128	0.01406	0.01263
	2.35863	0.01444	0.01519	0.01262	0.01281	0.01106
	2.35626	0.01477	0.01714	0.01136	0.0135	0.01086
	2.35389	0.01342	0.0153	0.01163	0.01289	0.01171
	2.35153	0.01402	0.01418	0.01207	0.01346	0.00982
	2.34917	0.0138	0.01639	0.01285	0.01294	0.01126
	2.34682	0.01384	0.01429	0.01282	0.01029	0.00938
	2.34447	0.01193	0.01424	0.01174	0.01266	0.01003
	2.34213	0.01441	0.0142	0.01126	0.01118	0.01072
	2.33979	0.01314	0.01451	0.01157	0.01164	0.01142
	2.33746	0.01333	0.0151	0.01129	0.01092	0.01066
	2.33513	0.01357	0.01311	0.01151	0.01171	0.00948
	2.33281	0.01392	0.01526	0.00996	0.01203	0.01033
	2.33049	0.01339	0.01529	0.01168	0.01179	0.01012
	2.32817	0.01294	0.01325	0.01052	0.01113	0.01162
	2.32586	0.01239	0.01479	0.0129	0.01143	0.01139
	2.32355	0.01164	0.01432	0.01064	0.01262	0.00973
	2.32125	0.01307	0.01469	0.01192	0.01182	0.01068
	2.31896	0.01391	0.01447	0.01213	0.01145	0.00961
	2.31666	0.01291	0.01325	0.0115	0.01161	0.01092
	2.31438	0.01334	0.01374	0.01161	0.01236	0.01009
	2.31209	0.01306	0.01375	0.01048	0.01089	0.01201
	2.30982	0.01058	0.0143	0.01122	0.01024	0.00963
	2.30754	0.01321	0.01359	0.01185	0.01234	0.00977
	2.30527	0.01189	0.01388	0.01056	0.01083	0.01057
	2.30301	0.01145	0.0132	0.01119	0.01202	0.01049
	2.30075	0.01138	0.01467	0.00929	0.0106	0.01094
	2.29849	0.01194	0.01333	0.01099	0.01118	0.00959
	2.29624	0.01253	0.01256	0.01122	0.01089	0.00974
	2.29399	0.01277	0.01363	0.01166	0.01079	0.01021
	2.29175	0.01291	0.0129	0.01121	0.01109	0.0089
	2.28951	0.01141	0.01372	0.01121	0.01152	0.00906
	2.28727	0.0107	0.01306	0.0116	0.0117	0.00892
	2.28504	0.01146	0.01367	0.01107	0.01222	0.00854
	2.28282	0.01193	0.01325	0.01149	0.01109	0.01017
	2.2806	0.01308	0.01441	0.01006	0.01155	0.00993
	2.27838	0.01169	0.01352	0.01159	0.01101	0.00957
	2.27617	0.01122	0.014	0.01158	0.01053	0.01002
	2.27396	0.01281	0.01238	0.01071	0.01043	0.00954
	2.27176	0.01214	0.01333	0.01091	0.01057	0.00899
	2.26956	0.01249	0.01342	0.01014	0.01084	0.00851
	2.26736	0.0121	0.01237	0.01158	0.00981	0.00841
	2.26517	0.01142	0.01305	0.01116	0.01117	0.00863
	2.26298	0.01229	0.01318	0.01033	0.00946	0.01046
	2.2608	0.01118	0.01311	0.0107	0.01093	0.00927
	2.25862	0.01137	0.01381	0.01081	0.01126	0.01033
	2.25645	0.01149	0.01289	0.01097	0.01123	0.01027
	2.25428	0.01178	0.01334	0.01039	0.01174	0.00898
	2.25211	0.01207	0.01283	0.01055	0.01153	0.00986
	2.24995	0.01131	0.013	0.01106	0.01054	0.01053
	2.24779	0.01048	0.01334	0.00974	0.01012	0.00958
	2.24564	0.01263	0.01217	0.01071	0.01132	0.011
	2.24349	0.01082	0.01333	0.01052	0.01039	0.00865
	2.24134	0.01284	0.01119	0.01057	0.01142	0.00999
	2.2392	0.01118	0.01179	0.01194	0.01114	0.00923
	2.23706	0.01183	0.01212	0.01094	0.01204	0.00901
	2.23493	0.01107	0.01268	0.01159	0.01084	0.00874
	2.2328	0.01192	0.01241	0.01217	0.01129	0.01016
	2.23068	0.01181	0.01299	0.01016	0.01058	0.00895
	2.22856	0.01129	0.01367	0.01056	0.01165	0.00992
	2.22644	0.0116	0.01279	0.0115	0.01116	0.01022
	2.22433	0.01128	0.01257	0.01132	0.01122	0.00977
	2.22222	0.01123	0.01296	0.01118	0.01098	0.00809
	2.22011	0.01269	0.01294	0.0114	0.01198	0.01035
	2.21801	0.01259	0.01373	0.01181	0.01161	0.00934
	2.21591	0.01258	0.01296	0.01162	0.01039	0.00984
	2.21382	0.01196	0.01519	0.01165	0.0117	0.00999
	2.21173	0.01258	0.01366	0.01235	0.01231	0.00981
	2.20965	0.01134	0.01295	0.01194	0.01183	0.0091
	2.20757	0.0127	0.01445	0.01128	0.01042	0.01049
	2.20549	0.01246	0.01386	0.01177	0.01205	0.00962
	2.20342	0.01273	0.01356	0.01319	0.01157	0.00969
	2.20135	0.01204	0.01317	0.01374	0.01182	0.00994
	2.19928	0.01205	0.01443	0.01234	0.01078	0.01146
	2.19722	0.01382	0.01383	0.01311	0.01266	0.01141
	2.19516	0.01253	0.01364	0.01272	0.01234	0.01022
	2.19311	0.01376	0.01382	0.01318	0.01247	0.0102
	2.19106	0.01384	0.01281	0.01388	0.01176	0.00986
	2.18901	0.01294	0.0143	0.0146	0.01344	0.01058
	2.18697	0.01333	0.01513	0.01446	0.01218	0.00915
	2.18493	0.01254	0.01481	0.01266	0.01318	0.00929
	2.1829	0.0114	0.01332	0.01375	0.01199	0.0117
	2.18086	0.01284	0.01537	0.01469	0.01343	0.01047
	2.17884	0.01408	0.01557	0.01337	0.01295	0.01134
	2.17681	0.0143	0.01334	0.0138	0.01438	0.01198
	2.17479	0.01301	0.01526	0.014	0.01387	0.01186
	2.17278	0.01411	0.01507	0.01382	0.01505	0.01092
	2.17077	0.01431	0.01453	0.01578	0.01502	0.01183
	2.16876	0.01419	0.01597	0.01515	0.01501	0.01062
	2.16675	0.01391	0.0167	0.01599	0.01505	0.01303
	2.16475	0.01405	0.01674	0.01652	0.01467	0.01215
	2.16275	0.01532	0.01648	0.01501	0.01536	0.01285
	2.16076	0.01563	0.01699	0.01595	0.01624	0.01201
	2.15877	0.01429	0.01558	0.01695	0.01676	0.01294
	2.15678	0.01531	0.01658	0.01738	0.01729	0.01335
	2.1548	0.01542	0.0166	0.01908	0.01679	0.01339
	2.15282	0.01634	0.01826	0.01818	0.01684	0.01448
	2.15085	0.01646	0.01771	0.01713	0.01736	0.01487
	2.14887	0.01642	0.01772	0.01859	0.018	0.01536
	2.14691	0.01567	0.01747	0.01994	0.01852	0.01435
	2.14494	0.01781	0.01747	0.01933	0.01996	0.01593
	2.14298	0.01684	0.0181	0.01944	0.01917	0.01627
	2.14102	0.01804	0.01929	0.02058	0.02009	0.01534
	2.13907	0.01733	0.01978	0.02174	0.01999	0.01657
	2.13712	0.01801	0.02003	0.02071	0.01981	0.01808
	2.13517	0.01931	0.01962	0.02225	0.02101	0.01713
	2.13323	0.02041	0.02119	0.02173	0.0216	0.01817
	2.13129	0.01986	0.02021	0.02194	0.02334	0.01827
	2.12935	0.02077	0.02015	0.02298	0.02398	0.01923
	2.12742	0.02095	0.02044	0.02372	0.02352	0.01982
	2.12549	0.02167	0.02171	0.02384	0.02504	0.02117
	2.12357	0.02204	0.02222	0.02401	0.02491	0.02209
	2.12164	0.02299	0.02304	0.02439	0.02499	0.02238
	2.11973	0.02439	0.02352	0.02487	0.0279	0.02278
	2.11781	0.02476	0.02553	0.02589	0.02772	0.02476
	2.1159	0.02543	0.02557	0.02636	0.0278	0.02454
	2.11399	0.02579	0.0258	0.02668	0.02854	0.02301
	2.11209	0.02774	0.02641	0.02703	0.02976	0.02432
	2.11018	0.02637	0.02645	0.0279	0.03106	0.02454
	2.10829	0.02618	0.02795	0.02926	0.03166	0.02577
	2.10639	0.02715	0.02727	0.0307	0.03075	0.02721
	2.1045	0.02777	0.02729	0.03044	0.03271	0.02654
	2.10261	0.02876	0.02739	0.03146	0.03375	0.0274
	2.10073	0.02878	0.02878	0.03263	0.03229	0.02647
	2.09885	0.02887	0.02887	0.0323	0.03456	0.02848
	2.09697	0.03038	0.02969	0.03418	0.03604	0.0291
	2.0951	0.03113	0.03056	0.0343	0.03632	0.02846
	2.09322	0.03103	0.03013	0.03471	0.03647	0.02877
	2.09136	0.0328	0.03233	0.03523	0.03812	0.02982
	2.08949	0.0338	0.0327	0.03493	0.03815	0.02995
	2.08763	0.03476	0.03199	0.03568	0.03846	0.03098
	2.08577	0.03516	0.03277	0.03566	0.03742	0.03027
	2.08392	0.03645	0.0344	0.03542	0.03846	0.0301
	2.08207	0.03763	0.03585	0.03513	0.03751	0.03061
	2.08022	0.03961	0.03649	0.03545	0.03835	0.03032
	2.07838	0.03993	0.03716	0.03402	0.03634	0.03023
	2.07654	0.04033	0.03721	0.03413	0.0374	0.02826
	2.0747	0.04044	0.03721	0.0329	0.03597	0.03011
	2.07286	0.03877	0.03647	0.03407	0.03629	0.02969
	2.07103	0.03797	0.03608	0.03382	0.03639	0.02892
	2.0692	0.03816	0.03497	0.03491	0.0362	0.02741
	2.06738	0.03648	0.03434	0.03543	0.03582	0.02702
	2.06556	0.03479	0.03368	0.03629	0.03549	0.0268
	2.06374	0.03427	0.03337	0.03756	0.03528	0.0263
	2.06192	0.0348	0.03333	0.03765	0.034	0.02599
	2.06011	0.03555	0.0346	0.03733	0.03218	0.02487
	2.0583	0.03665	0.03622	0.03864	0.03098	0.02401
	2.0565	0.03993	0.03648	0.03756	0.0281	0.02482
	2.05469	0.04324	0.0403	0.03632	0.02566	0.02369
	2.05289	0.04625	0.04374	0.03359	0.02513	0.02232
	2.0511	0.05009	0.04624	0.03218	0.02282	0.02113
	2.0493	0.0527	0.0474	0.02886	0.01972	0.02142
	2.04751	0.0529	0.04935	0.0258	0.0191	0.01918
	2.04573	0.05172	0.0491	0.02319	0.01691	0.01838
	2.04394	0.04896	0.0477	0.01992	0.01563	0.01642
	2.04216	0.04432	0.04493	0.01665	0.01412	0.01583
	2.04039	0.03975	0.04133	0.01449	0.01216	0.01387
	2.03861	0.0337	0.03622	0.01281	0.0119	0.01393
	2.03684	0.0295	0.03065	0.00997	0.01169	0.01288
	2.03507	0.02391	0.02676	0.00889	0.01079	0.01138
	2.03331	0.01992	0.02302	0.00834	0.00945	0.01015
	2.03154	0.01546	0.01879	0.00721	0.00937	0.00958
	2.02978	0.01425	0.0167	0.00608	0.00799	0.00918
	2.02803	0.01149	0.01479	0.00611	0.0071	0.00885
	2.02628	0.01055	0.01303	0.00537	0.00784	0.0074
	2.02453	0.0095	0.01157	0.00586	0.00637	0.00726
	2.02278	0.00826	0.01109	0.00443	0.00605	0.00618
	2.02103	0.00736	0.01066	0.00482	0.00625	0.00647
	2.01929	0.0076	0.00911	0.00417	0.00501	0.00611
	2.01756	0.00691	0.00891	0.00451	0.00462	0.00552
	2.01582	0.00669	0.00859	0.004	0.00459	0.00501
	2.01409	0.00677	0.00884	0.00436	0.00514	0.00481
	2.01236	0.00554	0.00736	0.00315	0.00475	0.00503
	2.01063	0.00559	0.00807	0.00248	0.0039	0.0045
	2.00891	0.00502	0.00808	0.00424	0.00392	0.00412
	2.00719	0.00534	0.0075	0.00303	0.005	0.00444
	2.00547	0.00398	0.00665	0.00345	0.00463	0.0038
	2.00376	0.00457	0.00574	0.00384	0.00394	0.00432
	2.00205	0.00534	0.00502	0.00328	0.00374	0.00506
	2.00034	0.00513	0.00719	0.00401	0.00408	0.00381
	1.99863	0.00461	0.00582	0.00272	0.00432	0.00399
	1.99693	0.0034	0.0057	0.00366	0.00371	0.00446
	1.99523	0.00252	0.00547	0.00333	0.00414	0.00298
	1.99353	0.00425	0.00415	0.00354	0.00326	0.00317
	1.99184	0.00377	0.00546	0.00306	0.00334	0.00332
	1.99015	0.00401	0.00443	0.00299	0.00336	0.00421
	1.98846	0.00277	0.00508	0.00293	0.00392	0.00305
	1.98678	0.00346	0.00496	0.0023	0.00384	0.00441
	1.98509	0.0036	0.00469	0.00311	0.00305	0.00318
	1.98341	0.00219	0.00416	0.00336	0.00425	0.00307
	1.98174	0.00438	0.0043	0.0019	0.00454	0.00368
	1.98006	0.00347	0.004	0.00236	0.00332	0.00345
	1.97839	0.00218	0.00403	0.00248	0.00339	0.00258
	1.97672	0.00349	0.00484	0.00369	0.00325	0.00391
	1.97506	0.00364	0.00354	0.00305	0.00272	0.00408
	1.9734	0.00357	0.0046	0.00211	0.00299	0.00257
	1.97174	0.00331	0.005	0.00182	0.00235	0.00313
	1.97008	0.00413	0.00363	0.002	0.00309	0.00271
	1.96843	0.00367	0.00392	0.00256	0.00258	0.00271
	1.96677	0.00354	0.00423	0.00175	0.00359	0.0042
	1.96512	0.00238	0.00372	0.00318	0.00287	0.0031
	1.96348	0.00298	0.00392	0.00165	0.00317	0.00336
	1.96184	0.00282	0.0045	0.00176	0.00347	0.00335
	1.9602	0.0029	0.00368	0.00244	0.00263	0.00339
	1.95856	0.00383	0.00318	0.00341	0.00241	0.00282
	1.95692	0.00236	0.00401	0.00295	0.00374	0.00341
	1.95529	0.00345	0.0035	0.00225	0.00364	0.00261
	1.95366	0.00221	0.00509	0.00237	0.00318	0.00243
	1.95203	0.00192	0.00361	0.00268	0.00338	0.00287
	1.95041	0.0024	0.00362	0.00312	0.00302	0.00422
	1.94879	0.00317	0.00436	0.00182	0.00366	0.00281
	1.94717	0.00337	0.00445	0.0031	0.0032	0.0029
	1.94555	0.00277	0.00438	0.00282	0.00189	0.00286
	1.94394	0.00268	0.0043	0.00232	0.0016	0.00243
	1.94233	0.00313	0.00371	0.00268	0.0036	0.00307
	1.94072	0.00213	0.00375	0.00101	0.00229	0.00335
	1.93912	0.00333	0.00307	0.0023	0.00337	0.00224
	1.93751	0.00335	0.00361	0.00272	0.0042	0.00318
	1.93591	0.00314	0.00335	0.00304	0.00349	0.00291
	1.93432	0.00294	0.00407	0.00396	0.002	0.00261
	1.93272	0.00263	0.00396	0.00238	0.0023	0.00301
	1.93113	0.00241	0.00358	0.00294	0.00262	0.00227
	1.92954	0.00172	0.00364	0.00297	0.00256	0.0031
	1.92795	0.00284	0.00388	0.0022	0.00282	0.00309
	1.92637	0.00213	0.00409	0.00266	0.00228	0.00249
	1.92479	0.00195	0.00398	0.0028	0.00333	0.00347
	1.92321	0.0025	0.0035	0.00326	0.00212	0.00237
	1.92163	0.00298	0.00331	0.00227	0.00186	0.00291
	1.92006	0.0024	0.0034	0.00331	0.00291	0.00297
	1.91849	0.00302	0.00378	0.00247	0.00288	0.00282
	1.91692	0.0025	0.00314	0.00191	0.00168	0.00198
	1.91535	0.00275	0.00387	0.0034	0.00369	0.00288
	1.91379	0.00377	0.00352	0.00265	0.00214	0.00279
	1.91223	0.00298	0.00329	0.00338	0.00206	0.00308
	1.91067	0.00275	0.00273	0.00234	0.00222	0.00321
	1.90911	0.00263	0.00262	0.002	0.00208	0.00206
	1.90756	0.00253	0.00312	0.00245	0.0028	0.0039
	1.90601	0.00213	0.00289	0.00237	0.00222	0.00313
	1.90446	0.00318	0.00308	0.00217	0.00304	0.00287
	1.90291	0.00227	0.0031	0.00274	0.00334	0.00244
	1.90137	0.00233	0.00304	0.00145	0.00221	0.00181
	1.89983	0.0028	0.00246	0.00352	0.00378	0.00293
	1.89829	0.00217	0.00289	0.00349	0.00122	0.00242
	1.89676	0.00311	0.00254	0.0022	0.00229	0.0025
	1.89522	0.00228	0.00319	0.00266	0.00276	0.00328
	1.89369	0.00168	0.00308	0.00198	0.00165	0.00228
	1.89216	0.00285	0.00244	0.00177	0.003	0.0028
	1.89064	0.0017	0.00393	0.00308	0.00316	0.00277
	1.88911	0.00214	0.00275	0.00196	0.00231	0.00254
	1.88759	0.00233	0.00242	0.00247	0.0025	0.00242
	1.88607	0.002	0.00294	0.00112	0.00238	0.00272
	1.88456	0.0028	0.00282	0.0018	0.00297	0.00218
	1.88304	0.00183	0.00263	0.00225	0.00173	0.00263
	1.88153	0.00177	0.00301	0.00223	0.00209	0.00223
	1.88002	0.00243	0.00246	0.00134	0.0024	0.00297
	1.87852	0.00184	0.00233	0.00136	0.00167	0.00255
	1.87701	0.00148	0.00339	0.00125	0.00248	0.00251
	1.87551	0.00212	0.00275	0.00232	0.0018	0.00249
	1.87401	0.00241	0.00318	0.00223	0.00252	0.00281
	1.87252	0.00171	0.00271	0.0016	0.00138	0.0028
	1.87102	0.00204	0.00277	0.00231	0.00199	0.00322
	1.86953	0.00212	0.0029	0.00227	0.00202	0.00261
	1.86804	0.00255	0.00356	0.0021	0.00243	0.00264
	1.86655	0.00172	0.00259	0.00206	0.00282	0.00254
	1.86507	0.00251	0.0031	0.0022	0.00226	0.00189
	1.86359	0.00211	0.00205	0.00258	0.00197	0.00254
	1.86211	0.00122	0.00287	0.00214	0.00268	0.00306
	1.86063	0.00179	0.00265	0.00228	0.00206	0.00202
	1.85915	0.00285	0.00389	0.00187	0.00242	0.00244
	1.85768	0.00174	0.00298	0.00166	0.00188	0.00249
	1.85621	0.00187	0.00242	0.00174	0.00149	0.00303
	1.85474	0.00294	0.00282	0.00293	0.00226	0.00188
	1.85327	0.00249	0.00231	0.00248	0.00202	0.00248
	1.85181	0.00179	0.00296	0.00172	0.00228	0.00237
	1.85035	0.00192	0.0034	0.00109	0.00173	0.00177
	1.84889	0.0021	0.00264	0.00216	0.00169	0.00201
	1.84743	0.00174	0.0022	0.0029	0.00262	0.00249
	1.84598	0.0022	0.00222	0.00227	0.00143	0.00206
	1.84453	0.00197	0.00219	0.0016	0.00222	0.00348
	1.84307	0.00236	0.00253	0.00147	0.00215	0.00252
	1.84163	0.00234	0.00213	0.00236	0.00197	0.00223
	1.84018	0.00262	0.00189	0.00244	0.00216	0.00219
	1.83874	0.00192	0.0029	0.00209	0.0025	0.00212
	1.8373	0.00212	0.00267	0.00293	0.0021	0.00214
	1.83586	0.00199	0.00271	0.00229	0.00155	0.00243
	1.83442	0.00268	0.00316	0.00222	0.00181	0.00209
	1.83299	0.0024	0.00295	0.00169	0.00163	0.00215
	1.83156	0.00171	0.00263	0.00115	0.00094	0.00207
	1.83013	0.0018	0.003	0.00217	0.00164	0.00222
	1.8287	0.00108	0.00308	0.00249	0.00216	0.00303
	1.82727	0.00194	0.00254	0.00231	0.00203	0.00242
	1.82585	0.00208	0.00271	0.00155	0.00187	0.00175
	1.82443	0.00234	0.00251	0.0017	0.00149	0.00271
	1.82301	0.00239	0.00182	0.00185	0.00224	0.00193
	1.82159	0.00185	0.00306	0.00123	0.00251	0.0028
	1.82018	0.00163	0.00276	0.00109	0.00174	0.00316
	1.81877	0.00177	0.00197	0.00178	0.00242	0.00219
	1.81736	0.00171	0.00181	0.0013	0.00197	0.0024
	1.81595	0.00126	0.00335	0.00286	0.0019	0.00186
	1.81455	0.00227	0.00307	0.00226	0.0017	0.00217
	1.81314	0.00182	0.0028	0.00265	0.00184	0.0022
	1.81174	0.00187	0.002	0.00162	0.0011	0.00217
	1.81034	0.00157	0.00261	0.00225	0.00225	0.00215
	1.80895	0.00217	0.00281	0.00241	0.00221	0.00252
	1.80755	0.00184	0.00209	0.00185	0.00212	0.00238
	1.80616	0.00196	0.00305	0.00223	0.00203	0.00224
	1.80477	0.00228	0.00161	0.00224	0.00192	0.00243
	1.80338	0.00222	0.00223	0.00151	0.00097	0.00198
	1.80199	0.00254	0.00304	0.00202	0.00266	0.00207
	1.80061	0.00199	0.00153	0.00132	0.00164	0.00238

## Sheet: Fig. 3b
Fig. 3b		0.2d	1.0d	1.7d	6.2d	7.9d
	2.28908	14.2999	-12.1	7	-69.1865	89.2
	2.28685	8	-47.3	-23.1	-42.5892	56.4001
	2.28462	23.7999	-74.2999	9.40002	-37.4973	98.3999
	2.2824	0.70007	-53.4	-15.1999	-57.2972	86.5999
	2.28018	-3.70007	-40.1001	-8.29993	-54.7811	81.5999
	2.27796	13.4	-57.4	-21.2	-35.7054	68
	2.27575	32.6	0	16	-50.4378	120.8
	2.27354	6	-30.3	6.70007	-37.3695	37
	2.27134	-5.40002	-35.3	26.8	-54.3811	43.8
	2.26914	3.10004	-31.3	1.59998	-44.3083	49.2
	2.26695	16	6.79999	29.2	-48.6	65.4
	2.26476	15.2	-2.39996	-1	-35.5222	94.6001
	2.26257	6.60004	-15.4	24.1	-38.2083	71.8
	2.26039	2.29999	-5	2.40002	-40.7083	25.8
	2.25821	-9.09998	-18.1	-1.89996	129.275	29.4
	2.25604	11.5	-16.3	11.1	-48.4486	32.4
	2.25387	9	-9.89999	-3.10001	-71.6943	27.7999
	2.25171	12.7	-14.4	4.89999	-33.95	51.2001
	2.24955	21.8	-5.40002	0.10001	-41.3556	80.6
	2.24739	4.10001	-15.5	13.6	-51.4667	79.8
	2.24524	-0.5	26.8	-7.90002	-34.4667	16.2001
	2.24309	-16.5	-22.9	2.09998	-53.8389	-3.40002
	2.24094	-25.6	-47.9	9.59998	-32.5629	69.8
	2.2388	11.5	-21.3	26.5	-45.74	88.4
	2.23667	15.6	16.7	11.2	-41.4457	51.8
	2.23454	40.2	0.5	17.8	-35.4714	176.4
	2.23241	-8	-1.5	4.10004	-46.3257	82
	2.23028	45.1	-12.9	22.5	-35.4514	123.6
	2.22816	23.8	-11.1	22.1	-45.2286	98.7999
	2.22605	12	-11.7	21.9	-50.2471	55.6001
	2.22394	-4.89996	-1.69995	2.79999	-33.38	78.3999
	2.22183	8.69995	15.3	32	-24.3529	85.4
	2.21972	21.5	-14.4	22.1	-36.74	65.2
	2.21762	-11.1	-1.60001	37.1	-36.8143	88.6
	2.21553	6.39999	11	40	-32.6353	52.4
	2.21344	35.5	10.7	34.4	-42.1471	27.6
	2.21135	24.8	-8	18.4	-26.6824	80.2
	2.20926	31.1	-6.30002	36.1	-39.2382	22
	2.20718	22.4	3.80002	21.1	-38.8794	39.6
	2.20511	20.4	13.7	17.7	-32.8	24.6
	2.20304	27.4	35	30.1	-29.8882	44.6
	2.20097	22.5	11.2	18	-38.8882	52.2
	2.1989	26.2	11.8	30.4	-22.3647	81
	2.19684	19.8	27.9	25.1	-30.9235	90.8
	2.19479	10.9	12.6	34	-28.3	58.2
	2.19273	37.3	18.6	51.2	-17.8559	45.8
	2.19068	13.2	17.2	59.1	-21.0059	89.4
	2.18864	19.1	30.1	38.7	-10.7727	80.8
	2.1866	23.3	29.7	2.80002	-23.9364	103
	2.18456	29.9	25	23.3	-21.4618	95.2
	2.18253	28.8	33.9	47	-19.7667	116.8
	2.1805	28.5	17.1	60.8	-15.5364	85.2
	2.17847	32.9	19.7	35.9	-20.7294	99.8
	2.17645	35.4	28.9	53.1	-1.34848	103.8
	2.17443	44.4	37.4	47.9	-6.32728	103.6
	2.17241	25	23.5	70.5	-6.20001	86.8
	2.1704	11.2	30.5	77.3	-2.65758	138
	2.16839	33.7	27.9	69.1	1.40303	134.4
	2.16639	37.5	39.3	73.8	-4.77273	106.2
	2.16439	42.1	26.5	70.3	17.5606	122.4
	2.16239	35.5	16.1	59.4	18.1333	114.2
	2.1604	18.4	43.8	77	21.6909	157.4
	2.15841	46.3	59.8	86.6	30.7879	135
	2.15643	52.6	46.4	107.8	27.1151	136.2
	2.15445	32.8	41.4	121.8	39.1594	133.8
	2.15247	53.2	48.8	141.3	39.9849	139.4
	2.15049	64.3	67.1	139.4	60.65	199.2
	2.14852	51.9	71.3	170.2	64.6	219
	2.14655	76.7	54.2	174.2	77.1182	257.2
	2.14459	59.2	83.8	213.9	76.6375	270.8
	2.14263	83.1	75.8	219.7	98.75	257.6
	2.14067	91	64.6	260.2	103.6	338.6
	2.13872	92.5	92.4	298.7	117.556	334
	2.13677	87.4	105.9	314.1	158.812	332.2
	2.13483	95.5	88.4	360.9	156.681	384.6
	2.13288	121.7	109.3	389.7	178.559	437.6
	2.13095	138.6	139.6	438.5	190.988	514.6
	2.12901	162.1	171.4	466.6	217.144	537
	2.12708	193.5	177.4	543	226.677	666
	2.12515	205	199.9	556.1	239.491	725.4
	2.12323	243.8	241.7	621.9	263.039	794
	2.1213	295.4	276.7	633.5	288.161	890.6
	2.11939	331.9	291.2	697.4	308.838	919.8
	2.11747	407.2	384.3	710.6	329.374	1079
	2.11556	480.7	460.5	777	372.568	1184
	2.11365	564.7	535.1	790.9	408.169	1293.8
	2.11175	668.5	628.7	806.4	448.4	1390.2
	2.10985	781.8	722.8	833.5	496.103	1517
	2.10795	889.6	805.6	880.5	590.948	1690
	2.10606	982.8	879.9	919.4	666.658	1765.2
	2.10417	1053.7	913.1	985.4	784.413	1788.2
	2.10228	1071.9	965.5	1084.9	865.732	1918.6
	2.1004	1126.5	940.9	1216.6	976.358	2007.6
	2.09852	1120.8	952.8	1414	1087.22	2106.2
	2.09664	1101.9	919.1	1580.6	1186.57	2214.8
	2.09477	1108.6	939.3	1841.4	1272.37	2380.4
	2.0929	1102	928.8	2000.1	1360.12	2522.4
	2.09103	1088.7	967.8	2278.9	1450.6	2723.8
	2.08917	1215.7	1090.4	2446.3	1512.07	2927
	2.08731	1368.8	1242.6	2677.2	1649	3069.4
	2.08545	1636.5	1486.1	2831.5	1772.9	3325.6
	2.0836	1974.5	1810	2883.2	1917.84	3502.6
	2.08175	2507.2	2299.9	3039.7	2125.41	3821
	2.0799	3171.7	2845.2	3064.4	2405.17	3956.6
	2.07806	3766.4	3496.9	3152.9	2679.12	4169.2
	2.07622	4538.8	4111	3308.1	3003.76	4348
	2.07438	5085.6	4734.3	3432.8	3256.47	4325.2
	2.07254	5737.7	5248.3	3752.5	3862.47	4609.6
	2.07071	6167.6	5599	4197.5	4282.65	4630.8
	2.06889	6266.6	5661.8	4700.1	4750.84	4736.8
	2.06706	6085	5444.9	5274.3	4948.53	4574
	2.06524	5770.5	5220.4	6128.7	5465.81	4606.4
	2.06342	5614.4	5044.5	6880.1	5741.6	4743.4
	2.06161	5652.7	5256.2	7564.5	5955.81	4615.4
	2.0598	6462	6137.4	8350	6018.14	4737.2
	2.05799	7885.6	7530.8	8696.4	5941.49	4666.8
	2.05619	9750.1	9550.7	8918.8	5857.81	4487
	2.05438	11745.6	11482.8	9106.8	5585.86	4426.4
	2.05258	13340.6	12940	9157.1	5275.37	4233.6
	2.05079	14281.2	13552.4	8969.3	4994.7	4034.4
	2.049	13787.6	12865.2	8707.2	4686.56	3868
	2.04721	12702.2	11741.1	8430	4186.88	3598
	2.04542	10830	10175.6	7965.8	3784.32	3316.6
	2.04364	9029	8635.3	7445.9	3475.26	3125.2
	2.04186	7458.5	7098.5	7102.8	3359.66	3001.4
	2.04008	6279.6	5870.3	6524.5	3054.78	2792.2
	2.03831	5273.1	4914	5839.5	2910.18	2661.8
	2.03654	4425.7	4132.9	5139.4	2838.41	2470.4
	2.03477	3758	3638.1	4722.2	3026.8	2364
	2.03301	3280.4	3085.9	4170.7	2982.68	2186.6
	2.03124	2920.1	2650.7	3986.2	2776.03	2045
	2.02949	2602.3	2240.1	3776.1	2968.8	1890.2
	2.02773	2302.3	1961.7	3717.4	3236.6	1846.2
	2.02598	2102	1735.9	3584.8	3500.15	1905.4
	2.02423	1892	1562.1	3572.2	3621.67	2175
	2.02248	1695.4	1466.1	3713.6	3512.08	2364.8
	2.02074	1505.4	1360.7	3971	3649.43	2108
	2.019	1431.2	1317.6	4034.3	4013.47	1655
	2.01726	1365.7	1270.4	3777.5	4080.2	1513.4
	2.01553	1311.8	1208.4	3606.4	3924.64	1313.6
	2.0138	1266	1158.5	3375.4	4048.62	1078.6
	2.01207	1262.2	1166.3	3337.9	5439.68	881
	2.01034	1211.4	1083.6	3095.2	5517.67	786
	2.00862	1170	1052.3	2832.2	5310.93	795
	2.0069	1132.6	1016	2572.2	5859.39	794.6
	2.00518	1124.8	1002.7	2503.2	6698.06	730.4
	2.00347	1098	963.8	2594.6	5876.13	686.2
	2.00176	1058.3	914.9	2606.9	5027.45	720.8
	2.00005	1051.3	908.5	2630.5	4552.14	655.6
	1.99835	1039.9	907	2638.5	3540.71	637
	1.99665	1018.6	872.6	2556.3	3447.84	574.6
	1.99495	992.6	881.9	2480.2	3444.59	560
	1.99325	944.3	821.2	2515.9	3177.1	565.2
	1.99156	927.8	776.2	2699.7	2766.76	577.2
	1.98987	867.5	751.9	2657.9	3075.12	544.4
	1.98818	801.8	691.7	2295.3	3086.56	467.4
	1.98649	724.9	629	1997	2459.1	431
	1.98481	651.2	557.8	1791.3	1716.17	424.4
	1.98313	581.6	529.2	1680.3	1254.07	417.6
	1.98146	549.6	484.4	1652.4	1012.95	374.8
	1.97979	539.5	470.9	1593	913.789	347.2
	1.97811	495.8	436.7	1503.8	864.067	330
	1.97645	479.4	405.7	1457.8	724.886	326.4
	1.97478	470.3	393.4	1535.6	692.8	304.2
	1.97312	424.3	390.8	1578.9	610.532	305.4
	1.97146	406.1	371	1690.5	535.8	260.2
	1.9698	402.5	345.1	1784.8	489.996	234.4
	1.96815	365.7	318.1	1757.8	505.544	234.4
	1.9665	345.8	327.5	1695	443.578	224.2
	1.96485	330.2	312.8	1691.5	396.4	225.4
	1.96321	300	277.6	1569.2	381.459	211
	1.96156	261.1	263.3	1354.5	370.937	186.6
	1.95992	266	266.1	1205.1	333.781	151.6
	1.95829	278.9	229.7	1259	321.933	201
	1.95665	250.6	210.1	1344.4	328.331	159.6
	1.95502	239.7	227.6	1441.1	327.033	160.8
	1.95339	227.8	209.8	1433.1	298.796	154.2
	1.95177	239.2	215.5	1308.6	277.8	153.4
	1.95014	230.3	198.2	1189.9	253.156	118.8
	1.94852	213.1	184.6	1051.1	239.154	138.6
	1.9469	222.4	190.7	865	203.944	126.6
	1.94529	221.6	194.1	708.9	223.177	93.8
	1.94368	209.7	176.4	611.7	249.415	140.2
	1.94207	197.1	173.1	519.1	227.578	128.8
	1.94046	178.3	148.5	465.1	206.369	122.8
	1.93885	188	156.9	437	188.531	114.8
	1.93725	172.8	156.8	412.7	179.169	106.8
	1.93565	157.1	155	368.4	176.156	64.6
	1.93406	168.6	164.5	365.1	141.981	111.4
	1.93246	153.1	152.4	317.9	134.492	134.6
	1.93087	152.2	146.8	302.5	98.1462	83.2
	1.92928	135.9	131.6	291.2	106.208	82.6
	1.9277	157.8	134.2	283.9	94.3923	112.2
	1.92611	149.6	133.1	254.4	89.8846	80.8
	1.92453	148	126.5	246.6	89.3846	87.8
	1.92295	134.7	122.5	241.9	83.3923	82.4
	1.92138	138.9	125.4	229.2	79.1231	105.6
	1.9198	146.1	114.1	209.1	83.6962	99
	1.91823	162.7	126.4	214.6	78.6231	76
	1.91666	162.6	118.1	204.2	71	94.2
	1.9151	160.2	125	208.5	74.6692	87
	1.91354	149.8	115.3	211.6	62.4231	109
	1.91197	140.7	121.1	213.1	67.732	77
	1.91042	124.2	109.5	230.6	69.9539	61.4
	1.90886	132.2	118.8	250.3	58.5846	66
	1.90731	139.4	120.8	292.2	56.2154	59.8
	1.90576	142.3	104.1	366.2	57.292	80.2
	1.90421	138.6	107	470	43.2423	65
	1.90267	131.3	115.4	576.5	54.92	57.8
	1.90112	126.2	121.2	622.8	60.904	61.2
	1.89958	127.9	116	575.7	48.9	71.4
	1.89804	143	114.5	463.8	49.936	70.8
	1.89651	141.8	113.3	373.1	60.5	62
	1.89498	123.3	122.1	294.7	47.124	95.2
	1.89345	128.7	115.2	250	52.12	53.4
	1.89192	125.2	110.3	216	48.192	67.8
	1.89039	144.4	115.4	202.9	49.66	63
	1.88887	116.2	107.3	235.4	50.516	82.6
	1.88735	122.4	106.4	277.7	47.812	75.6
	1.88583	124.4	110.9	338.4	58.712	61.2
	1.88432	133.7	129.8	400.5	52.176	89.4

## Sheet: Fig. 3d
Fig. 3d		5K	10K	25K	50K	75K	100K
	2.28938	0.00084336	0.000868583	0.00015098	0.00222	0.00124	3.10698e-06
	2.28901	0.00212	0.000962223	0.000870532	0.00237	0.00163	-0.000136741
	2.28864	0.00137	-0.000384244	-0.000652095	0.00263	0.000280061	-0.000994478
	2.28827	0.000138909	0.000900873	-8.6734e-05	0.0018	0.000286727	-0.000214435
	2.28791	0.00151	0.00101	0.02102	0.002	0.00111	-0.000475486
	2.28754	0.000876433	0.000523089	0.01097	0.00155	0.00201	-0.000870168
	2.28717	0.00108	0.00132	0.000976535	0.00157	0.00156	-9.32323e-05
	2.2868	0.00136	0.000917015	-9.63685e-05	0.00152	4.66774e-05	-0.000441298
	2.28643	0.00085659	0.00185	0.00114	0.0021	0.0015	-0.000360501
	2.28606	0.00256	0.00087827	0.000758098	0.00346	0.00201	0.000627766
	2.28569	0.00132	0.00093962	0.000626395	0.00224	0.00166	0.000770722
	2.28533	0.00146	0.00179	0.000581423	0.00255	0.0023	-3.10774e-05
	2.28496	0.00194	0.00217	0.000700279	0.00258	0.000820174	-0.000845308
	2.28459	0.00113	0.000958993	0.000966901	0.00215	0.00218	-0.0004817
	2.28422	0.000592004	0.00101	0.000260198	0.00268	-0.000183372	-0.000882596
	2.28386	-8.59909e-05	0.001	0.000128491	0.0019	0.0012	-0.000730319
	2.28349	-6.61459e-05	0.000196964	0.000346926	0.00127	0.000773497	-0.000895031
	2.28312	0.000763984	0.00152	0.000481843	0.00107	0.000726821	0.000257944
	2.28275	0.000489479	0.000377785	0.000292317	0.00131	-0.000180037	-0.000543857
	2.28239	-0.000608543	0.000536002	0.000812707	0.0021	6.33477e-05	-0.000261049
	2.28202	0.000380339	0.000222797	-0.00083198	0.00186	-0.000436761	-0.000366713
	2.28165	0.000472943	0.00102	0.000414385	0.00149	0.000590126	-0.000382252
	2.28129	0.000866509	-7.10369e-05	-0.000106005	0.00123	0.000783501	-0.000453732
	2.28092	0.000499401	0.000926704	-0.000530027	0.000843407	0.000903527	-0.000264158
	2.28055	0.000102525	0.00084598	-1.92749e-05	0.00171	0.00114	0.000332529
	2.28019	0.0013	0.000652244	0.000639245	0.00209	0.000710151	0.001
	2.27982	0.00162	0.000739424	0.000706702	0.00135	-0.000746827	6.52618e-05
	2.27945	0.000436561	0.000729738	0.000761312	0.00151	0.000560119	-0.000817336
	2.27909	0.00123	2.90612e-05	0.000189526	0.00136	0.00205	-0.000500346
	2.27872	-0.000148828	0.00102	0.00087374	0.000802969	0.000786834	-0.000102555
	2.27836	0.000615156	-9.6864e-06	0.00142	0.000626779	0.000720155	-0.000649519
	2.27799	0.00141	0.00121	8.03071e-05	-0.01181	0.000710151	-0.000463054
	2.27762	0.00165	0.00136	0.00128	-0.01615	0.0013	-3.10774e-05
	2.27726	-0.01164	0.0011	0.000327653	0.00153	0.00133	-0.000711674
	2.27689	-0.00519	0.00115	-4.17593e-05	0.00158	0.00185	-0.000612226
	2.27653	0.00124	0.00102	0.000626395	-0.01057	0.00107	0.00065884
	2.27616	0.000641616	0.00103	0.000597486	-0.05958	0.00131	0.000444407
	2.2758	0.000919427	0.00116	-0.000375836	-0.04243	6.00144e-05	3.10698e-06
	2.27543	0.000711068	0.000968679	-0.000806282	0.0015	-0.000863518	-0.000183358
	2.27507	0.000701145	0.000552146	0.000134916	0.000979161	0.000170035	-0.000413329
	2.2747	6.28374e-05	2.58311e-05	0.000501117	0.00153	9.00196e-05	-5.28301e-05
	2.27434	0.000744141	-0.000206652	-0.000497904	0.00111	0.001	0.000680596
	2.27398	0.000152135	0.00151	0.000404749	0.00152	0.0012	-0.000764506
	2.27361	0.00108	0.000390702	1.2848e-05	0.00151	0.000736825	8.70164e-05
	2.27325	0.00105	0.000881498	0.00113	0.000875178	0.000173371	-4.66161e-05
	2.27288	0.00102	0.00159	0.000401535	0.000687434	0.000693481	0.000118094
	2.27252	0.00085659	0.000597352	0.00133	0.00124	0.000676813	-0.000534532
	2.27216	0.000552316	0.000471424	0.000876953	0.0016	0.000253387	9.32323e-05
	2.27179	0.000165365	0.00111	-0.000318015	0.000554569	-0.000256722	-0.000139848
	2.27143	0.000975652	0.00125	0.000189524	0.000788527	0.000726821	0.000341852
	2.27106	0.00075737	0.000581208	0.000192737	0.000808746	7.33494e-05	0.000158494
	2.2707	0.000363802	0.000681305	0.000754887	0.000167526	-8.66864e-05	-0.000217542
	2.27034	8.59909e-05	0.00201	-7.06706e-05	0.00107	0.000530114	-0.00075829
	2.26997	0.000377032	0.000962222	-0.000154191	0.00112	0.000353408	-3.41844e-05
	2.26961	0.000155443	0.00127	0.00098296	0.00113	0.000893524	0.000739642
	2.26925	0.00108	0.000900872	0.00137	0.000670102	0.000146699	-0.000686812
	2.26889	0.0011	0.000306748	0.0005493	0.00176	0.000216713	0.000447516
	2.26852	0.000201744	0.000958993	0.000372624	0.00112	6.00144e-05	-0.000742749
	2.26816	0.000757371	0.000804004	-0.000128491	-0.00176	0.00105	0.000680595
	2.2678	0.00053909	0.00118	-6.42496e-06	-0.00584	0.000986877	7.76936e-05
	2.26744	0.00058539	0.000468195	0.000362988	-0.05421	0.000913529	0.000142956
	2.26707	0.000578776	0.000645786	0.000709914	0.000615224	0.000933533	-0.000503454
	2.26671	0.000132292	0.000174362	0.000912288	0.000690323	0.00132	-0.000202003
	2.26635	0.000519246	0.000926704	0.000221647	0.000964718	0.000130028	-0.000130526
	2.26599	0.000168672	0.000910559	0.000372625	0.000447699	0.000170036	7.45856e-05
	2.26563	0.000585391	0.000371327	-0.000147765	0.00148	0.000146698	-5.59399e-05
	2.26527	0.000750756	0.00163	8.03071e-05	0.00146	0.000183372	-0.000152279
	2.2649	0.000565547	0.00106	0.00033729	0.000525685	0.000963539	-0.000257943
	2.26454	5.62234e-05	0.000529545	0.000658518	0.00149	0.00129	-0.00030145
	2.26418	0.00116	0.00116	0.000513965	0.000228182	-0.00029673	-0.00012431
	2.26382	0.000512631	0.00104	0.000106005	0.00115	-3.33404e-05	-6.21586e-06
	2.26346	0.00115	0.00153	0.000404747	0.000924281	0.000283394	-0.00028902
	2.2631	0.000644922	0.000464966	0.000141339	0.00101	0.000380081	0.000155387
	2.26274	0.000853282	0.00060381	-0.000279469	0.000450587	0.000116692	0.000161603
	2.26238	0.000211667	0.000632871	0.000417597	0.00105	0.0013	-0.000223757
	2.26202	0.000214974	0.000652244	0.000687429	0.0009445	0.00142	0.000475484
	2.26166	0.000711068	0.00101	0.000706702	0.00132	0.00138	0.000658842
	2.2613	0.000595313	0.00141	0.000825556	0.00092717	-0.00559	1.55387e-05
	2.26094	0.000955808	0.000958992	0.000761312	0.000956054	-0.02894	-0.000466161
	2.26058	0.000787136	0.000742654	0.000767736	0.000909839	0.000406753	3.10793e-06
	2.26022	0.000221589	0.000810462	0.000118855	0.00114	0.000200043	2.17536e-05
	2.25986	0.000592005	0.00112	0.000742037	0.000609448	0.000243386	-5.2832e-05
	2.2595	0.000234818	0.00116	0.000228072	0.000776975	-0.000493438	0.00064641
	2.25914	0.000436563	0.00108	0.000289106	0.000704765	0.000100021	-0.000469269
	2.25878	0.000568854	0.000552147	0.000118854	0.00067588	0.000320068	-0.000407114
	2.25842	0.000611849	0.000791088	0.00019595	0.00023107	4.33422e-05	8.70174e-05
	2.25806	0.000730912	0.000690991	0.000424022	0.00154	0.000240052	-0.000152279
	2.2577	0.000426641	0.000991281	0.000488268	0.00134	-6.00134e-05	-0.000388468
	2.25734	-3.30729e-05	0.000264773	0.00116	0.000358159	-0.000480102	-0.000146063
	2.25698	0.000757371	0.000468195	0.000395111	0.00067588	-0.000656807	0.000270374
	2.25662	0.000592006	0.00102	0.000491479	0.000976272	-0.00212	-0.000677487
	2.25626	0.000760678	0.000968679	-1.60614e-05	0.000774085	-0.00255	-0.000528316
	2.25591	0.000185208	0.000687763	4.49708e-05	-2.59944e-05	-0.00376	-0.000776936
	2.25555	0.000393569	0.000823377	-0.000848042	-4.0438e-05	-0.00299	-0.000982046
	2.25519	0.0004531	0.000439136	0.000295531	-0.000392819	-0.00353	-0.000748967
	2.25483	0.00186	0.000823377	-0.00124	2.59961e-05	-0.00373	-0.000565608
	2.25447	0.00145	0.000587666	-0.00162	0.000996491	-0.00228	-0.00187
	2.25411	0.000499403	0.000649016	-0.000375838	0.000381266	-0.00183	0.000139848
	2.25376	0.00136	0.00207	-0.001	0.00182	-0.000276725	-4.04003e-05
	2.2534	0.000777214	0.000497256	3.53343e-05	0.0014	0.00095354	0.000202003
	2.25304	0.00131	0.000988054	-0.000459358	0.00221	0.00154	0.000295236
	2.25268	0.000241434	0.000774943	-0.000452935	0.00206	0.00132	0.000341852
	2.25233	0.000661459	0.000303518	0.000205587	0.00142	0.00154	0.000251726
	2.25197	-6.61297e-06	-7.10349e-05	9.958e-05	0.00129	0.00183	-0.000733428
	2.25161	0.000327423	0.00123	0.000134916	0.00184	-5.33439e-05	-0.00149
	2.25125	0.000413412	0.000116241	2.24864e-05	0.00164	0.0012	-0.000233081
	2.2509	0.00161	0.00135	0.000138128	0.00129	0.00158	-0.000491023
	2.25054	0.000661459	0.000487568	-0.000664943	0.0018	-0.000546784	-0.000546962
	2.25018	0.00137	0.000384244	-0.00125	0.00137	-0.000256722	-0.000593578
	2.24983	0.000826823	0.00142	-0.000244133	0.00207	-6.33456e-05	0.000773827
	2.24947	0.00126	0.000981596	0.00101	0.00125	-0.00104	-0.00215
	2.24912	9.26038e-05	0.000381013	-0.000398324	0.000898285	-0.000623467	-0.000379145
	2.24876	0.00105	0.000881498	0.000398324	0.00187	-0.00116	-0.000711674
	2.2484	0.00103	0.000342268	-0.000186312	0.00126	0.000136697	-0.000720997
	2.24805	0.000952502	0.000862125	-0.000170251	0.0008203	-0.00144	-0.00071789
	2.24769	0.00195	0.00151	-0.000568575	0.00124	-0.000450096	-0.000133634
	2.24733	0.00168	0.000426219	0.000195952	0.00202	-0.000436761	-0.000966507
	2.24698	0.00122	0.000293832	0.000446508	0.000875178	4.66774e-05	-0.000304558
	2.24662	0.00107	0.000616725	8.03071e-05	0.000612335	0.000780165	-0.000376036
	2.24627	0.000978958	-0.000158218	-0.00068743	0.00176	0.00116	-0.000758288
	2.24591	0.00178	0.00112	0.000497904	0.00101	0.000960204	-0.00107
	2.24556	0.00124	0.000490798	0.000256983	0.00241	0.00162	-0.00015228
	2.2452	0.00176	0.00114	0.000305167	0.00135	0.00131	-3.10698e-06
	2.24485	0.000978958	0.00103	0.000443295	0.00223	0.00282	-0.000543855
	2.24449	0.000353879	0.00048434	0.00101	0.00161	0.00189	-0.000130526
	2.24414	0.00148	0.00146	0.000398324	0.00189	0.00238	0.000478593
	2.24378	0.00125	0.00112	-0.000308378	0.00178	0.000780167	0.000313881
	2.24343	0.00194	0.000371327	2.89113e-05	0.000976272	-5.00107e-05	0.000413331
	2.24307	0.000489479	0.00126	8.03071e-05	0.00143	0.000283394	-0.000919891
	2.24272	0.000691225	0.00102	0.000539663	0.00117	-0.000170035	-0.000254835
	2.24237	0.00138	0.00115	0.000764523	0.0012	-0.000616798	-0.000537639
	2.24201	0.000959115	0.00119	0.000838407	0.00142	-0.000616798	-0.000913677
	2.24166	0.00057547	0.000629642	0.00104	0.00114	-0.000213378	-0.000363606
	2.2413	0.000506016	0.000532774	0.000799859	0.000872291	-0.000123358	-0.000568718
	2.24095	0.00197	0.000574749	0.00095726	0.00104	0.000813508	8.70164e-05
	2.2406	0.00168	0.00161	0.000767737	0.00132	-0.00010669	-0.000696135
	2.24024	0.000347266	0.000632872	0.000636032	0.00178	-0.01999	0.000127419
	2.23989	0.00143	0.00135	0.000761312	0.00234	-0.00308	-0.000202003
	2.23954	0.00136	0.0007814	0.000655307	0.00134	0.000840178	0.000978939
	2.23918	0.000201746	0.00117	0.000979747	0.00189	0.0015	-0.000515884
	2.23883	0.000820208	0.00178	-0.000247344	0.00237	0.00115	-0.000503455
	2.23848	0.000661459	0.0016	0.00219	0.00201	0.000473435	-0.000220649
	2.23812	0.000840053	0.00193	0.000886592	0.00192	0.000410087	-0.000152278
	2.23777	0.000128985	0.00114	0.000822346	0.00154	0.00173	-0.000298343
	2.23742	0.00107	0.00171	0.000616759	0.00133	0.00138	0.000111878
	2.23707	0.000334036	0.000326121	0.02099	0.0019	0.000190041	-0.000755181
	2.23671	0.000112449	0.000652244	0.00753	0.00125	0.00109	-0.000323206
	2.23636	0.000754065	0.000929932	0.01226	0.00201	0.000376747	-0.000360499
	2.23601	0.00113	0.0012	0.00221	0.00133	0.00203	-0.000155387
	2.23566	0.000740833	0.000881498	0.000183101	0.00145	0.000896859	-0.000167819
	2.23531	0.000826823	0.000920245	0.000815921	0.00109	0.000433426	-4.66161e-05
	2.23495	0.00153	0.00123	0.000536452	0.000860737	0.00087352	-0.000273481
	2.2346	0.00108	0.00118	0.000709914	0.00155	0.000706818	0.000466161
	2.23425	0.00101	0.0014	0.000867317	0.0014	0.00084018	0.000186465
	2.2339	0.000635001	0.000652244	0.000366201	0.00103	0.000450096	0.0004413
	2.23355	0.000935965	0.00128	0.000436872	0.000485247	0.00014003	-0.000571825
	2.2332	0.000922735	0.000833064	0.000150978	0.00118	0.000100021	-0.000146064
	2.23285	0.000985574	0.00156	0.000488268	0.00104	0.000523445	-0.000444407
	2.23249	0.000826823	0.000584437	0.000279469	0.000719207	0.000250053	4.04012e-05
	2.23214	0.000472943	0.00112	0.00053645	0.00146	-0.000160036	-6.52628e-05
	2.23179	0.000482865	0.000684534	0.000443295	0.000774085	0.000376748	-0.000105663
	2.23144	0.000767293	0.00171	0.000783798	0.000450588	0.000256721	-0.000649518
	2.23109	0.000416719	0.00152	0.00147	0.00123	0.000286728	-0.000348067
	2.23074	0.000747449	0.000597352	0.000725975	0.00115	0.00052678	2.17536e-05
	2.23039	0.000717682	0.00138	0.000578211	0.001	0.000496772	-0.000127418
	2.23004	0.00102	0.000652244	0.00129	0.000759643	2.00045e-05	-0.00016471
	2.22969	0.00105	0.00123	-0.000379049	8.66514e-05	0.000260055	-4.35092e-05
	2.22934	0.00125	0.00122	0.00103	0.000993602	0.00042009	-0.000301451
	2.22899	0.000294349	0.00107	0.000738825	0.0012	0.00096354	-9.94472e-05
	2.22864	0.00531	0.00134	0.000713127	0.00119	0.000726821	-0.00013674
	2.22829	0.01406	0.000762028	0.000960473	0.00124	7.33484e-05	0.000251726
	2.22794	0.000300963	0.000978366	0.000848043	0.000938723	0.000740158	-0.000285912
	2.22759	0.000800366	0.0017	0.000526814	0.000846295	0.00127	1.24317e-05
	2.22724	0.000360495	0.000455279	0.000179888	0.00142	0.00105	-0.000195787
	2.22689	0.000992188	0.00131	0.000697066	0.000519908	0.000763496	8.39094e-05
	2.22654	-0.00010914	0.00177	0.000546088	0.00073076	0.000406754	-0.000379144
	2.22619	0.000251355	0.00109	0.000440083	0.00161	0.000443428	-0.000391576
	2.22585	0.00592	0.000742654	0.00063282	0.000592118	0.000720154	0.000724104
	2.2255	0.0099	0.00154	0.000106006	0.00114	0.000243385	0.000189572
	2.22515	0.01438	0.00171	0.000462569	0.00092717	0.000543449	-0.00038536
	2.2248	0.00641	0.000745882	0.000395111	0.00103	0.000446762	-0.000665057
	2.22445	0.00965	0.0013	-0.000118854	0.00135	0.00042009	0.000155387
	2.2241	0.01822	0.00093639	0.000860892	0.000875178	0.000223381	0.000183357
	2.22375	0.00182	0.00106	0.000684217	0.000794304	0.000553451	0.000369822
	2.22341	0.000711068	0.000978366	0.000456145	0.000817411	0.000240051	-0.000130526
	2.22306	0.00176	0.000826607	0.000398323	0.000961831	0.000656807	-0.000236189
	2.22271	0.000575469	0.000419761	0.000783797	0.00105	-0.000206711	-0.000711673
	2.22236	0.00075737	0.000894413	0.000931562	0.000502578	0.000413421	-0.000705458
	2.22201	0.000737527	0.00163	0.000677792	0.000632555	0.000443428	-9.01243e-05
	2.22167	0.00072099	0.00117	0.000491479	0.000511243	0.00042009	-0.000773828
	2.22132	0.00147	0.00137	0.000546088	0.00113	0.00117	-6.52628e-05
	2.22097	0.000595313	0.0012	0.00175	0.00201	0.000220047	0.00022065
	2.22063	0.000492787	0.00119	0.000407959	0.00104	0.000990211	1.86466e-05
	2.22028	0.000800365	0.00123	0.00097011	0.00114	0.000540116	0.000568716
	2.21993	0.00108	0.00102	0.00078701	0.00121	0.000670143	4.35082e-05
	2.21958	0.00129	0.000739425	0.000944411	0.000340828	0.00111	0.000491023
	2.21924	0.00036711	0.000345496	0.00014134	0.00137	0.000446762	0.000335637
	2.21889	0.000902891	0.00136	0.000616758	0.00114	0.000193374	0.00855
	2.21854	0.000403489	0.000984824	0.000899439	0.000505466	0.000146698	5.2832e-05
	2.2182	0.000707761	0.000952535	0.000758099	0.000739425	0.000603462	0.000183357
	2.21785	0.00125	0.000765257	0.000934775	0.000906952	0.000583458	-0.000142956
	2.2175	0.000525861	0.00154	0.000134916	0.000499689	0.000503441	0.00012431
	2.21716	0.00087974	0.000871811	0.000677791	0.00101	0.000450096	-5.2832e-05
	2.21681	0.00047625	0.00123	0.00117	0.000739425	8.00169e-05	0.000320097
	2.21647	0.000747449	0.000939619	0.000468994	0.000993602	-3.66737e-05	4.35092e-05
	2.21612	0.000608542	0.00103	0.000854467	0.00109	0.000130028	-0.000320098
	2.21577	0.000628386	0.000952535	0.000353351	0.000762532	0.000340073	0.000183357
	2.21543	0.000115755	0.00151	0.00118	0.000493913	0.000323402	4.66161e-05
	2.21508	0.000254661	0.00101	0.000234496	0.000291726	0.000253387	-0.000205111
	2.21474	0.00107	0.00103	0.000610334	0.00129	0.00073349	0.000484808
	2.21439	0.00128	0.00112	0.000594273	0.000852072	0.000600128	-0.000699242
	2.21405	3.30729e-05	0.00111	0.000468994	0.00083763	0.000576789	-0.000130526
	2.2137	-7.27609e-05	0.00164	0.000725976	0.000878068	0.000616798	0.000348068
	2.21336	0.00106	0.00063287	0.000616759	0.000493913	0.000986877	0.000118095
	2.21301	0.000830131	0.00075557	0.000266619	0.00088962	0.000686812	-0.000394683
	2.21267	0.00105	0.00124	0.000963685	0.000886732	0.000346741	0.000202003
	2.21232	0.000168671	0.000720052	0.000157402	0.00111	0.000470101	-0.00034496
	2.21198	0.000701146	0.00108	0.000944411	0.000701877	0.000533447	0.000105663
	2.21163	0.000899583	0.00126	3.21248e-06	0.00105	-0.000176705	0.000211326
	2.21129	0.000324115	0.000978367	0.00033729	0.000259954	0.000483436	0.000242404
	2.21095	0.00087974	0.00129	0.00102	0.000990714	0.000460098	0.000528316
	2.2106	0.000922735	0.00142	0.000526814	0.000646998	0.000296731	-0.000211326
	2.21026	0.000635001	0.000729738	0.000568575	0.000883844	0.000450096	-5.90469e-05
	2.20991	0.00083013	0.00104	0.000915501	0.000924281	0.00059346	0.000428868
	2.20957	0.00112	0.000894414	0.000963685	0.00103	0.000793502	-0.000472376
	2.20923	0.00123	0.00102	0.00111	0.000621001	0.000813507	3.72933e-05
	2.20888	0.000654845	0.000745883	0.000629608	0.000843407	0.000666809	-4.35092e-05
	2.20854	0.000836745	0.00131	0.00077416	0.000447699	0.000136696	-0.000335636
	2.2082	0.000975652	0.000645786	0.00115	0.000626779	0.000833511	-0.000469269
	2.20785	0.000919428	0.00102	0.000427233	0.000852072	-0.000270058	0.000118094
	2.20751	0.000658151	0.00152	3.53353e-05	0.000635443	0.000596795	-0.000447515
	2.20717	0.00104	0.000545689	0	0.000808746	0.00054345	-0.000506563
	2.20682	0.000436562	0.00153	0.000427234	0.000817412	-0.000106689	0.000512777
	2.20648	0.000906198	0.000697449	0.000318016	0.00122	0.000513443	-5.2832e-05
	2.20614	0.000453099	0.00149	0.000783797	0.00112	0.000383415	0.000130526
	2.2058	0.000737526	0.000668389	0.000452931	0.000569011	7.66836e-05	0.000447516
	2.20545	0.000628386	0.000645786	0.000539664	0.000722095	-0.000413421	0.000170926
	2.20511	0.000883047	0.000858895	0.000533238	0.000719206	0.000553452	-0.00050967
	2.20477	0.0015	0.00138	0.000555726	0.00109	0.00020671	-0.000161602
	2.20443	0.000654844	0.00123	0.000485055	0.000964718	-0.000570122	0.000276589
	2.20408	0.0007706	0.00137	0.00108	0.00126	0.000706818	0.000202003
	2.20374	0.00142	0.000946076	0.000481843	0.00114	0.000130028	-0.000161602
	2.2034	0.000201745	0.00101	0.000629608	0.00083763	1.66702e-05	0.000410222
	2.20306	0.00128	0.00146	0.000690641	0.00163	0.000476769	-0.00057804
	2.20272	0.00103	0.000958993	0.000189525	0.0012	-0.00043676	-0.000351175
	2.20238	0.00101	0.00105	0.000289106	0.00113	-0.000363411	0.000186465
	2.20203	0.000482865	0.000713594	0.000517178	0.000615224	0.000200043	-0.000376037
	2.20169	0.00092935	0.000813691	0.00101	0.00131	0.000426757	-0.000404007
	2.20135	0.000926042	0.00132	0.000767736	0.000826076	0.000943535	-9.32285e-06
	2.20101	0.00107	0.000661931	0.000292318	0.000918504	0.000333404	-0.000158495
	2.20067	0.000896277	0.00164	0.000848043	0.00183	0.000456764	3.72923e-05
	2.20033	0.000892969	0.00162	0.000359775	0.00133	0.000903526	0.00019268
	2.19999	0.00141	0.00125	0.000851255	0.000791416	0.00126	0.000537639
	2.19965	0.000416719	0.00132	8.03071e-05	0.0017	-0.000126694	0.000522101
	2.19931	0.000926042	0.00116	0.0012	0.00104	0.000460098	-2.48616e-05
	2.19897	0.00165	0.00142	-1.60614e-05	0.00144	0.000430093	0.000776936
	2.19863	0.0012	0.00112	0.00145	0.00103	0.00121	0.000142956
	2.19829	0.00111	0.00159	0.00103	0.00107	0.00048677	-0.000133633
	2.19795	0.00109	0.00139	0.00141	0.00118	0.000896859	0.000503454
	2.19761	0.000975652	0.00114	0.000851255	0.00137	0.000973541	-8.08015e-05
	2.19727	0.000783829	0.00141	0.000937986	0.00176	0.000833511	5.28311e-05
	2.19693	0.00109	0.0013	0.00124	0.00123	0.00105	-1.24308e-05
	2.19659	0.000621772	0.00139	0.00131	0.000600782	0.000680145	-3.10793e-06
	2.19625	0.000304271	0.00122	0.0011	0.0017	0.000780166	0.000242404
	2.19591	0.00105	0.00117	0.000558938	0.000779862	0.000953536	9.01243e-05
	2.19557	0.00109	0.0015	0.00102	0.000713429	0.000596794	0.000727212
	2.19523	0.000406797	0.00108	0.00123	0.00115	0.000603462	9.94477e-05
	2.19489	0.000813595	0.00157	0.000867317	0.000866513	0.00061013	0.000217542
	2.19455	0.000641615	0.00142	0.0009412	0.00156	0.000293396	0.000323205
	2.19421	0.000985574	0.00144	0.000812707	0.00114	0.00103	0.000338744
	2.19387	0.00126	0.00181	0.00088659	0.000996491	0.00103	-0.000205111
	2.19353	0.000820209	0.00119	0.00104	0.00109	0.00104	0.000503454
	2.1932	0.00127	0.00149	0.00139	0.000771197	0.000506775	0.000456838
	2.19286	0.00128	0.00114	0.0011	0.00105	0.000760162	2.797e-05
	2.19252	0.00104	0.0015	0.00111	0.00124	0.00104	0.000155387
	2.19218	0.00106	0.000842751	0.00114	0.00115	0.000310066	-5.90469e-05
	2.19184	0.00154	0.00124	0.00115	0.000976272	0.000360077	0.00028902
	2.1915	0.000869818	0.00135	0.00103	0.00126	0.000306732	0.000602902
	2.19117	0.00103	0.00102	0.000954048	0.000843407	0.000666809	0.000155387
	2.19083	0.00118	0.00152	0.000780585	0.00105	1.66702e-05	0.000410222
	2.19049	0.00114	0.00147	0.000719552	0.00118	0.000440094	0.000466161
	2.19015	0.000889662	0.00124	0.000851255	0.00155	0.000876854	0.000229973
	2.18982	0.00121	0.00156	0.00111	0.000597894	0.000826843	0.000528316
	2.18948	0.0012	0.00161	0.00157	0.00107	0.000650139	0.000497239
	2.18914	0.000909506	0.00145	0.00155	0.000791416	0.000653473	0.000146064
	2.1888	0.000773907	0.00115	0.000485055	0.00103	0.000753494	0.000463054
	2.18847	0.00119	0.00152	0.0011	0.00116	0.000496772	0.000261051
	2.18813	0.0012	0.00178	0.0016	0.000938723	0.000656807	0.000174033
	2.18779	0.000664766	0.00148	0.000909076	0.000892509	0.000920197	1.55387e-05
	2.18746	0.0009525	0.00114	0.00132	0.00102	0.000840179	0.000332528
	2.18712	0.00116	0.00149	0.00115	0.00107	0.000633468	0.000571824
	2.18678	0.00103	0.00117	0.00101	0.00109	0.000840179	0.000105664
	2.18645	0.00117	0.00090733	0.000578211	0.000892509	0.00107	-0.000130526
	2.18611	0.0012	0.00139	0.00116	0.00118	0.000816841	0.000202003
	2.18577	0.000978959	0.00156	0.00159	0.00128	0.000646804	0.00016471
	2.18544	0.00106	0.00134	0.00146	0.000684546	0.000783501	0.000174034
	2.1851	0.00096573	0.00129	0.0014	0.00106	0.000676811	0.000130525
	2.18477	0.000747448	0.00174	0.00112	0.00107	0.00026339	0.000767612
	2.18443	0.00101	0.00172	0.000742038	0.000875179	0.000640136	8.39094e-05
	2.18409	0.00138	0.00168	0.00152	0.00103	0.000260055	0.000391576
	2.18376	0.00129	0.0015	0.0011	0.00122	0.000836845	2.4862e-05
	2.18342	0.00128	0.00173	0.000909076	0.00136	0.000566788	0.000279697
	2.18309	0.00119	0.00169	0.00108	0.00131	0.000423424	8.70169e-05
	2.18275	0.00106	0.0017	0.00106	0.000930058	0.000583458	0.000186465
	2.18242	0.00133	0.00161	0.00152	0.000935835	0.000276726	-0.000146064
	2.18208	0.00159	0.00124	0.00113	0.000797192	0.000740158	-7.14782e-05
	2.18175	0.00138	0.00115	0.00114	0.00103	0.000710151	-6.21539e-06
	2.18141	0.00131	0.0015	0.00111	0.00107	0.001	-3.10774e-05
	2.18108	0.00092935	0.00133	0.00106	0.000987825	0.000736824	0.000242404
	2.18074	0.00163	0.00149	0.00183	0.000826076	0.000476768	0.00035739
	2.18041	0.00116	0.00104	0.00137	0.00105	0.00106	0.000748966
	2.18007	0.00146	0.00142	0.00136	0.00123	0.00059346	0.000233081
	2.17974	0.00125	0.00115	0.00147	0.00119	0.000376747	-0.000161603
	2.1794	0.00105	0.00149	0.000687429	0.000970495	0.00125	0.000348067
	2.17907	0.00166	0.00189	0.00124	0.00117	0.000193375	0.000360498
	2.17874	0.00142	0.00161	0.00136	0.00119	0.000696815	0.000304559
	2.1784	0.0015	0.00157	0.00194	0.000788527	0.000870185	0.000528316
	2.17807	0.00111	0.00161	0.00129	0.00109	0.000853516	0.000170926
	2.17773	0.000687917	0.00121	0.0011	0.00153	0.0011	0.000587363
	2.1774	0.00128	0.0012	0.00124	0.000785639	0.000710152	0.000304559
	2.17707	0.00147	0.0016	0.00129	0.001	0.000803505	7.45861e-05
	2.17673	0.00147	0.00175	0.00157	0.00106	0.000730156	0.000404007
	2.1764	0.0013	0.00133	0.00158	0.00127	0.0011	0.000211326
	2.17607	0.0015	0.00136	0.00095726	0.000901174	0.00133	0.000842198
	2.17573	0.00155	0.00117	0.00112	0.00151	0.00111	0.000435084
	2.1754	0.00208	0.00121	0.00154	0.00115	0.000746826	0.000363606
	2.17507	0.000959115	0.00215	0.000848043	0.00144	0.000513443	0.000453731
	2.17473	0.00106	0.00181	0.00104	0.0012	0.00108	0.00034496
	2.1744	0.00132	0.00179	0.00134	0.00107	0.000913528	0.000410222
	2.17407	0.00145	0.00115	0.00174	0.00122	0.000856849	0.000466161
	2.17374	0.00171	0.00162	0.00146	0.00114	0.000956871	0.000640195
	2.1734	0.00185	0.00173	0.00163	0.00112	0.000710152	0.000518993
	2.17307	0.00182	0.00179	0.00108	0.00113	0.000686813	9.01243e-05
	2.17274	0.00126	0.00194	0.00146	0.00191	0.000893524	0.000783151
	2.17241	0.01371	0.00132	0.00135	0.00174	0.000956871	0.000540747
	2.17208	0.00126	0.00207	0.00132	0.00106	0.000783501	0.000239297
	2.17174	0.00136	0.00174	0.0015	0.00108	0.000260056	0.000239297
	2.17141	0.00142	0.00173	0.00149	0.00121	0.00114	0.000369822
	2.17108	0.00115	0.002	0.00112	0.000857848	0.000776833	0.000329421
	2.17075	0.00173	0.00173	0.00157	0.00062389	0.000796836	0.000773828
	2.17042	0.00141	0.00154	0.00136	0.00164	0.00115	0.000195788
	2.17009	0.00183	0.00171	0.00128	0.00124	0.000693481	0.000118094
	2.16975	0.00171	0.00172	0.0012	0.0013	0.00115	0.000475485
	2.16942	0.00143	0.00155	0.00194	0.00074809	0.000373413	0.000354283
	2.16909	0.0014	0.00153	0.00145	0.00193	0.000806839	0.000792474
	2.16876	0.00188	0.00149	0.0012	0.00142	0.00103	0.00035739
	2.16843	0.00214	0.00131	0.00138	0.00101	0.000900192	0.000226865
	2.1681	0.00176	0.00129	0.00175	0.000820299	0.00109	0.000655734
	2.16777	0.00151	0.00099774	0.00142	0.00157	0.000790168	0.000167818
	2.16744	0.00129	0.00181	0.00124	0.00157	0.000943535	0.00063398
	2.16711	0.000975652	0.00118	0.0017	0.00147	0.000806839	0.000419545
	2.16678	0.00117	0.00181	0.00103	0.00125	0.000996879	0.000497239
	2.16645	0.00165	0.00154	0.00155	0.00146	0.00119	0.000689919
	2.16612	0.00106	0.00138	0.0014	0.0013	0.00075016	0.000624656
	2.16579	0.00146	0.00135	0.00135	0.00138	0.000813507	0.000351175
	2.16546	0.00135	0.00146	0.00148	0.00168	0.00129	0.00055007
	2.16513	0.00146	0.00157	0.00138	0.000684546	0.00111	0.000618441
	2.1648	0.00139	0.00156	0.00204	0.00195	0.000653473	3.72928e-05
	2.16447	0.00104	0.00090733	0.00142	0.0011	0.000963539	0.000658841
	2.16414	0.00146	0.00119	0.00179	0.00154	0.000606796	0.000556286
	2.16381	0.00137	0.0016	0.0016	0.00125	0.000776833	0.000323205
	2.16348	0.00158	0.00155	0.00186	0.00161	0.000720153	0.000752074
	2.16315	0.00119	0.00105	0.00199	0.00145	0.00129	0.000556286
	2.16282	0.00182	0.0084	0.00171	0.000906951	0.000786834	0.000720996
	2.16249	0.00148	0.02594	0.00186	0.00147	0.000956871	0.000742751
	2.16216	0.00143	0.00149	0.00161	0.00147	0.000880188	0.000863952
	2.16183	0.00145	0.00181	0.00192	0.00148	0.000846848	0.000233081
	2.1615	0.00162	0.00139	0.00188	0.00142	0.000993545	0.000727212
	2.16118	0.00151	0.00169	0.00227	0.00097916	0.000876853	0.000733427
	2.16085	0.00178	0.00161	0.00212	0.00133	0.00106	0.00113
	2.16052	0.00194	0.00169	0.00185	0.00155	0.000956871	0.000627764
	2.16019	0.00122	0.00181	0.00221	0.00138	0.00105	0.000783151
	2.15986	0.00229	0.0014	0.00244	0.00137	0.00146	0.00083909
	2.15953	0.00245	0.00232	0.00157	0.00158	0.00116	0.000870168
	2.15921	0.0021	0.00208	0.00191	0.00177	0.00117	0.000708565
	2.15888	0.00201	0.00204	0.00211	0.00193	0.00182	0.000773828
	2.15855	0.00204	0.00245	0.0024	0.00189	0.00146	0.000121202
	2.15822	0.00206	0.00236	0.00189	0.0015	0.000990211	0.000882599
	2.1579	0.0025	0.00233	0.00196	0.00146	0.00142	0.000755181
	2.15757	0.00222	0.00205	0.00225	0.00153	0.00149	0.00067438
	2.15724	0.00243	0.00201	0.00202	0.00144	0.000706818	0.000789367
	2.15691	0.00251	0.00282	0.00229	0.00182	0.0013	0.000568717
	2.15659	0.0024	0.00167	0.0022	0.00158	0.000896858	0.000491023
	2.15626	0.00256	0.00245	0.0022	0.00137	0.00127	0.000842198
	2.15593	0.00261	0.00256	0.00246	0.00202	0.00139	0.000876383
	2.1556	0.00213	0.00278	0.00207	0.00196	0.00107	0.000720996
	2.15528	0.00237	0.00252	0.00243	0.00173	0.0013	0.00106
	2.15495	0.00271	0.00277	0.00179	0.00175	0.000980209	0.000419545
	2.15462	0.00264	0.00241	0.00233	0.00164	0.0012	0.000637087
	2.1543	0.0021	0.00295	0.00256	0.00205	0.00186	0.000960292
	2.15397	-0.00451	0.00316	0.00259	0.00124	0.00103	0.000817336
	2.15365	-0.0111	0.00291	0.00228	0.00152	0.00132	0.00111
	2.15332	-0.00687	0.00284	0.00213	0.00232	0.00112	0.00123
	2.15299	-0.00515	0.0028	0.00216	0.00239	0.00102	0.00082666
	2.15267	0.00266	0.00253	0.00208	0.00203	0.00143	0.000957185
	2.15234	0.00294	0.00234	0.0027	0.00205	0.00136	0.00122
	2.15202	0.00306	0.00284	0.00283	0.00142	0.0013	0.000988262
	2.15169	0.00311	0.00303	0.00286	0.00185	0.00142	0.00108
	2.15136	0.00323	0.00293	0.00257	0.00194	0.000983543	0.000891922
	2.15104	0.00308	0.00273	0.00305	0.00219	0.00128	0.00114
	2.15071	0.00282	0.00287	0.00272	0.00219	0.00123	0.000820444
	2.15039	0.00318	0.00312	0.00274	0.00222	0.00198	0.000512777
	2.15006	0.00337	0.00322	0.00279	0.00204	0.00101	0.000907461
	2.14974	0.003	0.00323	0.00227	0.00234	0.00171	0.000994478
	2.14941	0.00333	0.00333	0.00286	0.0021	0.00168	0.00082666
	2.14909	0.00329	0.00289	0.00312	0.00239	0.00181	0.00060601
	2.14876	0.00325	0.00317	0.00268	0.00214	0.00206	0.000717889
	2.14844	0.00351	0.00304	0.00254	0.0022	0.00209	0.00111
	2.14811	0.00387	0.00301	0.0034	0.0021	0.00151	0.00127
	2.14779	0.00396	0.00325	0.00315	0.00255	0.00176	0.00105
	2.14746	0.00372	0.00347	0.00309	0.0024	0.00165	0.0012
	2.14714	0.00383	0.00321	0.00337	0.00213	0.0018	0.000913677
	2.14682	0.00409	0.00357	0.00264	0.00225	0.00182	0.00166
	2.14649	0.00432	0.00327	0.00343	0.0024	0.00198	0.00117
	2.14617	0.00412	0.00373	0.00323	0.00239	0.00227	0.00122
	2.14584	0.00396	0.00353	0.00329	0.00229	0.00193	0.000950969
	2.14552	0.00418	0.00336	0.00333	0.00245	0.00113	0.00127
	2.1452	0.0043	0.00393	0.00379	0.00239	0.0016	0.00158
	2.14487	0.00392	0.0042	0.00329	0.00249	0.00163	0.00132
	2.14455	0.00447	0.00347	0.00401	0.00237	0.00176	0.0015
	2.14423	0.00441	0.00406	0.00373	0.00268	0.00173	0.00113
	2.1439	0.00365	0.00375	0.00356	0.00254	0.00191	0.00115
	2.14358	0.00441	0.00369	0.0037	0.00235	0.00177	0.000916784
	2.14326	0.0045	0.00366	0.00358	0.00258	0.00206	0.00142
	2.14293	0.00432	0.00418	0.00409	0.00273	0.00184	0.000876383
	2.14261	0.00429	0.00415	0.00484	0.00257	0.00198	0.000926107
	2.14229	0.00517	0.00455	0.00437	0.00273	0.00163	0.00154
	2.14196	0.00411	0.00407	0.0039	0.00283	0.00231	0.00102
	2.14164	0.00482	0.00422	0.00384	0.00284	0.00214	0.00132
	2.14132	0.00501	0.00459	0.00374	0.00295	0.0024	0.00142
	2.141	0.00486	0.0045	0.00436	0.0029	0.00183	0.00156
	2.14067	0.005	0.00435	0.00443	0.00286	0.00238	0.00119
	2.14035	0.00507	0.00452	0.00439	0.0028	0.00219	0.00172
	2.14003	0.0049	0.00513	0.0044	0.00336	0.00253	0.00168
	2.13971	0.00541	0.00436	0.00442	0.00342	0.0018	0.00156
	2.13939	0.00527	0.00542	0.00456	0.00352	0.00285	0.00162
	2.13906	0.00618	0.00523	0.00442	0.00343	0.00273	0.00141
	2.13874	0.00568	0.00466	0.0045	0.00328	0.00213	0.00173
	2.13842	0.00627	0.00536	0.00428	0.00393	0.00259	0.00127
	2.1381	0.00611	0.005	0.00445	0.00379	0.00229	0.00154
	2.13778	0.00588	0.00493	0.00472	0.00323	0.00223	0.00189
	2.13746	0.00639	0.00523	0.0051	0.00377	0.00224	0.00161
	2.13713	0.00667	0.00514	0.00523	0.00347	0.00266	0.00193
	2.13681	0.00679	0.00532	0.00473	0.00373	0.00244	0.00174
	2.13649	0.00742	0.0057	0.00557	0.00374	0.00268	0.00169
	2.13617	0.00728	0.00549	0.00527	0.00408	0.00275	0.00167
	2.13585	0.00728	0.00687	0.00564	0.0038	0.00241	0.0017
	2.13553	0.00726	0.00606	0.00611	0.00414	0.00252	0.00208
	2.13521	0.0074	0.00618	0.00539	0.00395	0.00278	0.00203
	2.13489	0.00747	0.00665	0.00594	0.00405	0.00294	0.002
	2.13457	0.0082	0.00679	0.00564	0.00404	0.00301	0.002
	2.13425	0.00807	0.00658	0.00653	0.0046	0.00338	0.0023
	2.13393	0.00868	0.0065	0.00648	0.00453	0.00264	0.00224
	2.13361	0.00817	0.0065	0.00603	0.00504	0.00338	0.00202
	2.13329	0.00874	0.00729	0.0062	0.00401	0.00327	0.00206
	2.13297	0.00856	0.00743	0.00721	0.00461	0.00286	0.0017
	2.13265	0.00943	0.00747	0.00663	0.00497	0.0033	0.00244
	2.13233	0.00916	0.00783	0.00663	0.00461	0.00332	0.0022
	2.13201	0.00956	0.0072	0.00686	0.00509	0.0029	0.00196
	2.13169	0.00976	0.00777	0.00709	0.00453	0.00321	0.00284
	2.13137	0.01014	0.00808	0.00728	0.00503	0.00328	0.00223
	2.13105	0.01079	0.00785	0.0076	0.00528	0.00356	0.00204
	2.13073	0.01082	0.00822	0.00837	0.00505	0.00379	0.00226
	2.13041	0.01046	0.00821	0.0078	0.00553	0.00402	0.0024
	2.13009	0.01086	0.00903	0.00812	0.00587	0.00399	0.00204
	2.12977	0.01182	0.00877	0.00855	0.00575	0.00363	0.00236
	2.12945	0.01186	0.00911	0.00841	0.00592	0.00355	0.00269
	2.12914	0.01251	0.01012	0.00911	0.00621	0.00404	0.00255
	2.12882	0.01322	0.0105	0.0092	0.00573	0.00443	0.00247
	2.1285	0.01246	0.01107	0.00805	0.00622	0.00391	0.00275
	2.12818	0.01231	0.01071	0.00981	0.00609	0.00399	0.00269
	2.12786	0.01281	0.01063	0.00982	0.0065	0.00419	0.00227
	2.12754	0.01307	0.01067	0.0103	0.00636	0.00508	0.0026
	2.12722	0.0141	0.01119	0.00992	0.00688	0.00433	0.00277
	2.12691	0.01428	0.01128	0.01007	0.00713	0.00478	0.00276
	2.12659	0.01474	0.01093	0.01082	0.00665	0.00444	0.00325
	2.12627	0.01564	0.01169	0.01078	0.00724	0.00481	0.00317
	2.12595	0.01556	0.01177	0.01136	0.00678	0.00459	0.00253
	2.12563	0.01663	0.01219	0.01149	0.00811	0.00427	0.0032
	2.12532	0.0165	0.0132	0.0116	0.00729	0.00455	0.00375
	2.125	0.01672	0.01301	0.01162	0.0076	0.00536	0.00259
	2.12468	0.01722	0.01348	0.01249	0.00768	0.00555	0.00315
	2.12436	0.01813	0.01391	0.01234	0.0077	0.00538	0.00326
	2.12405	0.01816	0.01366	0.01311	0.00845	0.00513	0.00327
	2.12373	0.01927	0.01466	0.01349	0.00853	0.00572	0.00339
	2.12341	0.01983	0.01468	0.0129	0.00783	0.00549	0.00344
	2.1231	0.01996	0.01529	0.01336	0.00836	0.00586	0.00393
	2.12278	0.02059	0.01588	0.01487	0.00923	0.00595	0.00338
	2.12246	0.02141	0.01596	0.01465	0.00906	0.00643	0.00434
	2.12215	0.0225	0.01616	0.0144	0.00892	0.0063	0.00383
	2.12183	0.02234	0.01724	0.01496	0.00975	0.00688	0.00385
	2.12151	0.02315	0.01617	0.01567	0.00927	0.00671	0.00417
	2.1212	0.02402	0.01814	0.01528	0.00993	0.00639	0.00416
	2.12088	0.02452	0.01838	0.01611	0.01025	0.00691	0.00365
	2.12056	0.02498	0.0187	0.01643	0.01009	0.00657	0.00391
	2.12025	0.02575	0.01848	0.01682	0.01072	0.00688	0.00411
	2.11993	0.02563	0.01912	0.01727	0.01056	0.00739	0.00459
	2.11962	0.02663	0.02011	0.01735	0.0112	0.00727	0.00461
	2.1193	0.02815	0.01985	0.01777	0.01125	0.00803	0.00444
	2.11898	0.02777	0.02025	0.01774	0.01096	0.00738	0.0047
	2.11867	0.0291	0.02055	0.01844	0.01164	0.00731	0.00436
	2.11835	0.0293	0.02072	0.01849	0.01182	0.00736	0.00457
	2.11804	0.03019	0.02133	0.0193	0.01186	0.00836	0.00479
	2.11772	0.03041	0.02068	0.01892	0.01232	0.00891	0.00492
	2.11741	0.03024	0.02179	0.01953	0.01264	0.00849	0.00515
	2.11709	0.03131	0.02338	0.02041	0.01234	0.00889	0.00567
	2.11678	0.0328	0.02362	0.02007	0.0126	0.00929	0.00531
	2.11646	0.03322	0.02334	0.02027	0.013	0.00953	0.00554
	2.11615	0.03395	0.0236	0.02052	0.01323	0.00942	0.00509
	2.11583	0.03431	0.0244	0.02094	0.0131	0.00899	0.0054
	2.11552	0.03549	0.02391	0.02088	0.01366	0.0097	0.00619
	2.1152	0.03563	0.02455	0.02145	0.01381	0.00929	0.00639
	2.11489	0.03491	0.0256	0.02154	0.01399	0.00967	0.00616
	2.11457	0.03534	0.02504	0.0214	0.01404	0.01027	0.00625
	2.11426	0.0367	0.02567	0.0222	0.01473	0.01043	0.00646
	2.11395	0.0365	0.02651	0.02218	0.01419	0.01044	0.00643
	2.11363	0.03796	0.02567	0.02228	0.01447	0.01033	0.00711
	2.11332	0.03832	0.02585	0.02271	0.0147	0.01082	0.00703
	2.113	0.03829	0.02574	0.02304	0.01499	0.01028	0.00658
	2.11269	0.0379	0.02615	0.0234	0.01524	0.01039	0.00655
	2.11238	0.03872	0.02568	0.02292	0.01525	0.0117	0.00707
	2.11206	0.03951	0.02681	0.02332	0.01518	0.01138	0.00688
	2.11175	0.03956	0.0269	0.02322	0.01508	0.01139	0.00714
	2.11144	0.0396	0.02676	0.02378	0.01546	0.01153	0.00772
	2.11112	0.03924	0.0279	0.0245	0.01576	0.01213	0.00777
	2.11081	0.03976	0.02756	0.02369	0.01591	0.01181	0.00842
	2.1105	0.04078	0.0279	0.02463	0.01623	0.01207	0.00848
	2.11018	0.04035	0.02805	0.02413	0.01583	0.01257	0.00779
	2.10987	0.04056	0.02754	0.02599	0.01603	0.0131	0.00819
	2.10956	0.04148	0.02795	0.02458	0.01689	0.01284	0.0084
	2.10924	0.04129	0.02904	0.02483	0.0164	0.01314	0.00925
	2.10893	0.04033	0.02766	0.02551	0.01632	0.01321	0.00912
	2.10862	0.04099	0.0288	0.02495	0.01643	0.01355	0.00924
	2.10831	0.04117	0.02924	0.02543	0.01655	0.01323	0.009
	2.10799	0.04084	0.0284	0.02497	0.01713	0.01383	0.00943
	2.10768	0.04054	0.02858	0.02605	0.01671	0.01455	0.01005
	2.10737	0.04149	0.02943	0.02663	0.01728	0.01437	0.01014
	2.10706	0.0402	0.02881	0.0261	0.01706	0.01465	0.00979
	2.10674	0.04189	0.02868	0.02685	0.01758	0.01508	0.01062
	2.10643	0.04074	0.03022	0.02647	0.01795	0.01468	0.01045
	2.10612	0.04128	0.02976	0.0269	0.01759	0.01466	0.01092
	2.10581	0.04077	0.03012	0.02637	0.01881	0.0155	0.01092
	2.1055	0.04105	0.02997	0.02666	0.01829	0.01553	0.01099
	2.10519	0.04145	0.02893	0.02623	0.01809	0.0153	0.01169
	2.10487	0.04164	0.02958	0.02679	0.01833	0.0159	0.01112
	2.10456	0.04243	0.02922	0.02743	0.0186	0.01509	0.01166
	2.10425	0.04152	0.02994	0.02697	0.019	0.01584	0.01196
	2.10394	0.04258	0.03023	0.02782	0.01786	0.01522	0.01204
	2.10363	0.04172	0.03021	0.02743	0.01923	0.01566	0.01223
	2.10332	0.0421	0.03029	0.02783	0.01873	0.01616	0.01261
	2.10301	0.0412	0.03014	0.02851	0.0195	0.01703	0.01333
	2.1027	0.04191	0.03073	0.02831	0.0196	0.0176	0.01236
	2.10239	0.04251	0.03054	0.0284	0.02004	0.01649	0.0133
	2.10208	0.04252	0.03085	0.02837	0.02088	0.01761	0.01346
	2.10177	0.04218	0.03101	0.02844	0.0199	0.01759	0.01366
	2.10145	0.04311	0.03191	0.02882	0.02045	0.0175	0.01355
	2.10114	0.04364	0.0318	0.02866	0.02005	0.018	0.01353
	2.10083	0.04412	0.03287	0.03001	0.01994	0.01879	0.0141
	2.10052	0.04431	0.03232	0.03013	0.02085	0.01824	0.0147
	2.10021	0.04446	0.03275	0.03123	0.02136	0.01753	0.01494
	2.0999	0.046	0.03319	0.0303	0.02152	0.01888	0.01494
	2.09959	0.04497	0.03406	0.03143	0.0221	0.01853	0.0158
	2.09928	0.04536	0.03319	0.03227	0.02263	0.01955	0.01479
	2.09897	0.04652	0.0356	0.03189	0.02252	0.01925	0.01594
	2.09867	0.04699	0.0364	0.03344	0.02319	0.01918	0.01583
	2.09836	0.04766	0.03669	0.03409	0.02354	0.01993	0.0163
	2.09805	0.04826	0.03677	0.03466	0.02346	0.0203	0.01645
	2.09774	0.04972	0.03828	0.03553	0.02425	0.02032	0.01674
	2.09743	0.05115	0.03832	0.03621	0.02448	0.0205	0.01724
	2.09712	0.05272	0.03986	0.03787	0.02543	0.02016	0.01731
	2.09681	0.05355	0.04099	0.03766	0.02554	0.02196	0.01713
	2.0965	0.0553	0.04186	0.03911	0.02605	0.02133	0.01753
	2.09619	0.05667	0.04313	0.04149	0.02689	0.02231	0.01769
	2.09588	0.05863	0.04313	0.0417	0.02779	0.02221	0.0182
	2.09557	0.05931	0.04527	0.04141	0.02811	0.0228	0.01788
	2.09527	0.06192	0.04809	0.04403	0.02927	0.02312	0.01964
	2.09496	0.06353	0.04862	0.04495	0.02993	0.02304	0.01987
	2.09465	0.06615	0.05063	0.04805	0.03105	0.02377	0.02041
	2.09434	0.06769	0.0521	0.04926	0.03084	0.02477	0.01985
	2.09403	0.07128	0.05326	0.04938	0.03276	0.02505	0.02055
	2.09372	0.07389	0.05659	0.05222	0.03238	0.02532	0.02068
	2.09342	0.07648	0.0581	0.0532	0.03372	0.02571	0.02102
	2.09311	0.07968	0.0597	0.05576	0.03473	0.0266	0.02129
	2.0928	0.08181	0.06285	0.05774	0.03633	0.02647	0.02157
	2.09249	0.08578	0.06432	0.06023	0.03622	0.02764	0.02134
	2.09218	0.08859	0.06743	0.06319	0.03847	0.02876	0.02269
	2.09188	0.09256	0.07023	0.06459	0.04025	0.02894	0.02214
	2.09157	0.0973	0.07325	0.06751	0.04123	0.03051	0.02339
	2.09126	0.09956	0.07544	0.06928	0.04236	0.0297	0.02279
	2.09096	0.1032	0.0793	0.07249	0.04315	0.03127	0.02406
	2.09065	0.10952	0.08436	0.07468	0.04586	0.03342	0.02436
	2.09034	0.1115	0.08491	0.07621	0.04659	0.033	0.0248
	2.09003	0.11837	0.08816	0.0822	0.04962	0.03401	0.02462
	2.08973	0.12127	0.09227	0.08489	0.05012	0.0354	0.02587
	2.08942	0.12856	0.09627	0.08854	0.0522	0.036	0.02607
	2.08911	0.13096	0.09971	0.08974	0.05514	0.03658	0.02681
	2.08881	0.13548	0.10323	0.09502	0.05627	0.03883	0.02721
	2.0885	0.14315	0.1083	0.09838	0.0597	0.03929	0.02788
	2.08819	0.14727	0.11121	0.10278	0.06114	0.04059	0.02862
	2.08789	0.15239	0.11551	0.1047	0.06324	0.04192	0.02888
	2.08758	0.15788	0.1189	0.10927	0.06575	0.04342	0.02885
	2.08727	0.16544	0.12387	0.11352	0.06892	0.04386	0.03092
	2.08697	0.16873	0.12868	0.11764	0.06915	0.04687	0.03124
	2.08666	0.17489	0.13279	0.12275	0.07253	0.04773	0.03252
	2.08636	0.18419	0.13727	0.12688	0.07558	0.05051	0.03203
	2.08605	0.18494	0.14071	0.13015	0.07852	0.05217	0.03327
	2.08575	0.19265	0.14719	0.13703	0.08286	0.05381	0.03387
	2.08544	0.19858	0.15156	0.13955	0.0842	0.05588	0.03471
	2.08513	0.20255	0.15475	0.14291	0.08853	0.0573	0.03607
	2.08483	0.21093	0.16064	0.15038	0.0921	0.06062	0.03671
	2.08452	0.21319	0.16452	0.15351	0.09301	0.06178	0.03699
	2.08422	0.2214	0.16983	0.15807	0.09852	0.06523	0.03929
	2.08391	0.22704	0.17579	0.16469	0.10271	0.06691	0.03933
	2.08361	0.23341	0.1789	0.1696	0.10526	0.06959	0.04128
	2.0833	0.24018	0.18655	0.17245	0.11463	0.0717	0.04107
	2.083	0.2455	0.1892	0.17565	0.11457	0.07468	0.04292
	2.08269	0.25025	0.19313	0.18148	0.11737	0.07832	0.04593
	2.08239	0.25654	0.19839	0.1863	0.12176	0.08086	0.04599
	2.08208	0.26103	0.20465	0.19302	0.12629	0.08307	0.04792
	2.08178	0.26752	0.20905	0.19684	0.13037	0.08674	0.0484
	2.08147	0.26929	0.20764	0.19888	0.13208	0.08984	0.04976
	2.08117	0.27324	0.21264	0.2034	0.13533	0.0941	0.05198
	2.08087	0.28241	0.22129	0.20778	0.14214	0.09753	0.0535
	2.08056	0.28705	0.22304	0.21205	0.14794	0.10025	0.05632
	2.08026	0.28637	0.22531	0.21513	0.1473	0.10508	0.05696
	2.07995	0.29224	0.23053	0.21915	0.15579	0.10848	0.05978
	2.07965	0.29827	0.23334	0.22551	0.15832	0.11402	0.06062
	2.07935	0.29421	0.23346	0.22179	0.16131	0.11689	0.06212
	2.07904	0.30077	0.2393	0.22939	0.16666	0.12216	0.06597
	2.07874	0.30066	0.23823	0.23232	0.169	0.12622	0.06762
	2.07844	0.30438	0.24206	0.23439	0.17496	0.13101	0.07084
	2.07813	0.30071	0.23896	0.23382	0.17779	0.13203	0.072
	2.07783	0.30342	0.24341	0.23742	0.18037	0.13923	0.07468
	2.07752	0.30208	0.2433	0.24068	0.18554	0.14504	0.07681
	2.07722	0.30435	0.24569	0.24259	0.18842	0.14983	0.07901
	2.07692	0.30167	0.24458	0.24115	0.19307	0.15347	0.08181
	2.07662	0.30143	0.24261	0.24216	0.19714	0.15844	0.08654
	2.07631	0.30025	0.24232	0.24216	0.19905	0.16448	0.08914
	2.07601	0.29731	0.24145	0.24325	0.20088	0.16972	0.09238
	2.07571	0.29573	0.24065	0.24559	0.20544	0.17667	0.09521
	2.0754	0.29426	0.24001	0.24367	0.20916	0.1819	0.09786
	2.0751	0.29275	0.24236	0.24269	0.209	0.18802	0.10177
	2.0748	0.29137	0.23746	0.24379	0.21301	0.19	0.10557
	2.0745	0.28655	0.23834	0.24514	0.215	0.19667	0.10822
	2.07419	0.28599	0.23677	0.24358	0.21806	0.20336	0.11444
	2.07389	0.28259	0.23578	0.23953	0.21816	0.20578	0.11565
	2.07359	0.27979	0.23511	0.24255	0.22133	0.21179	0.12118
	2.07329	0.2802	0.23301	0.24265	0.22355	0.2154	0.12444
	2.07299	0.27913	0.23298	0.24257	0.22429	0.22338	0.12783
	2.07268	0.27427	0.23268	0.23991	0.22269	0.22634	0.13226
	2.07238	0.27936	0.23179	0.2445	0.22817	0.23161	0.13927
	2.07208	0.27618	0.23402	0.24548	0.23066	0.24067	0.1437
	2.07178	0.2748	0.2368	0.24508	0.23249	0.24267	0.14774
	2.07148	0.2782	0.23609	0.24596	0.23512	0.24932	0.15198
	2.07118	0.27897	0.2383	0.24978	0.23539	0.25291	0.15557
	2.07088	0.2817	0.24268	0.25683	0.23922	0.26063	0.16273
	2.07057	0.28094	0.24482	0.25427	0.23803	0.26113	0.16608
	2.07027	0.29002	0.25263	0.26584	0.241	0.2678	0.17133
	2.06997	0.29507	0.25655	0.26922	0.24581	0.27227	0.17925
	2.06967	0.30207	0.26621	0.27566	0.24944	0.27715	0.18407
	2.06937	0.31101	0.27141	0.28331	0.25251	0.28292	0.18941
	2.06907	0.31284	0.27434	0.28612	0.25124	0.28112	0.19173
	2.06877	0.33056	0.28968	0.30414	0.26269	0.29457	0.20308
	2.06847	0.34029	0.30062	0.3106	0.26506	0.29773	0.20739
	2.06817	0.35469	0.30995	0.3229	0.27056	0.30097	0.21378
	2.06787	0.36501	0.32512	0.33415	0.27581	0.3047	0.21957
	2.06757	0.38491	0.33851	0.34854	0.28288	0.30681	0.22508
	2.06727	0.40065	0.35728	0.36558	0.29182	0.31489	0.23331
	2.06697	0.41466	0.37016	0.37724	0.29688	0.31479	0.23795
	2.06667	0.43941	0.39252	0.39636	0.30746	0.32237	0.24437
	2.06637	0.45288	0.40635	0.40763	0.31213	0.32234	0.24902
	2.06607	0.47942	0.43223	0.43208	0.32601	0.33195	0.25615
	2.06577	0.50103	0.45388	0.45283	0.33193	0.33518	0.26376
	2.06547	0.53034	0.47234	0.4767	0.34646	0.3399	0.26968
	2.06517	0.56056	0.50181	0.48693	0.36179	0.34683	0.27785
	2.06487	0.58695	0.52504	0.51304	0.37481	0.35127	0.28574
	2.06457	0.60926	0.55064	0.53113	0.38502	0.35609	0.29241
	2.06427	0.63549	0.57745	0.55625	0.39798	0.36318	0.29803
	2.06397	0.67414	0.61169	0.58524	0.42137	0.37608	0.31031
	2.06367	0.69499	0.63117	0.60294	0.43179	0.37639	0.31022
	2.06337	0.73186	0.66591	0.63443	0.45287	0.38724	0.31903
	2.06307	0.75788	0.69039	0.66117	0.4748	0.39605	0.32964
	2.06277	0.78478	0.71489	0.68601	0.49209	0.40356	0.33542
	2.06248	0.81131	0.73892	0.71052	0.50831	0.41445	0.34
	2.06218	0.83954	0.77042	0.74232	0.52893	0.42366	0.34946
	2.06188	0.85528	0.77994	0.75376	0.54329	0.42742	0.35358
	2.06158	0.88265	0.81437	0.78108	0.56621	0.44101	0.36209
	2.06128	0.90264	0.83275	0.80592	0.5908	0.44956	0.36679
	2.06098	0.91345	0.85445	0.82788	0.61411	0.46143	0.37023
	2.06068	0.92831	0.87454	0.84737	0.62837	0.47081	0.38043
	2.06039	0.94888	0.898	0.87199	0.65544	0.4861	0.38946
	2.06009	0.95993	0.90876	0.88797	0.67341	0.49615	0.39512
	2.05979	0.96092	0.91903	0.89851	0.69302	0.50747	0.39921
	2.05949	0.98491	0.94345	0.92375	0.71818	0.52438	0.40991
	2.05919	0.98355	0.95397	0.93937	0.73707	0.53414	0.41165
	2.0589	0.98087	0.95505	0.94479	0.75242	0.54365	0.41654
	2.0586	0.99625	0.96648	0.95769	0.7748	0.56088	0.42539
	2.0583	0.99569	0.97766	0.96718	0.79336	0.5774	0.43535
	2.058	0.9874	0.97229	0.97084	0.80777	0.58937	0.43338
	2.05771	1	1	0.99262	0.83461	0.61384	0.44914
	2.05741	0.99021	0.99098	0.98743	0.84616	0.62521	0.45034
	2.05711	0.98139	0.99152	0.99271	0.86485	0.64088	0.45701
	2.05681	0.97957	0.9938	0.99777	0.88414	0.66269	0.46811
	2.05652	0.97531	0.99374	1	0.90179	0.67841	0.47699
	2.05622	0.96077	0.98844	0.99674	0.90919	0.6931	0.47868
	2.05592	0.93244	0.96516	0.98131	0.91233	0.70068	0.47965
	2.05563	0.93491	0.97118	0.99729	0.94412	0.73099	0.49877
	2.05533	0.90807	0.95062	0.98199	0.94	0.74159	0.50185
	2.05503	0.89596	0.93853	0.97386	0.95922	0.75404	0.5109
	2.05474	0.8831	0.93503	0.97732	0.97098	0.78028	0.52532
	2.05444	0.85235	0.91694	0.96138	0.96929	0.78695	0.52617
	2.05414	0.83832	0.90422	0.95738	0.98481	0.80986	0.5374
	2.05385	0.81263	0.87591	0.93409	0.9787	0.82221	0.54245
	2.05355	0.80373	0.87791	0.93974	0.99878	0.84643	0.55858
	2.05326	0.77201	0.85046	0.91655	0.98826	0.85351	0.56292
	2.05296	0.76036	0.84221	0.91198	0.99887	0.87022	0.57639
	2.05266	0.73629	0.81963	0.89195	0.99052	0.87941	0.58277
	2.05237	0.71838	0.80355	0.87923	1	0.89614	0.59767
	2.05207	0.69616	0.78272	0.86554	0.98944	0.90764	0.60264
	2.05178	0.68076	0.77087	0.85907	0.99614	0.92756	0.62257
	2.05148	0.64801	0.73636	0.82764	0.97511	0.9226	0.61962
	2.05119	0.6453	0.73516	0.82986	0.9899	0.95054	0.64105
	2.05089	0.61947	0.71087	0.81104	0.97519	0.94838	0.65216
	2.05059	0.60751	0.69829	0.79955	0.9754	0.96732	0.66753
	2.0503	0.58257	0.67117	0.77322	0.94938	0.96222	0.67189
	2.05	0.57129	0.66467	0.76197	0.9484	0.97438	0.68998
	2.04971	0.55713	0.64826	0.75018	0.9459	0.98179	0.70443
	2.04941	0.54044	0.6305	0.72292	0.92249	0.98092	0.70972
	2.04912	0.52984	0.61442	0.71432	0.92075	0.99373	0.72605
	2.04882	0.51274	0.60016	0.69477	0.89829	0.98746	0.73636
	2.04853	0.50317	0.59247	0.68374	0.89661	1	0.75561
	2.04823	0.4894	0.57463	0.6622	0.87686	0.99455	0.76048
	2.04794	0.47476	0.56351	0.64971	0.87034	0.99315	0.77519
	2.04765	0.46488	0.55472	0.6322	0.85046	0.99461	0.78662
	2.04735	0.45341	0.53786	0.62088	0.8406	0.99128	0.80742
	2.04706	0.44247	0.52396	0.60355	0.82344	0.98936	0.81272
	2.04676	0.43009	0.51694	0.59124	0.80869	0.98826	0.82555
	2.04647	0.41612	0.49393	0.57158	0.7816	0.97776	0.83051
	2.04617	0.41123	0.49019	0.56939	0.78351	0.97877	0.85495
	2.04588	0.39758	0.48032	0.55437	0.76089	0.96908	0.86445
	2.04559	0.38819	0.46526	0.53695	0.74948	0.96256	0.87247
	2.04529	0.37157	0.4471	0.51993	0.72702	0.94287	0.87594
	2.045	0.36326	0.4415	0.51171	0.7106	0.9432	0.89562
	2.04471	0.35316	0.4291	0.49678	0.69911	0.9363	0.90403
	2.04441	0.34104	0.41298	0.48523	0.68518	0.92031	0.9094
	2.04412	0.33534	0.40553	0.47917	0.67482	0.92409	0.93377
	2.04383	0.32054	0.38722	0.46144	0.65052	0.90106	0.9252
	2.04353	0.31167	0.37418	0.44682	0.64115	0.8842	0.9401
	2.04324	0.30569	0.36327	0.43892	0.6255	0.88397	0.94905
	2.04295	0.29876	0.35551	0.43113	0.61381	0.87127	0.96512
	2.04265	0.28583	0.34228	0.41166	0.59142	0.84384	0.95641
	2.04236	0.27968	0.33148	0.40301	0.58039	0.83343	0.96152
	2.04207	0.27276	0.32589	0.3921	0.57066	0.82739	0.97849
	2.04177	0.26517	0.31645	0.38549	0.55347	0.81284	0.9775
	2.04148	0.26005	0.30892	0.37065	0.5373	0.80046	0.98239
	2.04119	0.2514	0.29743	0.36225	0.52884	0.78551	0.98645
	2.0409	0.24437	0.29141	0.35116	0.51209	0.76889	0.9868
	2.0406	0.23431	0.28252	0.33955	0.49634	0.74777	0.98404
	2.04031	0.22976	0.28235	0.33344	0.48647	0.74715	1
	2.04002	0.22027	0.27176	0.32357	0.47308	0.72302	0.9939
	2.03973	0.21622	0.26544	0.31453	0.45967	0.70566	0.98985
	2.03944	0.20791	0.25565	0.30335	0.44622	0.69079	0.9809
	2.03914	0.20588	0.25241	0.29877	0.43622	0.68255	0.98473
	2.03885	0.20237	0.24654	0.29232	0.42587	0.66934	0.99537
	2.03856	0.19645	0.23673	0.28014	0.40699	0.64274	0.9751
	2.03827	0.19325	0.23333	0.2768	0.40139	0.63451	0.98155
	2.03798	0.18987	0.22229	0.2692	0.39056	0.61535	0.97033
	2.03769	0.18724	0.21566	0.26361	0.37762	0.60502	0.97055
	2.03739	0.18459	0.20758	0.25949	0.36626	0.58876	0.96067
	2.0371	0.18087	0.20402	0.25359	0.35494	0.57834	0.95714
	2.03681	0.17892	0.19783	0.24959	0.34907	0.56207	0.95161
	2.03652	0.17655	0.19451	0.24579	0.33999	0.55211	0.94916
	2.03623	0.17199	0.18898	0.23709	0.3254	0.5309	0.92448
	2.03594	0.16968	0.18678	0.23709	0.31863	0.52231	0.9251
	2.03565	0.16796	0.18421	0.23044	0.31164	0.51183	0.91887
	2.03536	0.16423	0.18105	0.22651	0.30133	0.49832	0.90713
	2.03507	0.1578	0.1787	0.21909	0.29195	0.47873	0.88545
	2.03477	0.15809	0.17912	0.21841	0.28797	0.46915	0.88696
	2.03448	0.15221	0.17711	0.21308	0.27596	0.45781	0.87216
	2.03419	0.14844	0.17874	0.20782	0.27039	0.4428	0.86033
	2.0339	0.14496	0.18032	0.20617	0.26563	0.43543	0.85501
	2.03361	0.14117	0.17704	0.1992	0.25279	0.41839	0.82873
	2.03332	0.13889	0.17562	0.19364	0.25044	0.41143	0.82225
	2.03303	0.13368	0.1746	0.18519	0.24078	0.39848	0.8142
	2.03274	0.13086	0.16761	0.17631	0.23228	0.3841	0.78357
	2.03245	0.13088	0.16434	0.17241	0.22495	0.37958	0.78421
	2.03216	0.12921	0.1605	0.16727	0.21792	0.36967	0.77412
	2.03187	0.12638	0.15491	0.15914	0.21233	0.35719	0.75647
	2.03158	0.12392	0.14906	0.15369	0.20509	0.34597	0.74246
	2.03129	0.12123	0.14411	0.14817	0.19899	0.33523	0.72515
	2.031	0.12146	0.14253	0.14294	0.19186	0.32839	0.715
	2.03071	0.11976	0.13825	0.13849	0.18435	0.31506	0.69988
	2.03042	0.11484	0.13408	0.13126	0.18004	0.30614	0.68275
	2.03014	0.11311	0.13229	0.12633	0.17679	0.30089	0.67345
	2.02985	0.11021	0.12943	0.123	0.16933	0.29217	0.65825
	2.02956	0.10506	0.1263	0.11769	0.16423	0.28017	0.64016
	2.02927	0.10291	0.12328	0.11399	0.15944	0.27562	0.63211
	2.02898	0.10171	0.12181	0.10947	0.15463	0.2668	0.61365
	2.02869	0.0996	0.12026	0.10694	0.15111	0.26137	0.60366
	2.0284	0.09868	0.11891	0.10496	0.14605	0.25298	0.59276
	2.02811	0.09656	0.11751	0.10135	0.1406	0.24439	0.5718
	2.02782	0.09631	0.11686	0.09991	0.1381	0.23969	0.56665
	2.02754	0.09513	0.11508	0.09746	0.13143	0.23195	0.54755
	2.02725	0.09617	0.11454	0.09469	0.13004	0.22567	0.53802
	2.02696	0.09606	0.11274	0.094	0.12523	0.22111	0.5247
	2.02667	0.09546	0.1099	0.09	0.12136	0.21422	0.51079
	2.02638	0.09602	0.10851	0.0898	0.11792	0.20987	0.50666
	2.02609	0.09244	0.10493	0.08755	0.11363	0.19977	0.48538
	2.02581	0.09403	0.10322	0.0868	0.10978	0.19771	0.47815
	2.02552	0.09365	0.10163	0.08496	0.10759	0.19015	0.46241
	2.02523	0.0928	0.09796	0.08434	0.10517	0.18795	0.45417
	2.02494	0.09239	0.09528	0.08395	0.10203	0.18177	0.44031
	2.02465	0.09043	0.09283	0.08372	0.09921	0.17658	0.42801
	2.02437	0.08913	0.09161	0.08256	0.09892	0.17135	0.42167
	2.02408	0.08699	0.08605	0.08155	0.09426	0.16544	0.40633
	2.02379	0.08417	0.0857	0.08145	0.09364	0.16345	0.39975
	2.0235	0.08384	0.0846	0.08143	0.09247	0.15989	0.39352
	2.02322	0.08149	0.07981	0.07861	0.08972	0.15498	0.37473
	2.02293	0.08042	0.07995	0.07954	0.08892	0.15076	0.36931
	2.02264	0.07832	0.07832	0.07701	0.08662	0.14762	0.35839
	2.02235	0.07767	0.07593	0.07536	0.08597	0.14339	0.3488
	2.02207	0.07701	0.0761	0.07538	0.08282	0.13936	0.3438
	2.02178	0.07695	0.07531	0.07445	0.08292	0.13594	0.33647
	2.02149	0.07389	0.07323	0.07149	0.07973	0.13278	0.32476
	2.02121	0.07325	0.07285	0.07143	0.07995	0.13069	0.3176
	2.02092	0.07378	0.07257	0.07183	0.07838	0.12782	0.3115
	2.02063	0.07359	0.07028	0.06927	0.076	0.12265	0.30045
	2.02035	0.07266	0.06901	0.0684	0.0759	0.12254	0.29189
	2.02006	0.07195	0.06931	0.06971	0.07522	0.12042	0.28841
	2.01977	0.07217	0.06843	0.06595	0.07324	0.11748	0.2772
	2.01949	0.07127	0.06742	0.06685	0.07414	0.11559	0.27597
	2.0192	0.07085	0.06718	0.06604	0.07148	0.11215	0.26487
	2.01892	0.07048	0.06669	0.06558	0.07144	0.1095	0.2593
	2.01863	0.06994	0.06655	0.06495	0.07018	0.1077	0.25447
	2.01834	0.06867	0.06618	0.06408	0.07005	0.10721	0.24635
	2.01806	0.06897	0.0658	0.06174	0.06813	0.10232	0.23796
	2.01777	0.06948	0.06618	0.06241	0.06752	0.10217	0.23455
	2.01749	0.06849	0.06472	0.06292	0.06671	0.10198	0.2315
	2.0172	0.06642	0.06332	0.06285	0.06624	0.09949	0.22301
	2.01692	0.06745	0.06353	0.06174	0.0669	0.09781	0.21805
	2.01663	0.06712	0.06287	0.06181	0.06379	0.09355	0.21159
	2.01635	0.06619	0.06131	0.06196	0.06309	0.09446	0.20861
	2.01606	0.06631	0.0627	0.05922	0.0632	0.09105	0.20279
	2.01577	0.06626	0.06178	0.05925	0.06326	0.09116	0.19916
	2.01549	0.06585	0.0618	0.05926	0.06281	0.08824	0.19301
	2.0152	0.06497	0.06107	0.0596	0.06238	0.08786	0.18895
	2.01492	0.06288	0.05977	0.05882	0.06189	0.08469	0.18458
	2.01464	0.06486	0.06191	0.0603	0.06135	0.0858	0.18209
	2.01435	0.06376	0.06007	0.05778	0.06139	0.08461	0.17513
	2.01407	0.06262	0.05986	0.0578	0.06095	0.08272	0.17216
	2.01378	0.06322	0.05874	0.05749	0.06036	0.08259	0.16963
	2.0135	0.06247	0.05952	0.05729	0.05986	0.08018	0.16559
	2.01321	0.06217	0.05931	0.05733	0.05831	0.07862	0.16129
	2.01293	0.06158	0.05933	0.05687	0.0582	0.07869	0.1562
	2.01264	0.06174	0.05941	0.05745	0.0595	0.07713	0.15391
	2.01236	0.06132	0.05873	0.05751	0.05742	0.07572	0.15077
	2.01208	0.06154	0.05957	0.05623	0.05729	0.0747	0.14762
	2.01179	0.06147	0.05754	0.05568	0.05672	0.07374	0.1452
	2.01151	0.06117	0.05894	0.05588	0.05609	0.07417	0.14385
	2.01122	0.06147	0.05843	0.05645	0.05656	0.07247	0.13968
	2.01094	0.06071	0.05746	0.05436	0.05467	0.07129	0.135
	2.01066	0.0618	0.0587	0.05504	0.05437	0.07085	0.13472
	2.01037	0.06143	0.05871	0.05424	0.05432	0.07054	0.13134
	2.01009	0.06104	0.05775	0.05506	0.05334	0.07012	0.12963
	2.00981	0.06155	0.05816	0.05544	0.05343	0.06922	0.12952
	2.00952	0.06051	0.05697	0.05466	0.05299	0.06736	0.12564
	2.00924	0.06149	0.0574	0.0552	0.05274	0.06825	0.1246
	2.00896	0.06072	0.05614	0.05381	0.05259	0.0666	0.12024
	2.00867	0.06078	0.05734	0.05457	0.05227	0.06659	0.12017
	2.00839	0.06082	0.05603	0.05496	0.05241	0.0663	0.11697
	2.00811	0.06054	0.05542	0.05512	0.05222	0.06494	0.11614
	2.00782	0.06043	0.05631	0.05441	0.05238	0.06471	0.11423
	2.00754	0.06052	0.05537	0.05477	0.05139	0.06315	0.11102
	2.00726	0.05925	0.05669	0.05347	0.05054	0.0626	0.1104
	2.00698	0.06012	0.05544	0.05365	0.05078	0.06209	0.10945
	2.00669	0.06137	0.05587	0.05331	0.04995	0.06281	0.10644
	2.00641	0.06008	0.05613	0.05409	0.05042	0.0613	0.10478
	2.00613	0.06003	0.05582	0.05368	0.04904	0.06124	0.10371
	2.00585	0.06017	0.05494	0.05362	0.04912	0.06087	0.1042
	2.00556	0.06023	0.05486	0.05382	0.04915	0.05925	0.1002
	2.00528	0.05976	0.05601	0.05378	0.04921	0.05971	0.10092
	2.005	0.0595	0.05544	0.05319	0.04839	0.05838	0.09967
	2.00472	0.05907	0.05483	0.05415	0.04947	0.05685	0.09652
	2.00444	0.05912	0.05434	0.05331	0.04913	0.05857	0.09465
	2.00415	0.05851	0.05487	0.05188	0.04846	0.05777	0.09508
	2.00387	0.05982	0.05475	0.05213	0.04734	0.05699	0.0935
	2.00359	0.05972	0.05395	0.05233	0.04899	0.05688	0.09201
	2.00331	0.05994	0.05373	0.05303	0.04767	0.05655	0.09046
	2.00303	0.05985	0.05514	0.05187	0.04835	0.05614	0.08936
	2.00275	0.05947	0.05403	0.05189	0.04645	0.05591	0.08795
	2.00246	0.05923	0.05339	0.05229	0.04684	0.05461	0.08782
	2.00218	0.05851	0.05428	0.05179	0.04629	0.05529	0.08641
	2.0019	0.05816	0.05398	0.0511	0.04683	0.05378	0.08574
	2.00162	0.05818	0.05318	0.05091	0.04542	0.05389	0.0853
	2.00134	0.05736	0.05298	0.05087	0.04498	0.05275	0.08396
	2.00106	0.05817	0.05242	0.05006	0.04466	0.05293	0.08279
	2.00078	0.0572	0.05137	0.04952	0.04531	0.05337	0.08197
	2.0005	0.05687	0.05299	0.0498	0.04459	0.05277	0.08215
	2.00022	0.05548	0.05173	0.04998	0.04391	0.05232	0.07946
	1.99994	0.05505	0.05105	0.0491	0.04422	0.05165	0.07984
	1.99965	0.05626	0.05035	0.04839	0.04541	0.05188	0.07928
	1.99937	0.0544	0.04975	0.04826	0.04343	0.05046	0.07713
	1.99909	0.05497	0.05086	0.04764	0.04305	0.05067	0.0774
	1.99881	0.05309	0.04812	0.04653	0.04182	0.05056	0.0744
	1.99853	0.05314	0.04851	0.04798	0.04275	0.05068	0.07487
	1.99825	0.05265	0.04815	0.04621	0.04257	0.0505	0.07404
	1.99797	0.05109	0.04749	0.04552	0.0415	0.04922	0.07436
	1.99769	0.05	0.04788	0.04516	0.04305	0.04935	0.07308
	1.99741	0.04888	0.04626	0.04505	0.04177	0.0481	0.07192
	1.99713	0.04974	0.04561	0.0448	0.04127	0.04749	0.07154
	1.99685	0.04877	0.04514	0.04412	0.04097	0.04783	0.07068
	1.99657	0.04729	0.04426	0.04354	0.03957	0.04754	0.0691
	1.99629	0.04613	0.04335	0.04196	0.03996	0.0481	0.07023
	1.99602	0.04594	0.04235	0.04307	0.03901	0.04637	0.06862
	1.99574	0.04505	0.04186	0.04179	0.0395	0.04679	0.06859
	1.99546	0.04435	0.04178	0.04132	0.03843	0.04601	0.06815
	1.99518	0.04376	0.04101	0.04018	0.03877	0.04625	0.06647
	1.9949	0.0422	0.04049	0.0396	0.03792	0.04528	0.06627
	1.99462	0.04278	0.04021	0.03968	0.0377	0.04474	0.06545
	1.99434	0.04138	0.03935	0.0389	0.03689	0.0451	0.06528
	1.99406	0.04025	0.03901	0.03708	0.03597	0.04328	0.064
	1.99378	0.04057	0.03809	0.03719	0.03598	0.04533	0.06379
	1.9935	0.03973	0.03814	0.03694	0.03531	0.04388	0.06518
	1.99322	0.03859	0.03621	0.03682	0.03497	0.04341	0.06364
	1.99295	0.03834	0.03595	0.03534	0.03535	0.04252	0.06246
	1.99267	0.03829	0.03512	0.03589	0.03521	0.04331	0.06188
	1.99239	0.03827	0.03477	0.03447	0.03472	0.04181	0.06147
	1.99211	0.03712	0.03496	0.03471	0.03393	0.04271	0.06045
	1.99183	0.03695	0.0336	0.03457	0.03377	0.04188	0.06116
	1.99155	0.03568	0.03415	0.03387	0.03307	0.04181	0.05932
	1.99128	0.03538	0.03329	0.03372	0.03319	0.041	0.06
	1.991	0.03595	0.03391	0.03287	0.03219	0.0413	0.05958
	1.99072	0.03487	0.03277	0.0326	0.03177	0.04083	0.05836
	1.99044	0.03438	0.03154	0.03185	0.0317	0.04023	0.05841
	1.99016	0.03474	0.0324	0.03254	0.03164	0.04029	0.05732
	1.98989	0.03384	0.03243	0.03192	0.03171	0.03969	0.0581
	1.98961	0.03299	0.03096	0.0309	0.03069	0.03924	0.05697
	1.98933	0.03305	0.03129	0.03105	0.03053	0.03805	0.05617
	1.98905	0.0328	0.03077	0.03065	0.02982	0.03896	0.05591
	1.98878	0.0318	0.03091	0.0305	0.03	0.0381	0.05638
	1.9885	0.03187	0.02966	0.03042	0.02957	0.03859	0.05529
	1.98822	0.03132	0.0297	0.02981	0.02959	0.03597	0.05548
	1.98794	0.03092	0.03	0.02975	0.02888	0.03672	0.05485
	1.98767	0.03037	0.02955	0.02918	0.02901	0.03726	0.05435
	1.98739	0.03136	0.02965	0.02855	0.02831	0.03704	0.05468
	1.98711	0.03077	0.02895	0.02839	0.02887	0.03654	0.05245
	1.98684	0.03032	0.02829	0.02848	0.02869	0.03688	0.05304
	1.98656	0.03089	0.02888	0.02847	0.02795	0.03584	0.05367
	1.98628	0.03014	0.02779	0.02696	0.02673	0.03549	0.05118
	1.98601	0.0296	0.02774	0.02734	0.02726	0.03544	0.05136
	1.98573	0.02998	0.02762	0.0276	0.02765	0.03482	0.05191
	1.98545	0.02848	0.02829	0.0277	0.02673	0.03488	0.0508
	1.98518	0.02905	0.02727	0.02702	0.02656	0.0349	0.05119
	1.9849	0.02983	0.02688	0.02723	0.02652	0.03376	0.04992
	1.98462	0.0284	0.02681	0.02676	0.0258	0.03331	0.04979
	1.98435	0.02928	0.02744	0.02623	0.02596	0.03203	0.04987
	1.98407	0.0287	0.02684	0.02626	0.02578	0.03263	0.04879
	1.9838	0.02838	0.02652	0.02652	0.0257	0.03244	0.04845
	1.98352	0.02875	0.02635	0.02581	0.02569	0.03235	0.04757
	1.98324	0.02789	0.02655	0.025	0.02468	0.03224	0.04717
	1.98297	0.02684	0.02614	0.02582	0.02519	0.03113	0.04676
	1.98269	0.02779	0.02561	0.02517	0.02429	0.03175	0.04788
	1.98242	0.02749	0.02547	0.02524	0.02439	0.03026	0.0455
	1.98214	0.02723	0.02526	0.02515	0.02453	0.03092	0.04653
	1.98187	0.0273	0.02537	0.02443	0.02426	0.03012	0.0465
	1.98159	0.02635	0.02519	0.02429	0.02395	0.03021	0.0453
	1.98132	0.02632	0.02488	0.02433	0.02303	0.02932	0.04454
	1.98104	0.02621	0.02413	0.02374	0.0234	0.02929	0.04522
	1.98077	0.02556	0.02426	0.02317	0.02396	0.02933	0.04453
	1.98049	0.02546	0.02437	0.02428	0.02263	0.02992	0.04327
	1.98022	0.02517	0.02323	0.02308	0.02306	0.02896	0.04328
	1.97994	0.02498	0.0237	0.0228	0.02299	0.02924	0.04263
	1.97967	0.02542	0.02347	0.02214	0.02187	0.02833	0.04374
	1.97939	0.02506	0.02353	0.02284	0.0227	0.02791	0.04201
	1.97912	0.02412	0.02291	0.02259	0.0219	0.02752	0.04144
	1.97884	0.024	0.02222	0.02227	0.02212	0.02863	0.04173
	1.97857	0.02479	0.02222	0.0219	0.02173	0.02722	0.04081
	1.97829	0.02311	0.02235	0.02172	0.02176	0.02686	0.04158
	1.97802	0.02377	0.02248	0.02125	0.0205	0.02749	0.03985
	1.97774	0.02277	0.02215	0.02106	0.02121	0.02673	0.03948
	1.97747	0.02291	0.02185	0.02117	0.02164	0.0266	0.04031
	1.9772	0.0226	0.02102	0.02055	0.02106	0.02633	0.03993
	1.97692	0.02298	0.02183	0.02065	0.02066	0.0265	0.03897
	1.97665	0.02194	0.02155	0.02036	0.02013	0.02578	0.03903
	1.97637	0.02248	0.02102	0.02112	0.021	0.02582	0.03794
	1.9761	0.02127	0.02104	0.01986	0.02084	0.02492	0.03838
	1.97583	0.02128	0.02084	0.02054	0.01981	0.0256	0.0378
	1.97555	0.02105	0.02001	0.02016	0.02019	0.02584	0.03838
	1.97528	0.01998	0.02031	0.01911	0.02001	0.0254	0.03775
	1.97501	0.02107	0.02019	0.01953	0.01973	0.02441	0.03653
	1.97473	0.02134	0.02045	0.01953	0.01911	0.02449	0.03733
	1.97446	0.0205	0.01983	0.01994	0.01915	0.02439	0.03655
	1.97419	0.02039	0.01879	0.019	0.01925	0.02444	0.03707
	1.97391	0.02015	0.01905	0.01962	0.01859	0.02468	0.03526
	1.97364	0.02078	0.01886	0.01863	0.01824	0.0243	0.03551
	1.97337	0.02011	0.01882	0.01791	0.01853	0.02351	0.03579
	1.97309	0.01994	0.01908	0.0186	0.01875	0.02394	0.03521
	1.97282	0.01919	0.01825	0.01876	0.0186	0.02357	0.03323
	1.97255	0.01904	0.01837	0.01819	0.01831	0.02286	0.03446
	1.97227	0.01908	0.01863	0.01729	0.01812	0.02333	0.0338
	1.972	0.0189	0.01805	0.01751	0.0178	0.02247	0.03414
	1.97173	0.01842	0.01748	0.01718	0.01791	0.02254	0.03384
	1.97146	0.01871	0.01778	0.01726	0.01768	0.02275	0.03285
	1.97118	0.01808	0.01764	0.0174	0.01787	0.02279	0.03339
	1.97091	0.01832	0.01746	0.01688	0.01713	0.02228	0.0341
	1.97064	0.01803	0.01739	0.01656	0.01676	0.02153	0.03245
	1.97037	0.01826	0.017	0.01764	0.01694	0.02158	0.03217
	1.9701	0.01681	0.01733	0.01678	0.01634	0.02186	0.03263
	1.96982	0.0173	0.01688	0.016	0.01658	0.02205	0.03179
	1.96955	0.01683	0.0162	0.01618	0.01707	0.02105	0.03146
	1.96928	0.01751	0.01727	0.01672	0.01607	0.0212	0.03153
	1.96901	0.01749	0.01624	0.01612	0.01664	0.02074	0.03162
	1.96874	0.01689	0.01621	0.01526	0.01645	0.02086	0.05083
	1.96846	0.0171	0.01644	0.01596	0.0159	0.02128	0.03085
	1.96819	0.01686	0.01582	0.01614	0.0153	0.02044	0.03122
	1.96792	0.01608	0.01605	0.01581	0.0157	0.02036	0.0303
	1.96765	0.0166	0.01658	0.0151	0.01555	0.01993	0.03064
	1.96738	0.01525	0.01509	0.01499	0.01547	0.01957	0.02891
	1.96711	0.01609	0.01575	0.01496	0.01521	0.0207	0.03025
	1.96684	0.01585	0.01603	0.01486	0.01533	0.01883	0.03001
	1.96656	0.01636	0.01489	0.01454	0.01508	0.0201	0.02903
	1.96629	0.01569	0.01532	0.0144	0.01506	0.01834	0.02926
	1.96602	0.01622	0.01442	0.01467	0.01472	0.01874	0.0293
	1.96575	0.01581	0.01477	0.01486	0.01507	0.01936	0.02854
	1.96548	0.01554	0.01459	0.01465	0.01498	0.01922	0.02803
	1.96521	0.01566	0.01452	0.01423	0.01402	0.01928	0.02863
	1.96494	0.01506	0.01405	0.01393	0.01431	0.01797	0.02782
	1.96467	0.01438	0.0144	0.01389	0.01427	0.0187	0.02823
	1.9644	0.01524	0.01363	0.0138	0.01459	0.01825	0.02779
	1.96413	0.01475	0.0145	0.01342	0.01413	0.01814	0.02682
	1.96386	0.01589	0.01346	0.01346	0.01412	0.01835	0.02709
	1.96359	0.01491	0.01352	0.01341	0.01396	0.01733	0.02717
	1.96332	0.01517	0.01368	0.01376	0.01371	0.01829	0.02679
	1.96305	0.01447	0.01448	0.01309	0.0139	0.01802	0.02645
	1.96278	0.01436	0.01384	0.01327	0.01376	0.01761	0.02654
	1.96251	0.01428	0.01302	0.01288	0.0135	0.01727	0.02622
	1.96224	0.01424	0.01345	0.01357	0.01383	0.01745	0.02645
	1.96197	0.01427	0.01324	0.01319	0.01361	0.01692	0.02572
	1.9617	0.01405	0.01366	0.01308	0.0134	0.01722	0.02562
	1.96143	0.01417	0.0135	0.01326	0.01369	0.01758	0.02575
	1.96116	0.01444	0.01308	0.01252	0.01339	0.01713	0.02435
	1.96089	0.01419	0.01335	0.01263	0.01334	0.01648	0.02473
	1.96062	0.01366	0.01317	0.01264	0.01273	0.01731	0.0248
	1.96035	0.01315	0.01292	0.01284	0.01331	0.01646	0.02494
	1.96008	0.01356	0.0132	0.01268	0.01261	0.01662	0.02438
	1.95981	0.01357	0.01355	0.01236	0.01257	0.01639	0.02431
	1.95954	0.01375	0.01265	0.01294	0.01336	0.0164	0.02415
	1.95927	0.01342	0.01308	0.0125	0.01271	0.01629	0.02383
	1.959	0.01301	0.01278	0.01239	0.0123	0.01669	0.02367
	1.95873	0.01358	0.01295	0.01236	0.01275	0.01707	0.02381
	1.95847	0.01283	0.01246	0.01249	0.01265	0.01572	0.02405
	1.9582	0.01274	0.01286	0.01254	0.01241	0.01573	0.02322
	1.95793	0.01366	0.01273	0.01277	0.0126	0.01593	0.02269
	1.95766	0.01334	0.01234	0.0121	0.0121	0.01567	0.02274
	1.95739	0.01293	0.01243	0.01196	0.0124	0.0161	0.02247
	1.95712	0.01289	0.0125	0.01254	0.012	0.01627	0.02252
	1.95685	0.01253	0.01211	0.01215	0.01211	0.01521	0.02262
	1.95659	0.01292	0.01164	0.01236	0.0116	0.01488	0.02271
	1.95632	0.01263	0.0122	0.01154	0.01202	0.01543	0.02236
	1.95605	0.01302	0.01207	0.01213	0.01167	0.01514	0.02239
	1.95578	0.01211	0.01157	0.01195	0.01169	0.01445	0.02204
	1.95551	0.01265	0.01198	0.01159	0.01241	0.01461	0.0221
	1.95525	0.01228	0.01196	0.01214	0.01131	0.01459	0.02187
	1.95498	0.01235	0.01175	0.01162	0.01178	0.01501	0.02177
	1.95471	0.01185	0.01157	0.01161	0.0119	0.01482	0.02179
	1.95444	0.01217	0.01155	0.01147	0.01132	0.01437	0.02095
	1.95417	0.0131	0.01177	0.01128	0.01181	0.01541	0.02197
	1.95391	0.01243	0.01215	0.01144	0.01201	0.01468	0.02134
	1.95364	0.01258	0.01145	0.01102	0.01152	0.01435	0.02138
	1.95337	0.01195	0.01164	0.01143	0.01201	0.0148	0.0215
	1.9531	0.01165	0.01155	0.01137	0.01148	0.01501	0.02059
	1.95284	-0.01022	0.01183	0.01123	0.01124	0.0141	0.02031
	1.95257	0.01229	0.01086	0.01155	0.01113	0.01401	0.01999
	1.9523	0.01213	0.01077	0.01139	0.01055	0.01377	0.02024
	1.95204	0.01144	0.01129	0.01125	0.01107	0.01428	0.02031
	1.95177	0.01182	0.01169	0.01066	0.01077	0.01437	0.02113
	1.9515	0.01201	0.01152	0.01036	0.01109	0.01364	0.01996
	1.95124	0.01147	0.01125	0.01077	0.01058	0.01372	0.01921
	1.95097	0.01109	0.0114	0.01106	0.01103	0.01428	0.01924
	1.9507	0.01135	0.01005	0.01052	0.01067	0.01394	0.02071
	1.95044	0.01156	0.01056	0.01035	0.01092	0.01306	0.01958
	1.95017	0.01117	0.01091	0.01068	0.01126	0.01353	0.01964
	1.9499	0.01111	0.01113	0.01092	0.01064	0.01356	0.01936
	1.94964	0.0114	0.01037	0.01031	0.01065	0.01355	0.01964
	1.94937	0.01135	0.01046	0.01027	0.01067	0.01339	0.01897
	1.9491	0.01113	0.01069	0.01005	0.01059	0.01257	0.01876
	1.94884	0.01135	0.01023	0.01064	0.01053	0.01334	0.01908
	1.94857	0.0113	0.01043	0.01013	0.0108	0.0133	0.01848
	1.94831	0.01123	0.01052	0.01061	0.01033	0.013	0.01914
	1.94804	0.0114	0.01068	0.01001	0.01051	0.01307	0.01907
	1.94777	0.0108	0.01017	0.01043	0.01024	0.01336	0.01844
	1.94751	0.01096	0.01068	0.01039	0.01049	0.01281	0.01804
	1.94724	0.01137	0.01034	0.01064	0.01069	0.01352	0.01864
	1.94698	0.01053	0.01015	0.01015	0.01033	0.01249	0.01766
	1.94671	0.01088	0.01017	0.01029	0.00978	0.01221	0.01806
	1.94645	0.01016	0.0104	0.01006	0.01013	0.01247	0.01859
	1.94618	0.0105	0.00977	0.00989	0.00992	0.01248	0.0183
	1.94591	0.01037	0.01055	0.00986	0.00991	0.01244	0.01784
	1.94565	0.01067	0.00958	0.01012	0.01015	0.01223	0.01791
	1.94538	0.0101	0.01001	0.01005	0.01009	0.01316	0.01808
	1.94512	0.00968	0.00962	0.0093	0.01041	0.01201	0.01744
	1.94485	0.01063	0.00988	0.01006	0.01	0.01181	0.01747
	1.94459	0.01095	0.00964	0.0095	0.00999	0.01207	0.01778
	1.94432	0.01059	0.00943	0.00959	0.00926	0.01183	0.01732
	1.94406	0.01029	0.00965	0.00917	0.00943	0.01148	0.01713
	1.94379	0.01015	0.00916	0.00924	0.0094	0.01222	0.01743
	1.94353	0.00998	0.00962	0.00911	0.01013	0.01229	0.01742
	1.94327	0.00983	0.00949	0.00965	0.00983	0.01176	0.01647
	1.943	0.00988	0.00942	0.0095	0.00961	0.01176	0.0172
	1.94274	0.00989	0.0099	0.00932	0.00949	0.0119	0.01761
	1.94247	0.00982	0.00973	0.00931	0.00957	0.01118	0.01713
	1.94221	0.01042	0.00899	0.00902	0.00904	0.01138	0.01705
	1.94194	0.01066	0.00987	0.00904	-0.00342	0.01178	0.01671
	1.94168	0.01006	0.00924	0.00928	0.00934	0.01203	0.01649
	1.94142	0.01007	0.00941	0.0085	0.00968	0.01181	0.01642
	1.94115	0.01046	0.00928	0.00969	0.00949	0.0117	0.01658
	1.94089	0.00932	0.00885	0.0091	0.00951	0.01132	0.01619
	1.94062	0.00962	0.0088	0.00917	0.00942	0.01141	0.01622
	1.94036	0.00966	0.0096	0.00912	0.00921	0.01077	0.01612
	1.9401	0.01001	0.00915	0.00864	0.01014	0.011	0.01555
	1.93983	0.0099	0.00868	0.00884	0.00897	0.01139	0.01607
	1.93957	0.00965	0.00951	0.00958	0.00904	0.01092	0.01623
	1.93931	0.0101	0.00878	0.00824	0.00908	0.01082	0.01583
	1.93904	0.00974	0.00906	0.00898	0.00901	0.01026	0.016
	1.93878	0.00984	0.00906	0.00861	0.02339	0.01055	0.01568
	1.93852	0.00982	0.00926	0.0086	0.00918	0.01083	0.01538
	1.93825	0.00924	0.00906	0.00875	0.00875	0.01074	0.01529
	1.93799	0.00971	0.00926	0.00898	0.00911	0.01045	0.01628
	1.93773	0.00905	0.00875	0.009	0.00874	0.01109	0.01553
	1.93746	0.01028	0.00895	0.00838	0.00885	0.01093	0.01531
	1.9372	0.00947	0.00919	0.00916	0.00877	0.01022	0.01538
	1.93694	0.00933	0.00919	0.00898	0.0085	0.01058	0.01531
	1.93667	0.00941	0.0089	0.00822	0.00871	0.01004	0.01442
	1.93641	0.00968	0.00857	0.00844	0.00854	0.0106	0.01476
	1.93615	0.00928	0.0084	0.00875	0.00874	0.01019	0.01474
	1.93589	0.00921	0.00854	0.00858	0.00828	0.01078	0.01506
	1.93562	0.00937	0.00926	0.0082	0.00817	0.0105	0.01436
	1.93536	0.00916	0.00845	0.00786	0.00868	0.01038	0.01497
	1.9351	0.00865	0.00832	0.00841	0.00834	0.00997	0.01491
	1.93484	0.0085	0.00883	0.00884	0.00895	0.0102	0.01472
	1.93458	0.00945	0.00902	0.00883	0.00847	0.0097	0.01438
	1.93431	0.00909	0.00889	0.0079	0.00872	0.00994	0.01463
	1.93405	0.00929	0.00862	0.0085	0.00882	0.01003	0.01407
	1.93379	0.00896	0.0081	0.00847	0.0082	0.01061	0.01439
	1.93353	0.0091	0.00871	0.00892	0.00869	0.00979	0.01402
	1.93327	0.00892	0.00828	0.00799	0.00847	0.00952	0.01429
	1.933	0.00886	0.00839	0.00773	0.00849	0.00992	0.01386
	1.93274	0.00904	0.00812	0.00801	0.00837	0.00953	0.0139
	1.93248	0.00869	0.00874	0.00811	0.00788	0.01042	0.01435
	1.93222	0.00866	0.00885	0.0078	0.00813	0.0093	0.01435
	1.93196	0.00879	0.00874	0.00821	0.00817	0.00987	0.01358
	1.9317	0.00872	0.00848	0.00751	0.00825	0.00934	0.01431
	1.93143	0.00882	0.0088	0.00825	0.00842	0.00936	0.01363
	1.93117	0.00873	0.00853	0.00831	0.00768	0.00899	0.01344
	1.93091	0.00828	0.0086	0.00757	0.00804	0.00946	0.01339
	1.93065	0.00868	0.00847	0.00839	0.00792	0.00948	0.01346
	1.93039	0.0085	0.00841	0.00778	0.00821	0.00863	0.01313
	1.93013	0.0088	0.00785	0.00774	0.00786	0.00949	0.01354
	1.92987	0.00867	0.00762	0.00714	0.00773	0.00915	0.0134
	1.92961	0.00847	0.0088	0.00805	0.0078	0.00893	0.01343
	1.92935	0.00925	0.0082	0.00793	0.00765	0.00955	0.01283
	1.92909	0.00851	0.00856	0.00816	0.00785	0.00838	0.01344
	1.92883	0.0088	0.00797	0.0076	0.0075	0.00898	0.01283
	1.92857	0.00893	0.00788	0.0077	0.00801	0.00972	0.01312
	1.9283	0.00887	0.00828	0.0082	0.00782	0.00902	0.01311
	1.92804	0.00866	0.00829	0.00804	0.0073	0.00919	0.01326
	1.92778	0.0087	0.00843	0.00752	0.00803	0.00891	0.01318
	1.92752	0.00856	0.00851	0.00762	0.00762	0.00866	0.01288
	1.92726	0.00855	0.00828	0.00803	0.00771	0.00893	0.01218
	1.927	0.00924	0.00834	0.00739	0.00763	0.00879	0.01231
	1.92674	0.0085	0.00806	0.0084	0.00781	0.00841	0.01308
	1.92648	0.00812	0.00783	0.00763	0.0077	0.00949	0.01257
	1.92622	0.00799	0.00802	0.00806	0.00748	0.00906	0.01255
	1.92596	0.00817	0.0081	0.00778	0.00708	0.00903	0.01214
	1.9257	0.00824	0.00759	0.00777	0.00772	0.00885	0.01274
	1.92544	0.00842	0.00814	0.00786	0.00779	0.00896	0.01205
	1.92519	0.00804	0.00818	0.00756	0.00709	0.00876	0.0127
	1.92493	0.0088	0.00769	0.00721	0.00758	0.00831	0.01187
	1.92467	0.00819	0.00859	0.00762	0.00731	0.00872	0.01228
	1.92441	0.00788	0.00863	0.00785	0.00766	0.00884	0.01221
	1.92415	0.0083	0.00767	0.00772	0.00758	0.00881	0.0125
	1.92389	0.00855	0.0081	0.00763	0.0072	0.00863	0.0121
	1.92363	0.00858	0.00791	0.00753	0.0079	0.00886	0.01124
	1.92337	0.00827	0.00747	0.00787	0.00706	0.00814	0.01217
	1.92311	0.00827	0.00754	0.00755	0.00725	0.00861	0.01198
	1.92285	0.00798	0.00753	0.0073	0.00743	0.00833	0.01221
	1.92259	0.00792	0.00742	0.00743	0.00765	0.0085	0.01224
	1.92233	0.00777	0.00788	0.00739	0.00727	0.0089	0.01122
	1.92208	0.00839	0.00776	0.00742	0.00705	0.00893	0.01166
	1.92182	0.00775	0.00761	0.00783	0.00652	0.008	0.01184
	1.92156	0.00832	0.00796	0.00739	0.00717	0.00815	0.01111
	1.9213	0.00845	0.00759	0.00743	0.00745	0.00823	0.01131
	1.92104	0.00814	0.00745	0.00747	0.0067	0.00793	0.01143
	1.92078	0.00818	0.00694	0.00712	0.00695	0.00809	0.01129
	1.92052	0.00834	0.00707	0.00726	0.00723	0.00786	0.0111
	1.92027	0.00807	0.00723	0.00731	0.00704	0.00813	0.01161
	1.92001	0.00837	0.00753	0.00737	0.00693	0.0084	0.01089
	1.91975	0.00826	0.00759	0.00747	0.00717	0.00797	0.01161
	1.91949	0.00817	0.00755	0.00762	0.00754	0.00815	0.01109
	1.91923	0.00817	0.00731	0.00722	0.00657	0.00813	0.01083
	1.91898	0.00809	0.00718	0.0076	0.00674	0.00815	0.01138
	1.91872	0.00828	0.00737	0.0074	0.00631	0.00783	0.01177
	1.91846	0.00845	0.00743	0.0075	0.00701	0.00734	0.01069
	1.9182	0.00775	0.00735	0.00742	0.00739	0.00781	0.0115
	1.91795	0.00843	0.00719	0.007	0.0069	0.00846	0.01095
	1.91769	0.00805	0.00763	0.00746	0.00705	0.0082	0.01035
	1.91743	0.00824	0.00745	0.00786	0.00708	0.00827	0.01127
	1.91717	0.00807	0.0075	0.00697	0.00719	0.00752	0.01065
	1.91692	0.00801	0.00717	0.00702	0.00662	0.00833	0.01084
	1.91666	0.00785	0.00766	0.007	0.00736	0.00796	0.01096
	1.9164	0.00838	0.00691	0.00736	0.00677	0.00758	0.01048
	1.91614	0.00818	0.00768	0.00708	0.00652	0.00787	0.01085
	1.91589	0.00805	0.00741	0.00752	0.00711	0.0077	0.01026
	1.91563	0.00752	0.00735	0.00714	0.00684	0.00775	0.01019
	1.91537	0.00802	0.00708	0.0073	0.00645	0.00725	0.01041
	1.91512	0.00829	0.00727	0.0073	0.00663	0.00766	0.01039
	1.91486	0.00849	0.00705	0.0072	0.00672	0.00811	0.01041
	1.9146	0.00769	0.00692	0.00661	0.00685	0.00792	0.01024
	1.91435	0.0076	0.00751	0.00715	0.00689	0.00757	0.01004
	1.91409	0.00804	0.00739	0.00736	0.007	0.00757	0.01049
	1.91383	0.00789	0.00784	0.00694	0.00672	0.00745	0.01047
	1.91358	0.00811	0.00714	0.00738	0.00692	0.0075	0.01049
	1.91332	0.00765	0.00717	0.00756	0.00697	0.00734	0.00995
	1.91307	0.0083	0.00737	0.00715	0.00676	0.0073	0.01022
	1.91281	0.00773	0.0072	0.00723	0.00706	0.00754	0.00983
	1.91255	0.00814	0.00736	0.00758	0.0065	0.00767	0.01009
	1.9123	0.00781	0.00735	0.00729	0.00694	0.00724	0.01001
	1.91204	0.008	0.00718	0.00749	0.00684	0.00787	0.01028
	1.91179	0.00775	0.00723	0.00732	0.00719	0.00757	0.01075
	1.91153	0.0077	0.00695	0.00762	0.0067	0.00758	0.00971
	1.91127	0.00843	0.00753	0.00695	0.00691	0.0075	0.00963
	1.91102	0.00829	0.00659	0.00697	0.00624	0.00708	0.00986
	1.91076	0.00793	0.00691	0.00651	0.00687	0.0078	0.0099
	1.91051	0.00771	-0.00522	0.00682	0.00662	0.00715	0.00934
	1.91025	0.00822	0.00643	0.00672	0.00616	0.00754	0.00926
	1.91	0.00785	0.00649	0.00723	0.00653	0.0072	0.00944
	1.90974	0.0078	0.00675	0.00709	0.00624	0.00702	0.01008
	1.90949	0.0074	0.00691	0.00713	0.00648	0.00744	0.00974
	1.90923	0.00783	0.00728	0.00686	0.00669	0.0076	0.00965
	1.90898	0.00752	0.00675	0.007	0.00639	0.00771	0.0097
	1.90872	0.00761	0.00728	0.00678	0.00629	0.00729	0.00958
	1.90847	0.00811	0.00732	0.00731	0.00607	0.0076	0.00962
	1.90821	0.00768	0.00747	0.00718	0.00664	0.00697	0.00913
	1.90796	0.00747	0.00675	0.00675	0.00606	0.00701	0.0095
	1.9077	0.00794	0.0068	0.00679	0.00642	0.00695	0.00941
	1.90745	0.00833	0.00749	0.00723	0.00633	0.00712	0.00928
	1.90719	0.00769	0.00704	0.00722	0.00627	0.0066	0.00953
	1.90694	0.00764	0.00724	0.00706	0.00636	0.00716	0.00974
	1.90668	0.00754	0.00706	0.00683	0.00618	0.00685	0.0089
	1.90643	0.00789	0.00696	0.00736	0.00614	0.00671	0.00895
	1.90617	0.00763	0.00702	0.00647	0.00679	0.0073	0.00921
	1.90592	0.00761	0.00677	0.0067	0.00581	0.00669	0.00953
	1.90567	0.0077	0.00651	0.00727	0.0063	0.00707	0.02298
	1.90541	0.00702	0.00694	0.00731	0.00594	0.00695	0.00916
	1.90516	0.00749	0.00732	0.00683	0.00624	0.00694	0.0092
	1.9049	0.00733	0.00694	0.00691	0.00584	0.00699	0.00943
	1.90465	0.00803	0.00675	0.00709	0.00593	0.0073	0.00877
	1.9044	0.00786	0.00702	0.00779	0.00618	0.00707	0.00921
	1.90414	0.00786	0.00712	0.00659	0.00634	0.00697	0.00941
	1.90389	0.00773	0.0066	0.00719	0.00652	0.00682	0.00902
	1.90363	0.00721	0.00685	0.00651	0.00579	0.00675	0.00905
	1.90338	0.00775	0.00641	0.00655	0.00634	0.00723	0.00916
	1.90313	0.00797	0.00668	0.00729	0.0068	0.00693	0.00894
	1.90287	0.00783	0.00687	0.00641	0.00598	0.00699	0.00901
	1.90262	0.00713	0.0071	0.00672	0.00659	0.00679	0.0089
	1.90237	0.00701	0.00714	0.00704	0.00626	0.00672	0.00896
	1.90211	0.00786	0.00671	0.00697	0.00657	0.00664	0.00895
	1.90186	0.00711	0.00673	0.00703	0.00609	0.00651	0.00848
	1.90161	0.00782	0.00738	0.00644	0.00998	0.00681	0.0086
	1.90135	0.00751	0.00679	0.00733	0.01284	0.00687	0.00871
	1.9011	0.00722	0.00695	0.00686	0.01138	0.00672	0.00834
	1.90085	0.00782	0.00674	0.0067	0.0176	0.00676	0.00871
	1.9006	0.00761	0.00674	0.00679	0.01236	0.00609	0.00878
	1.90034	0.00771	0.00681	0.00629	0.01165	0.0068	0.00861
	1.90009	0.00765	0.00703	0.00642	0.01224	0.00684	0.00814
	1.89984	0.00744	0.00686	0.00673	0.01663	0.00678	0.00794
	1.89958	0.00787	0.00737	0.00652	0.01363	0.00607	0.00855
	1.89933	0.00763	0.00645	0.0069	0.01144	0.0066	0.00881
	1.89908	0.00745	0.00748	0.007	0.02181	0.00649	0.00845
	1.89883	0.00763	0.00646	0.00628	0.04639	0.00672	0.00838
	1.89858	0.00733	0.00685	0.00695	0.01337	0.00638	0.00792
	1.89832	0.00776	0.00681	0.00598	0.01158	0.00707	0.00787
	1.89807	0.00759	0.00692	0.0065	0.00606	0.00634	0.00839
	1.89782	0.00793	0.00722	0.0065	0.00636	0.00645	0.00832
	1.89757	0.00778	0.00683	0.0068	0.00622	0.00619	0.00816
	1.89732	0.00719	0.00735	0.00624	0.00615	0.00658	0.00802
	1.89706	0.00755	0.00651	0.00664	0.00618	0.00686	0.00878
	1.89681	0.00756	0.00672	0.00672	0.00573	0.00664	0.0083
	1.89656	0.00768	0.0064	0.00639	0.00588	0.00628	0.00847
	1.89631	0.00766	0.00738	0.00585	0.00608	0.00682	0.00803
	1.89606	0.00738	0.00701	0.00633	0.00662	0.00618	0.0087
	1.8958	0.0074	0.00644	0.00628	0.00625	0.00598	0.00816
	1.89555	0.00739	0.00694	0.00704	0.00588	0.00645	0.00853
	1.8953	0.00738	0.00669	0.00624	0.00625	0.00636	0.00842
	1.89505	0.00756	0.00659	0.00662	0.00613	0.00643	0.00778
	1.8948	0.00769	0.00714	0.00671	0.00596	0.00643	0.00849
	1.89455	0.00733	0.00655	0.0066	0.00579	0.00642	0.00834
	1.8943	0.00764	0.0068	0.00669	0.00621	0.00639	0.00787
	1.89405	0.0075	0.00651	0.0063	0.00606	0.00665	0.00838
	1.8938	0.00788	0.00656	0.0068	0.0062	0.00665	0.00826
	1.89354	0.00782	0.00675	0.00644	0.00577	0.00626	0.00808
	1.89329	0.00718	0.00692	0.00669	0.00555	0.00642	0.00768
	1.89304	0.00761	0.00647	0.00691	0.0059	0.00664	0.00786
	1.89279	0.00777	0.00687	0.00631	0.0055	0.00648	0.00774
	1.89254	0.00762	0.00683	0.00685	0.00537	0.00597	0.00825
	1.89229	0.00706	0.0065	0.00648	0.00577	0.00589	0.00814
	1.89204	0.00765	0.00611	0.00654	0.00559	0.00559	0.0078
	1.89179	0.00805	0.00651	0.00644	0.00613	0.00583	0.00799
	1.89154	0.00797	0.00651	0.00689	0.00613	0.00635	0.00811
	1.89129	0.00748	0.00708	0.00621	0.0059	0.00641	0.0082
	1.89104	0.00737	0.0064	0.00617	0.00571	0.00721	0.00738
	1.89079	0.00787	0.00672	0.00669	0.00594	0.00638	0.00803
	1.89054	0.00747	0.00627	0.00686	0.00594	0.00677	0.00742
	1.89029	0.00739	0.00656	0.00595	0.00564	0.00652	0.00776
	1.89004	0.00779	0.00667	0.00662	0.00586	0.00636	0.00783
	1.88979	0.00751	0.00642	0.00654	0.00626	0.00563	0.00797
	1.88954	0.00808	-0.00931	0.00689	0.00611	0.00622	0.00759
	1.88929	0.00749	0.00674	0.00661	0.00582	0.00613	0.00731
	1.88904	0.00732	0.00602	0.00679	0.0059	0.00607	0.00751
	1.88879	0.00787	0.00678	0.00632	0.000453476	0.00633	0.00809
	1.88854	0.00762	0.00634	0.00651	-0.00166	0.00559	0.00761
	1.88829	0.00754	0.00669	0.00659	-0.00142	0.00627	0.00777
	1.88804	0.00767	0.00634	0.00632	0.0043	0.00628	0.00724
	1.88779	0.00713	0.00649	0.00651	0.00572	0.00598	0.00782
	1.88754	0.00751	0.00658	0.00672	0.00568	0.00597	0.00762
	1.88729	0.00822	0.00639	0.00687	0.00578	0.0058	0.0078
	1.88704	0.00752	0.00698	0.00636	0.00625	0.00646	0.00791
	1.8868	0.00728	0.00694	0.00668	0.00541	0.00649	0.0071
	1.88655	0.00784	0.00671	0.0058	0.0059	0.00572	0.00721
	1.8863	0.00731	0.00708	0.00612	0.00559	0.00588	0.00787
	1.88605	0.00767	0.00654	0.00628	0.00604	0.00621	0.00754
	1.8858	0.00806	0.00676	0.00633	0.00542	0.00589	0.00806
	1.88555	0.00764	0.0065	0.00618	0.00534	0.00648	0.00768
	1.8853	0.00766	0.0065	0.00614	0.00601	0.00606	0.00748
	1.88505	0.0074	0.00635	0.0058	0.00557	0.00588	0.00708
	1.88481	0.00767	0.00599	0.00607	0.0057	0.0058	0.00766
	1.88456	0.00751	0.00704	0.00594	0.00596	0.0054	0.00781
	1.88431	0.00782	0.00653	0.00578	0.00545	0.00615	0.00726
	1.88406	0.00747	0.00644	0.0065	0.00576	0.00608	0.00705
	1.88381	0.00751	0.007	0.00641	0.00565	0.00623	0.00742

## Sheet: Fig. 3e
Fig. 3e		5K	10K	25K	50K	75K	100K
	2.28938	-0.00937	-0.00276	0.00351	-0.00509	-0.00377	0.00793
	2.28901	-0.01192	-0.00306	0.0035	-0.00529	-0.00285	0.00466
	2.28864	-0.00742	-0.00104	0.00504	-0.00446	-0.00351	0.00183
	2.28827	-0.01179	-0.00234	0.00493	-0.00573	-0.00329	0.00389
	2.28791	-0.00747	-0.00259	0.00641	-0.00362	-0.00274	0.00114
	2.28754	-0.00871	-0.00167	0.00584	-0.00417	-0.00206	0.0044
	2.28717	-0.0083	-0.00109	0.00357	-0.0042	-0.0034	0.00376
	2.2868	-0.00684	-0.000163525	0.00303	-0.00213	-0.0039	0.0041
	2.28643	-0.00934	0.00122	0.00782	-0.0033	-5.55876e-05	0.00662
	2.28606	-0.00832	0.000708593	0.00398	-0.0027	-0.00225	0.00854
	2.28569	-0.00726	0.00275	0.00527	-0.00115	-0.00237	0.00773
	2.28533	-0.00618	0.000699505	0.00816	-0.00199	0.00051263	0.00381
	2.28496	-0.00413	0.00223	0.0056	-0.00401	-0.000790561	0.00509
	2.28459	-0.00638	-0.00143	0.00242	-0.00385	-0.00442	0.00534
	2.28422	-0.00851	0.000408801	0.00618	-0.00182	-0.00294	0.0019
	2.28386	-0.00661	-0.000899359	0.00206	-0.00361	-0.000617623	0.00432
	2.28349	-0.00805	-0.00203	0.00297	-0.00361	-0.00419	0.00302
	2.28312	-0.00984	0.00154	0.00383	-0.00117	-0.00297	0.00432
	2.28275	-0.01061	-0.00174	0.00402	-0.00335	-0.00304	0.00393
	2.28239	-0.00944	-0.00104	0.00274	-0.00371	-0.00225	0.00382
	2.28202	-0.01065	-0.000281616	0.00393	-0.00581	-0.00372	0.00236
	2.28165	-0.01015	-0.00136	0.00454	-0.00405	-0.0033	0.00204
	2.28129	-0.00797	-0.00165	0.00207	-0.0032	-0.00418	0.00182
	2.28092	-0.00883	0.000472393	0.00596	-0.00205	-0.00355	0.000335216
	2.28055	-0.0081	-0.000445136	0.00297	-0.00298	-0.0028	0.00354
	2.28019	-0.00916	0.00105	0.00252	-0.00252	-0.00204	0.00328
	2.27982	-0.00537	0.00157	0.00263	-0.0034	-0.0037	0.00089391
	2.27945	-0.0083	-0.00153	0.00623	-0.00212	-0.00164	0.00235
	2.27909	-0.00851	-0.000426966	0.00355	-0.00372	-0.00157	0.0051
	2.27872	-0.00572	-0.000127185	0.00418	-0.00231	-0.003	0.00233
	2.27836	-0.00445	-0.000181689	0.00503	-0.000684175	-0.00138	0.00338
	2.27799	-0.00579	0.00205	0.00597	-3.32124e-05	-0.0014	0.003
	2.27762	-0.00722	0.0015	0.00389	-0.00283	-0.00315	0.00311
	2.27726	-0.00744	0.000426971	0.000201543	-0.00177	-0.00177	0.00284
	2.27689	-0.00967	-0.00062683	0.00404	-0.00153	-0.00368	0.00117
	2.27653	-0.0104	-0.00107	0.002	-0.00383	-0.00469	0.00361
	2.27616	-0.00785	-0.00059049	0.00355	-0.00331	-0.00229	0.000789155
	2.2758	-0.00853	0.000127179	0.00217	-0.000584538	-0.00289	0.00234
	2.27543	-0.00711	0.00218	0.00337	-0.00205	-0.0024	0.00286
	2.27507	-0.00865	-0.00255	0.00239	-0.00585	-0.00428	0.00262
	2.2747	-0.00794	-0.000781262	0.00187	-0.00391	-0.00235	0.00233
	2.27434	-0.00975	-0.00223	0.00189	-0.00171	-0.00315	0.00402
	2.27398	-0.00813	0.00113	0.00213	-0.00258	-0.00174	0.00206
	2.27361	-0.00612	0.000163522	0.00219	-0.00127	-0.0042	0.00142
	2.27325	-0.00643	0.00106	0.00125	0.000604469	-0.00161	0.00223
	2.27288	-0.006	-0.000708587	0.00257	-0.00219	-0.00268	0.00147
	2.27252	-0.00965	-0.000399716	0.00255	-0.00286	-0.00218	0.00319
	2.27216	-0.00683	-0.00107	0.00435	-0.00163	-0.00194	0.00194
	2.27179	-0.01015	4.54223e-05	0.000620753	-0.00122	-0.00128	0.0026
	2.27143	-0.00813	0.000744927	0.00217	-0.000292269	-0.00204	0.00396
	2.27106	-0.01165	-0.00122	0.000411148	-0.00176	-0.00298	0.00318
	2.2707	-0.00792	-0.000926617	0.00156	-0.00363	-0.00248	0.0017
	2.27034	-0.00612	0.000172607	0.00186	-0.00211	-0.0023	0.00117
	2.26997	-0.00764	0.000227112	0.00319	-0.00163	-0.00199	0.00105
	2.26961	-0.00727	-0.00059049	0.00161	-0.0029	-0.00414	0.00124
	2.26925	-0.00734	-0.000199859	0.00325	-0.00153	-0.0039	0.00216
	2.26889	-0.00729	-0.0012	0.00195	-0.00116	-0.00287	0.00291
	2.26852	-0.0087	-0.00109	0.00244	-0.00387	-0.00305	0.000642497
	2.26816	-0.00516	0.000744925	0.00303	-0.00213	-0.00311	0.00177
	2.2678	-0.0065	0.00107	0.000983531	-0.001	-0.0025	0.000949781
	2.26744	-0.00823	-0.000908447	0.00334	-0.00311	-0.00298	0.0014
	2.26707	-0.00724	-0.000599575	0.00298	-0.00289	-0.00274	0.0021
	2.26671	-0.00962	-0.00113	0.000975469	-0.000670892	-0.00195	0.000474891
	2.26635	-0.00767	-0.000426968	0.00107	-0.00211	-0.00257	0.00335
	2.26599	-0.00879	-0.000635913	0.00189	-0.00254	-0.00255	0.00216
	2.26563	-0.00851	0.000835772	0.000878727	-0.00217	-0.00298	0.00244
	2.26527	-0.01018	0.0014	0.00113	-0.00139	-0.00308	0.00133
	2.2649	-0.00531	-0.000581405	0.00227	-0.00243	-0.00249	0.00237
	2.26454	-0.00676	-0.000299786	0.00225	-0.00323	-0.00101	0.0028
	2.26418	-0.00567	-0.000263452	0.00168	-0.0026	-0.00374	0.00184
	2.26382	-0.00632	-0.000908447	0.00131	-0.0026	-0.00318	0.00195
	2.26346	-0.00641	0.00134	0.00279	-0.00223	-0.0018	0.00131
	2.2631	-0.00703	0.0014	0.00314	-0.00138	-0.00401	0.00249
	2.26274	-0.00676	0.000944784	0.00147	-0.00143	-0.0023	0.00298
	2.26238	-0.00582	0.000763095	0.00106	-0.00147	-0.0028	0.00281
	2.26202	-0.00587	-0.000472391	0.00191	7.97107e-05	-0.00313	0.00185
	2.26166	-0.00884	0.00117	0.00258	-0.000617753	-0.00267	0.00308
	2.2613	-0.00954	-0.00157	0.00403	-0.000697461	-0.0023	0.000935813
	2.26094	-0.00828	0.00149	0.00144	-7.97107e-05	-0.0031	0.00217
	2.26058	-0.00812	7.26746e-05	0.00233	-0.0025	-0.00181	-0.000160624
	2.26022	-0.00549	-0.000426971	0.00143	-0.00238	-0.0033	0.00142
	2.25986	-0.00651	0.00184	0.002	-0.00219	-0.0028	0.000886928
	2.2595	-0.00691	0.00148	0.0016	-0.00184	-0.0029	0.00181
	2.25914	-0.00512	0.000681335	0.00183	-0.00187	-0.00341	0.00131
	2.25878	0.000281038	-7.26746e-05	0.00192	-0.00134	-0.00332	0.00126
	2.25842	0.03928	-0.00105	0.0026	-0.0028	-0.00317	0.0017
	2.25806	0.00858	-0.000999291	0.00275	-0.00174	-0.0028	0.00186
	2.2577	-0.00559	0.000763095	0.00225	-0.00164	-0.00235	0.00204
	2.25734	-0.00628	-0.000853939	0.00114	-0.00214	0.04325	0.00262
	2.25698	-0.00559	-0.000272534	0.00217	-0.0028	-0.00361	0.00183
	2.25662	-0.0061	-0.000145349	0.00292	-0.00399	-0.00435	0.00139
	2.25626	-0.00805	0.000744925	0.00151	-0.00352	-0.00492	-0.000111741
	2.25591	-0.00798	-9.99297e-05	0.00123	-0.00531	-0.00418	5.58728e-05
	2.25555	-0.00805	-0.00109	0.00299	-0.00602	-0.00503	0.00143
	2.25519	-0.01025	-0.00285	0.00522	-0.00735	-0.00306	0.00157
	2.25483	-0.00726	-0.000481481	0.00329	-0.00591	-0.00418	0.00362
	2.25447	-0.0081	-0.00309	0.00207	-0.00472	-0.00483	0.00245
	2.25411	-0.00792	-0.00125	0.00313	-0.00496	-0.00369	0.00418
	2.25376	-0.01366	-0.000190777	0.00413	-0.00473	-0.00314	0.00194
	2.2534	-0.00364	-0.000308869	0.00453	-0.00644	-0.00377	0.00236
	2.25304	-0.0057	-0.000708593	0.00526	-0.00428	-0.00555	0.00214
	2.25268	-0.00962	0.00162	0.00364	-0.00397	-0.00381	0.00312
	2.25233	-0.01032	-0.00104	0.00447	-0.00513	-0.00233	0.000949779
	2.25197	-0.00722	-0.00062683	0.00449	-0.00533	-0.00358	0.00416
	2.25161	-0.00499	-0.00107	0.00214	-0.00166	-0.00219	0.0026
	2.25125	-0.00676	0.000190777	0.00477	-0.0048	-0.00388	0.00329
	2.2509	-0.01043	-9.08447e-05	0.00295	-0.00249	-0.0034	0.0041
	2.25054	-0.0087	-0.000399713	0.00386	-0.00357	-0.0029	0.00291
	2.25018	-0.00709	-0.000935699	0.0035	-0.00365	-0.0016	0.00318
	2.24983	-0.00554	-0.00129	0.00181	-0.00219	-0.00463	0.000977715
	2.24947	-0.00721	0.00224	0.00181	-0.00642	-0.00288	0.0028
	2.24912	-0.00658	0.000372461	0.00406	-0.00242	-0.00416	0.00144
	2.24876	-0.00754	-0.000317956	0.00408	-0.00646	-0.00734	0.00427
	2.2484	-0.0096	-0.00297	0	-0.00549	-0.00421	0.00161
	2.24805	-0.0066	-0.00293	0.00255	-0.00442	-0.00252	0.0031
	2.24769	-0.01187	-0.00158	0.00368	-0.00353	-0.00211	0.00365
	2.24733	-0.00784	-0.00128	0.00519	-0.00359	-0.00329	0.00556
	2.24698	-0.00617	-0.000299792	0.00143	-0.00565	-0.00292	0.0026
	2.24662	-0.00916	-0.00203	0.0043	-0.00386	-0.00261	0.00258
	2.24627	-0.00861	-0.00144	0.00554	-0.00501	-0.0047	0.00303
	2.24591	-0.00921	-0.00114	0.0038	-0.00259	-0.00234	0.000328234
	2.24556	-0.00751	-0.000472393	0.00606	-0.00266	-0.00285	0.00314
	2.2452	-0.00547	-0.00147	0.00541	-0.00226	-0.00317	0.00284
	2.24485	-0.00648	-0.00137	0.00308	-0.00129	-0.00262	0.00177
	2.24449	-0.00789	-0.000972039	0.00221	-0.00209	-0.00475	0.00237
	2.24414	-0.00603	0.000681335	0.00407	-0.000438403	-0.00334	0.000942797
	2.24378	-0.00665	0.00208	0.00403	-0.00258	-0.00238	0.00295
	2.24343	-0.00592	-0.00165	0.0037	-0.00235	-0.00403	0.00091486
	2.24307	-0.00908	0.000236194	0.00485	-0.00382	-0.00407	0.00194
	2.24272	-0.00465	-0.00285	0.00337	-0.00392	-0.00577	0.00228
	2.24237	-0.00888	0.00206	0.00232	-0.00488	-0.00423	0.00328
	2.24201	-0.00774	-0.00107	0.00501	-0.00415	-0.00107	0.00245
	2.24166	-0.00939	-0.00126	0.00447	-0.00172	0.02295	0.00499
	2.2413	-0.00835	-0.000336126	0.00393	-0.00496	0.03275	0.00221
	2.24095	-0.00539	-0.000635913	0.00297	-0.00359	0.01519	0.00471
	2.2406	-0.00517	-0.00134	0.0046	-0.00335	0.01278	0.00308
	2.24024	-0.0056	-0.00219	0.00386	-0.00284	0.01525	0.00142
	2.23989	-0.01013	-0.000935699	0.00265	-0.01319	0.01062	0.00318
	2.23954	-0.00423	0.000109009	0.00252	-0.02627	0.01133	0.00387
	2.23918	-0.00904	-0.00171	0.00368	-0.0354	0.01535	0.00293
	2.23883	-0.00757	-0.0013	0.0028	-0.00301	-0.00311	0.00281
	2.23848	-0.00746	-0.000672247	0.00275	-0.00165	-0.00178	0.00395
	2.23812	-0.00755	0.000681335	0.00153	-0.00356	-0.00192	0.00223
	2.23777	-0.00914	3.63345e-05	0.00262	-0.00383	-0.00459	0.00192
	2.23742	-0.00645	0.000826684	0.00341	-0.00227	-0.00329	0.0012
	2.23707	-0.00716	2.72523e-05	0.00235	-0.00423	-0.00146	0.00154
	2.23671	-0.00678	0.000199854	0.00222	-0.00272	-0.00209	0.00186
	2.23636	-0.00742	0.00181	0.00272	-0.00134	-0.00219	0.00272
	2.23601	-0.00602	0.00177	0.00294	-0.000724029	-0.00225	0.00185
	2.23566	-0.00886	0.00149	0.00385	-0.00276	-0.0028	0.00233
	2.23531	-0.00865	0.000227112	0.0028	-0.00158	-0.0033	0.00149
	2.23495	-0.00638	-0.000953869	0.00353	-0.00219	-0.00295	0.00284
	2.2346	-0.00534	0.00332	0.00251	-0.00173	-0.00101	0.00302
	2.23425	-0.0084	-0.00154	0.00315	-0.0022	-0.0025	0.0013
	2.2339	-0.00736	-0.000336126	0.00198	-0.00181	-0.00262	0.00276
	2.23355	-0.00708	0.00166	0.00185	-0.00262	-0.00133	0.00265
	2.2332	-0.00541	0.00124	0.00168	-0.00219	-0.00283	0.00288
	2.23285	-0.00627	0.00101	0.00154	-0.00132	-0.003	-9.0787e-05
	2.23249	-0.00797	-0.000708587	0.0014	-0.00255	-0.00257	0.00243
	2.23214	-0.00661	-9.08447e-05	0.00156	-0.0012	-0.00347	0.00232
	2.23179	-0.0065	-0.00142	0.00356	-0.00224	-0.00162	0.00116
	2.23144	-0.00465	0.000181689	0.00313	-0.0027	-0.00227	0.00277
	2.23109	-0.00431	-1.817e-05	0.00155	-0.00158	-0.00189	0.000621547
	2.23074	-0.00625	2.72551e-05	0.00202	-0.00139	-0.00124	0.00159
	2.23039	-0.006	0.00127	0.00056432	-0.00195	-0.00253	0.00315
	2.23004	-0.00555	0.00117	0.00218	-0.000830311	-0.00224	0.00071932
	2.22969	-0.00909	0.00125	0.00168	-0.00181	-0.00237	0.00316
	2.22934	-0.00503	-0.000835769	0.00224	-0.00163	-0.00188	0.000230463
	2.22899	-0.00565	0.000908447	0.00215	-0.00124	-0.00225	0.0016
	2.22864	-0.00782	0.00412	0.00166	-0.00242	-0.00204	0.0017
	2.22829	-0.00797	-0.000917532	0.00115	-0.00167	-0.00319	0.0012
	2.22794	-0.00665	-0.000717672	0.000378899	-0.00147	-0.00293	0.000789157
	2.22759	-0.00526	0.00111	0.00235	-0.00112	-0.0017	-0.000286331
	2.22724	-0.00592	0.00124	0.000620751	-0.00187	-0.00302	0.00117
	2.22689	-0.00665	0.000363379	0.00142	-0.00211	-0.00253	0.00177
	2.22654	-0.00901	0.000635913	0.00175	-0.0026	-0.00295	0.000817091
	2.22619	-0.01035	0.00174	0.00125	-0.00177	-0.00283	0.00182
	2.22585	-0.00539	0.000281619	0.000169294	-0.000870166	-0.00212	0.00155
	2.2255	-0.00671	0.00057232	0.0012	-0.00229	-0.00203	0.0019
	2.22515	-0.00759	0.0014	0.00227	-0.000584538	-0.00298	0.00156
	2.2248	-0.00522	6.35924e-05	0.0022	-0.00245	-0.00242	0.00186
	2.22445	-0.0035	0.000926617	0.00447	-0.000896736	-0.0028	0.00282
	2.2241	-0.00372	-0.0012	0.0018	-0.000797099	-0.00288	0.00212
	2.22375	-0.00765	0.000154434	0.00143	-0.000511472	-0.00414	-0.000139674
	2.22341	-0.00522	-0.000726757	0.00178	-0.00128	-0.00262	0.00291
	2.22306	-0.00541	-0.00104	0.00142	-0.00173	-0.00106	0.00101
	2.22271	-0.00565	0.00128	0.00264	-0.00123	-0.00304	0.00268
	2.22236	-0.00688	-0.000263449	0.00166	-0.00221	-0.0027	0.00115
	2.22201	-0.00357	0.000554153	0.00208	-0.00282	-0.00172	0.01466
	2.22167	-0.00443	0.00144	0.00147	-0.000538042	-0.00219	0.0423
	2.22132	-0.00767	0.00137	0.00301	-0.000817025	-0.00208	0.000342202
	2.22097	-0.00541	0.000763095	0.00141	-0.000219201	-0.00224	0.0031
	2.22063	-0.00835	0.00067225	0.00223	-0.000770527	-0.00366	0.0029
	2.22028	-0.0061	0.00151	0.0017	-0.0007506	-0.00229	0.00243
	2.21993	-0.00727	0.00164	0.000854543	-0.00126	-0.00211	0.00339
	2.21958	-0.00527	0.000399716	0.00218	-0.000916663	-0.00332	0.000879944
	2.21924	-0.00904	0.000690417	0.0011	-0.00139	-0.00177	0.000600597
	2.21889	-0.00484	0.000744927	0.00198	-0.00215	-0.00253	0.00212
	2.21854	-0.00772	0.0018	0.000467581	-0.000637679	-0.00253	0.0017
	2.2182	-0.00562	0.000572323	0.00261	-0.000332124	-0.00301	1.39682e-05
	2.21785	-0.00663	0.000545068	0.00271	-0.000890095	-0.00286	0.00224
	2.2175	-0.0058	0.000490561	0.00198	0.000551326	-0.00182	0.000649481
	2.21716	-0.00846	0.00238	0.00227	-0.0017	-0.00261	0.00125
	2.21681	-0.00694	0.000999291	0.00258	-0.00128	-0.00316	-0.01564
	2.21647	-0.00598	0.000844857	0.000878727	-0.000298912	-0.00337	0.00108
	2.21612	-0.00402	0.000654083	-0.07222	-0.000790456	-0.00338	0.00168
	2.21577	-0.0043	0.00243	-0.03798	-0.000996373	-0.00336	0.000928831
	2.21543	-0.00585	0.000981124	0.000741679	-0.000458333	-0.00246	0.00282
	2.21508	-0.00517	0.000917529	0.00208	-0.000923305	-0.00182	0.0018
	2.21474	-0.00427	0.000899362	0.00216	-0.00173	-0.0023	0.000768205
	2.21439	-0.00817	0.0014	0.00171	-0.000484901	-0.00253	0.000768205
	2.21405	-0.00319	0.000926614	0.00204	-0.00124	-0.00194	0.00138
	2.2137	-0.0057	0.00175	0.000846481	-0.00229	-0.00256	0.00133
	2.21336	-0.00736	0.000363379	0.00202	-0.000850238	-0.00282	0.00224
	2.21301	-0.00555	-0.000136267	0.00148	-0.00166	-0.00411	0.00193
	2.21267	-0.00365	0.00222	0.00134	-0.00126	-0.00235	0.00209
	2.21232	-0.00499	0.000535983	0.00178	0.000152776	-0.00346	0.000747255
	2.21198	-0.00499	0.00123	0.00238	-0.00165	-0.00311	0.00159
	2.21163	-0.00463	0.0015	0.00223	-0.000298912	-0.00219	0.00171
	2.21129	-0.00436	0.00198	0.00189	-0.000225844	-0.00232	0.00152
	2.21095	-0.00838	-0.000299789	0.00271	-0.000378623	-0.0022	0.00176
	2.2106	-0.00625	0.00347	0.000765863	-0.00146	-0.00232	0.000202528
	2.21026	-0.00754	0.00122	0.00322	-0.00163	-0.00232	0.00166
	2.20991	-0.00479	0.00144	0.000773926	-0.000823668	-0.00263	0.00195
	2.20957	-0.00382	0.000563235	0.00102	-0.000557969	-0.00174	0.00257
	2.20923	-0.00674	0.00255	0.00244	-0.000139491	-0.00287	0.00171
	2.20888	-0.00524	0.00178	0.00181	-0.0013	-0.00241	0.00216
	2.20854	-0.00481	0.00116	0.000620753	-0.000750602	-0.00208	0.00259
	2.2082	-0.00722	0.00181	0.00294	-0.00145	-0.00246	0.000460923
	2.20785	-0.00524	0.00252	0.00383	-0.00193	-0.0013	0.00112
	2.20751	-0.00632	0.0022	0.00325	-0.0015	-0.00269	0.000928831
	2.20717	-0.00643	0.000935699	0.000983531	-0.000285628	-0.00235	0.00145
	2.20682	-0.00498	0.00142	0.00268	-0.00178	-0.00241	0.00224
	2.20648	-0.00369	0.00318	-0.13522	-0.00147	-0.00309	0.00261
	2.20614	-0.00564	0.00207	0.00329	-0.00064432	-0.00124	0.000949781
	2.2058	-0.00602	0.0019	0.00152	-0.000617751	-0.00243	0.000956763
	2.20545	-0.00236	0.00131	0.00289	0.00023913	-0.00217	0.00216
	2.20511	-0.00542	0.00218	0.00193	-0.00156	-0.00316	0.000970731
	2.20477	-0.0045	0.000817602	0.00181	-0.000617751	-0.00387	0.00185
	2.20443	-0.00549	0.00264	0.00411	-0.000684177	-0.0013	0.00105
	2.20408	-0.00554	0.00231	0.00277	-0.000830311	-0.00175	0.00181
	2.20374	-0.00546	0.00144	0.00237	-0.00185	-0.00283	0.00254
	2.2034	-0.00445	0.00383	0.00298	-0.000498187	-0.00193	0.00216
	2.20306	-0.00488	0.00175	0.00254	-0.000657606	-0.00182	0.0023
	2.20272	-0.00597	-0.000826687	0.00163	-0.000112923	-0.00252	0.00224
	2.20238	-0.00671	0.00269	0.0021	-0.0024	-0.00298	0.00179
	2.20203	-0.00754	0.0025	0.00288	-0.00111	-0.00208	0.00176
	2.20169	-0.00536	0.00392	0.000870665	-0.000219201	-0.00215	0.00149
	2.20135	-0.00648	0.02415	0.00151	-0.00151	-0.00179	0.00118
	2.20101	-0.0064	0.0187	0.00181	-0.00185	-0.00238	0.00149
	2.20067	-0.00666	0.0191	0.00226	-0.000332124	-0.00272	0.00138
	2.20033	-0.00549	0.01666	0.00285	-0.000591181	-0.00193	0.00268
	2.19999	-0.00441	0.00326	0.00325	0.000458331	-0.00263	0.00247
	2.19965	-0.00431	0.00060866	0.00154	-0.00125	-0.00227	0.00247
	2.19931	-0.004	0.00169	0.00285	-0.000730674	-0.00145	0.00272
	2.19897	-0.00344	0.00243	0.00289	-0.00136	-0.00283	0.00218
	2.19863	-0.00469	0.00223	0.00245	-0.000378623	-0.00121	0.00325
	2.19829	-0.00425	0.00114	0.00351	0.000252414	-0.0014	0.00302
	2.19795	-0.00577	0.00415	0.00285	-0.000943232	-0.00156	0.00123
	2.19761	-0.00346	0.00129	0.00327	0.00013285	-0.00238	0.0024
	2.19727	-0.0059	0.00351	0.0028	0.00013285	-0.00269	0.00152
	2.19693	-0.00474	0.00253	0.00367	0.000969804	-0.00225	0.0023
	2.19659	-0.00613	0.000990209	0.00257	-0.000704104	-0.00156	0.0019
	2.19625	-0.00427	0.000508731	0.00125	-0.000159419	-0.00211	0.0023
	2.19591	-0.00455	0.00215	0.00325	0.000112923	-0.00164	0.0014
	2.19557	-0.00489	0.00394	0.00324	0.00118	-0.00104	0.00219
	2.19523	-0.00369	0.00224	0.00216	0.000724031	-0.00243	0.00167
	2.19489	-0.00484	0.00407	0.00277	0.000836953	-0.00111	0.0022
	2.19455	-0.00428	0.00232	0.00286	0.000471616	-0.00115	0.0023
	2.19421	-0.00435	0.00298	0.00255	0.000278984	-0.0019	0.00279
	2.19387	-0.00559	0.00184	0.00331	-0.000272341	-0.00133	0.00188
	2.19353	-0.00415	0.00248	0.00133	-0.000637679	-0.00155	0.0021
	2.1932	-0.00463	0.00345	0.00328	0.000172704	-0.000938787	0.00184
	2.19286	-0.00215	0.00375	0.0027	0.0012	-0.00164	0.0017
	2.19252	-0.00425	0.00372	0.00335	0.000119565	-0.00104	0.00216
	2.19218	-0.00317	0.00183	0.00339	0.000524756	-0.000802909	0.00226
	2.19184	-0.00357	0.00302	0.00284	-0.000179347	-0.00103	0.00131
	2.1915	-0.00635	0.00366	0.000886789	0.000710746	-0.00158	0.00196
	2.19117	-0.00405	0.00351	0.00284	0.00050483	-0.00135	0.00233
	2.19083	-0.00435	0.00217	0.00156	0.00118	-0.00156	0.00142
	2.19049	-0.00236	0.00154	0.00325	-0.000298912	-0.002	0.00211
	2.19015	-0.00448	0.00361	0.00259	0.000538042	-0.00157	0.00223
	2.18982	-0.00279	0.00434	0.00297	0.00124	-0.00153	0.00265
	2.18948	-0.00222	0.00362	0.0023	0.00055797	-0.00137	0.0025
	2.18914	-0.00433	0.0041	0.00298	0.0013	-0.00137	0.00155
	2.1888	-0.00243	0.00325	0.00159	0.00104	-0.00145	0.00278
	2.18847	-0.00109	0.00294	0.00365	-0.000531399	-0.000481746	0.00263
	2.18813	-0.00304	0.00343	0.00231	0.000644321	-0.00184	0.00122
	2.18779	-0.00352	0.00372	0.00168	0.00029227	-0.00172	0.00256
	2.18746	-0.00417	0.00366	0.00178	0.000139493	-0.00129	0.00263
	2.18712	-0.00284	0.00373	0.00193	1.32848e-05	-0.00158	0.00148
	2.18678	-0.00448	0.00369	0.00256	0.00114	-0.000821439	0.00216
	2.18645	-0.00352	0.00384	0.00255	0.000783814	-0.00151	0.00245
	2.18611	-0.00446	0.00223	0.00239	0.000863523	-0.00164	0.00231
	2.18577	-0.00278	0.00283	0.0024	-1.99277e-05	-0.000648504	0.00196
	2.18544	-0.00179	0.00372	0.00299	-3.98543e-05	-0.00185	0.00231
	2.1851	-0.00377	0.00408	0.00235	0.00145	-0.00253	0.00208
	2.18477	-0.00354	0.00298	0.00427	0.000863523	-0.000654681	0.00293
	2.18443	-0.00355	0.00216	0.00304	0.000365337	-0.00127	0.00154
	2.18409	-0.00213	0.00411	0.00223	0.000644321	-0.00159	0.0017
	2.18376	-0.00402	0.00419	0.00227	-0.000418477	-0.000679386	0.00197
	2.18342	-0.00337	0.00445	0.00218	0.000996373	-0.00172	0.0021
	2.18309	-0.00248	0.00261	0.00333	0.000624393	-0.0016	0.00161
	2.18275	-0.0015	0.00208	0.0026	0.000252415	-0.00122	0.00217
	2.18242	-0.00415	0.0027	0.00276	0.00122	-0.00193	0.00237
	2.18208	-0.00266	0.00315	0.00362	0.000817026	-0.00115	0.0033
	2.18175	-0.00403	0.00299	0.00235	0.000245772	-0.00139	0.00247
	2.18141	-0.00101	0.00314	0.0037	0.000518114	-0.00104	0.0027
	2.18108	-0.0026	0.00336	0.00215	0.000338767	-0.000821439	0.00161
	2.18074	-0.00355	0.00372	0.00364	0.00157	-0.00135	0.00206
	2.18041	-0.0022	0.00352	0.00331	0.000956518	-0.000642329	0.00237
	2.18007	-0.00155	0.00407	0.00347	0.000670892	-0.00203	0.00345
	2.17974	-0.00408	0.00339	0.00364	0.000956519	-0.00103	0.00258
	2.1794	-0.00106	0.00235	0.00299	0.00126	-0.00133	0.00177
	2.17907	-0.00137	0.00286	0.00396	0.00112	-0.00129	0.00217
	2.17874	-0.00141	0.0025	0.0037	0.000139493	-0.00115	0.00149
	2.1784	-0.00395	0.00462	0.00318	0.002	-0.00119	0.00227
	2.17807	-0.0017	0.00353	0.00386	0.00176	-0.00103	0.00309
	2.17773	-0.00284	0.00439	0.00193	0.00123	-0.000592918	0.003
	2.1774	-0.00195	0.00418	0.00281	0.00151	-0.000629976	0.00229
	2.17707	-0.00142	0.00353	0.00383	0.000298912	-0.000809087	0.00218
	2.17673	-8.26584e-05	0.004	0.00263	0.00114	0.000382927	0.00248
	2.1764	-0.000247975	0.00517	0.00349	0.000670892	-0.00101	0.00401
	2.17607	-0.00127	0.0046	0.00306	0.00128	-0.00126	0.00245
	2.17573	0.000529016	0.00388	0.00439	0.00107	-0.000135877	0.00332
	2.1754	-0.00182	0.0058	0.00235	0.000963161	-0.00072262	0.00292
	2.17507	-0.00136	0.00458	0.00439	0.000312197	5.55857e-05	0.00231
	2.17473	0.000396762	0.00402	0.0043	0.00146	-0.00138	0.00241
	2.1744	-0.00119	0.00493	0.00489	0.00139	-0.00022852	0.00223
	2.17407	-0.000743926	0.00383	0.00223	0.00159	0.000747324	0.0032
	2.17374	-4.95956e-05	0.00422	0.00342	0.00165	-0.000314988	0.00302
	2.1734	0.000578609	0.00604	0.00354	0.00213	4.94101e-05	0.00339
	2.17307	-0.00177	0.00638	0.00447	0.00181	-0.000419984	0.0035
	2.17274	-0.00139	0.00531	0.00344	0.00179	-0.000314988	0.00369
	2.17241	-0.00102	0.00596	0.00397	0.00243	-0.000135877	0.00323
	2.17208	-0.00174	0.006	0.00458	0.00153	-0.00070409	0.00378
	2.17174	-0.000727393	0.00444	0.00482	0.00149	-0.000129701	0.00285
	2.17141	-0.00131	0.00514	0.004	0.000956519	0.00103	0.00311
	2.17108	-0.0019	0.00514	0.00373	0.00137	-0.000438513	0.00304
	2.17075	0.000314101	0.00495	0.00384	0.00152	-0.000364397	0.00233
	2.17042	-0.00047942	0.00481	0.00458	0.00142	-0.000111172	0.00325
	2.17009	0.000181852	0.00448	0.00376	0.00197	0.00027793	0.00256
	2.16975	0.000810052	0.00511	0.00431	0.00207	-0.000123525	0.00245
	2.16942	-0.00198	0.00552	0.00419	0.00236	0.000432336	0.00261
	2.16909	0.00047942	0.00526	0.00402	0.0015	-0.000494099	0.00351
	2.16876	-0.00114	0.00669	0.0041	0.00188	0.00135	0.00349
	2.16843	0.000380229	0.00656	0.00447	0.00259	-0.00047557	0.00409
	2.1681	-0.000843117	0.00478	0.00401	0.00215	-9.26435e-05	0.00412
	2.16777	-0.00116	0.00791	0.00566	0.00185	-8.64669e-05	0.00337
	2.16744	0.000743926	0.00632	0.00542	0.00235	-2.47046e-05	0.00336
	2.16711	0.000396759	0.00681	0.0053	0.00183	-0.000469394	0.0036
	2.16678	0.00102	0.00668	0.00555	0.00201	0.000827615	0.00325
	2.16645	-0.000776991	0.00709	0.00354	0.00233	9.26435e-05	0.00353
	2.16612	-0.000843114	0.0067	0.00558	0.00166	7.41146e-05	0.00372
	2.16579	-0.00154	0.00679	0.0044	0.00308	6.17623e-05	0.00367
	2.16546	0.00119	0.00785	0.00493	0.00251	0.000247049	0.00358
	2.16513	-0.000214912	0.00644	0.00389	0.00223	-1.23532e-05	0.00381
	2.1648	0.00131	0.00735	0.00543	0.00271	0.000790558	0.00371
	2.16447	0.00375	0.0068	0.00447	0.00271	0.000722619	0.00322
	2.16414	0.000247975	0.00768	0.00572	0.00256	-5.55867e-05	0.00497
	2.16381	0.00047942	0.00702	0.00516	0.00329	0.000765853	0.00386
	2.16348	0.00312	0.00836	0.00556	0.0032	0.000172935	0.00357
	2.16315	0	0.00769	0.00518	0.00238	0.000617623	0.00278
	2.16282	0.000628205	0.00714	0.00562	0.00292	0.000104996	0.00383
	2.16249	0.00278	0.0092	0.00567	0.00307	0.00142	0.00453
	2.16216	0.0035	0.00878	0.00402	0.00446	0.00183	0.00429
	2.16183	0.0037	0.00849	0.00544	0.00316	0.000988197	0.00497
	2.1615	0.00141	0.00797	0.0068	0.00266	0.000660857	0.00513
	2.16118	0.000743926	0.00862	0.00493	0.00389	0.00182	0.00464
	2.16085	0.00346	0.00769	0.00641	0.00318	0.001	0.00304
	2.16052	0.0038	0.00936	0.00549	0.00264	0.00112	0.00427
	2.16019	0.00321	0.00746	0.00525	0.00285	0.0014	0.00431
	2.15986	0.00327	0.00878	0.00687	0.00363	0.0014	0.0038
	2.15953	0.00384	0.00903	0.00628	0.00419	0.000969668	0.00446
	2.15921	0.00392	0.00877	0.00776	0.00334	0.00118	0.00462
	2.15888	0.00228	0.0099	0.0067	0.00389	0.00183	0.00504
	2.15855	0.00489	0.0102	0.00689	0.00292	0.00163	0.00478
	2.15822	0.00536	0.00994	0.00722	0.00357	0.00117	0.00552
	2.1579	0.00534	0.0092	0.00687	0.00486	0.00157	0.00463
	2.15757	0.00445	0.00997	0.00668	0.00371	0.000870849	0.00472
	2.15724	0.00603	0.01071	0.00688	0.00335	0.0028	0.00445
	2.15691	0.00593	0.009	0.00758	0.00378	0.0017	0.00602
	2.15659	0.00589	0.0105	0.00664	0.00373	0.000457041	0.00518
	2.15626	0.00299	0.01069	0.00866	0.00406	0.00135	0.00523
	2.15593	0.00408	0.01126	0.00747	0.00462	0.00196	0.00635
	2.1556	0.00648	0.011	0.00808	0.00387	0.00195	0.00545
	2.15528	0.00364	0.01091	0.00797	0.00478	0.00293	0.00567
	2.15495	0.00665	0.01145	0.00819	0.00539	0.00245	0.00387
	2.15462	0.00589	0.01152	0.00751	0.00491	0.0025	0.00529
	2.1543	0.00699	0.01186	0.00772	0.00441	0.00212	0.0043
	2.15397	0.00567	0.01169	0.0089	0.00494	0.00254	0.00585
	2.15365	0.00772	0.01278	0.00898	0.00475	0.00276	0.00578
	2.15332	0.00491	0.01345	0.01029	0.00573	0.00233	0.00485
	2.15299	0.00739	0.01302	0.00942	0.00487	0.00325	0.00541
	2.15267	0.00686	0.01243	0.00984	0.00603	0.00192	0.00614
	2.15234	0.00645	0.01304	0.00916	0.00523	0.00243	0.00414
	2.15202	0.00827	0.01388	0.0102	0.00548	0.00381	0.00557
	2.15169	0.00929	0.01386	0.00894	0.00519	0.00396	0.00523
	2.15136	0.00617	0.0132	0.00924	0.00725	0.0036	0.00563
	2.15104	0.00957	0.01474	0.01106	0.00557	0.00318	0.00678
	2.15071	0.00957	0.01563	0.0105	0.00617	0.00264	0.00667
	2.15039	0.01023	0.01675	0.00984	0.00698	0.00304	0.00572
	2.15006	0.00977	0.01469	0.01075	0.00672	0.00384	0.00624
	2.14974	0.01033	0.01543	0.00887	0.0066	0.00398	0.00587
	2.14941	0.00937	0.01627	0.01131	0.00727	0.00334	0.00665
	2.14909	0.01152	0.01624	0.0114	0.00762	0.00346	0.00536
	2.14876	0.01108	0.01638	0.01185	0.0062	0.00375	0.0066
	2.14844	0.01055	0.01731	0.01059	0.00735	0.00351	0.00626
	2.14811	0.01156	0.01697	0.0119	0.00662	0.00435	0.00716
	2.14779	0.01123	0.01739	0.01192	0.00676	0.00351	0.00669
	2.14746	0.0099	0.01739	0.01158	0.00749	0.00377	0.00656
	2.14714	0.01175	0.01713	0.01029	0.00644	0.00377	0.00641
	2.14682	0.01261	0.01821	0.01244	0.00769	0.005	0.00596
	2.14649	0.01278	0.01766	0.0143	0.00788	0.00332	0.00684
	2.14617	0.01248	0.01889	0.0135	0.00743	0.00487	0.00636
	2.14584	0.01352	0.01959	0.01313	0.00752	0.00402	0.00844
	2.14552	0.01094	0.01996	0.01316	0.00834	0.00529	0.00697
	2.1452	0.01367	0.02025	0.01258	0.00873	0.00447	0.0074
	2.14487	0.01537	0.02002	0.01242	0.00695	0.0053	0.00686
	2.14455	0.01228	0.02106	0.01389	0.00785	0.00442	0.0074
	2.14423	0.01531	0.01999	0.01435	0.00749	0.00497	0.00809
	2.1439	0.0146	0.02121	0.01347	0.00824	0.00533	0.00798
	2.14358	0.01648	0.02116	0.01468	0.00931	0.00445	0.0083
	2.14326	0.01486	0.02257	0.01386	0.00953	0.0055	0.00717
	2.14293	0.0162	0.0215	0.0147	0.00984	0.00556	0.008
	2.14261	0.01633	0.02145	0.01533	0.00926	0.00585	0.00778
	2.14229	0.01703	0.02363	0.01487	0.00976	0.00503	0.00787
	2.14196	0.01518	0.02273	0.01538	0.01007	0.00578	0.00748
	2.14164	0.01645	0.02228	0.01696	0.01012	0.00586	0.0087
	2.14132	0.0179	0.02388	0.01695	0.01125	0.0049	0.00833
	2.141	0.01931	0.02482	0.01783	0.00988	0.00719	0.00971
	2.14067	0.01713	0.02441	0.01621	0.01105	0.0067	0.00943
	2.14035	0.01967	0.02482	0.01589	0.01021	0.00604	0.00879
	2.14003	0.01665	0.02528	0.01723	0.01066	0.00815	0.0092
	2.13971	0.02114	0.02606	0.01716	0.01111	0.00569	0.00961
	2.13939	0.01734	0.02648	0.01825	0.01169	0.00754	0.00958
	2.13906	0.02086	0.02625	0.01899	0.01143	0.00824	0.01048
	2.13874	0.01931	0.02745	0.01692	0.01203	0.00678	0.01049
	2.13842	0.02131	0.02888	0.01886	0.01238	0.0083	0.00893
	2.1381	0.0207	0.027	0.01962	0.01273	0.00791	0.01056
	2.13778	0.02022	0.02839	0.01945	0.01172	0.00822	0.01102
	2.13746	0.02243	0.02932	0.02036	0.01236	0.00784	0.01138
	2.13713	0.02301	0.02914	0.0192	0.01289	0.00766	0.01141
	2.13681	0.02638	0.02917	0.01957	0.01326	0.00795	0.01117
	2.13649	0.02534	0.02952	0.02048	0.01396	0.00881	0.01036
	2.13617	0.02305	0.03078	0.02206	0.01378	0.00849	0.01121
	2.13585	0.02361	0.0308	0.02132	0.01395	0.00923	0.01075
	2.13553	0.02531	0.03128	0.02204	0.01502	0.00959	0.01259
	2.13521	0.02569	0.03396	0.02297	0.01456	0.00931	0.01178
	2.13489	0.0261	0.03395	0.02209	0.01481	0.00954	0.01205
	2.13457	0.02503	0.03269	0.02347	0.01542	0.01036	0.01282
	2.13425	0.02594	0.03307	0.02362	0.01439	0.01035	0.01185
	2.13393	0.02557	0.03533	0.02331	0.01463	0.00965	0.01257
	2.13361	0.02762	0.03391	0.02452	0.01603	0.01034	0.01323
	2.13329	0.02543	0.0353	0.02385	0.01543	0.01107	0.01358
	2.13297	0.02954	0.03536	0.02456	0.01578	0.01099	0.01316
	2.13265	0.02946	0.03429	0.02635	0.01706	0.01141	0.0133
	2.13233	0.02997	0.03568	0.02511	0.01696	0.012	0.01383
	2.13201	0.02779	0.03724	0.02439	0.01689	0.01177	0.01489
	2.13169	0.03027	0.03706	0.02602	0.0179	0.01135	0.01631
	2.13137	0.02961	0.03732	0.02705	0.01778	0.01159	0.01484
	2.13105	0.03154	0.03909	0.02858	0.01674	0.01234	0.01497
	2.13073	0.03164	0.03864	0.02773	0.01663	0.01266	0.01482
	2.13041	0.03493	0.03739	0.02788	0.01789	0.01219	0.01601
	2.13009	0.0331	0.0384	0.02706	0.01869	0.01305	0.01636
	2.12977	0.03394	0.03931	0.02801	0.01954	0.01333	0.01552
	2.12945	0.03364	0.03943	0.02825	0.01893	0.01374	0.01553
	2.12914	0.03543	0.04076	0.02879	0.02066	0.01447	0.01691
	2.12882	0.03658	0.04066	0.03162	0.02154	0.01463	0.0172
	2.1285	0.03606	0.04218	0.02934	0.02064	0.01495	0.01588
	2.12818	0.03822	0.04196	0.03189	0.02074	0.01443	0.01745
	2.12786	0.03744	0.0439	0.03047	0.0212	0.0165	0.01742
	2.12754	0.03654	0.04268	0.03121	0.0215	0.01707	0.01841
	2.12722	0.03852	0.04449	0.03067	0.02227	0.01574	0.01786
	2.12691	0.0362	0.04579	0.03234	0.02222	0.01534	0.01868
	2.12659	0.04073	0.04489	0.03494	0.02424	0.01522	0.01888
	2.12627	0.03748	0.04596	0.03413	0.02233	0.01667	0.0186
	2.12595	0.03854	0.0452	0.03319	0.02073	0.01539	0.01881
	2.12563	0.04166	0.04694	0.03497	0.02388	0.0166	0.02067
	2.12532	0.04173	0.04855	0.03405	0.02292	0.017	0.01958
	2.125	0.03771	0.04833	0.03487	0.02214	0.01685	0.02055
	2.12468	0.04335	0.04928	0.03551	0.02523	0.01838	0.02139
	2.12436	0.04116	0.04917	0.03627	0.02585	0.01808	0.02263
	2.12405	0.04169	0.05077	0.03627	0.02593	0.01703	0.02224
	2.12373	0.04394	0.05079	0.03657	0.02543	0.01925	0.0236
	2.12341	0.04427	0.05226	0.03825	0.02591	0.0185	0.02114
	2.1231	0.04292	0.05294	0.03666	0.02638	0.0195	0.02254
	2.12278	0.0495	0.05096	0.03842	0.02701	0.02036	0.02338
	2.12246	0.04551	0.05255	0.03919	0.02793	0.0199	0.02345
	2.12215	0.04551	0.05514	0.04061	0.02808	0.01949	0.02453
	2.12183	0.04654	0.05484	0.03936	0.02721	0.02118	0.02421
	2.12151	0.04769	0.05542	0.0413	0.02878	0.02007	0.02622
	2.1212	0.04761	0.05634	0.04124	0.02796	0.02165	0.02539
	2.12088	0.04998	0.05488	0.0436	0.02799	0.02231	0.02485
	2.12056	0.04928	0.05803	0.04236	0.02996	0.02288	0.02564
	2.12025	0.05047	0.05456	0.0434	0.02967	0.02118	0.02665
	2.11993	0.05021	0.05826	0.04211	0.02935	0.02327	0.02714
	2.11962	0.05348	0.05798	0.04385	0.02959	0.0228	0.02775
	2.1193	0.05011	0.05933	0.04458	0.03096	0.02344	0.02898
	2.11898	0.05164	0.05998	0.04428	0.03074	0.02327	0.02916
	2.11867	0.05378	0.05923	0.04428	0.03217	0.02487	0.02996
	2.11835	0.05293	0.06229	0.04559	0.03184	0.02532	0.02995
	2.11804	0.05479	0.06272	0.04766	0.03343	0.0262	0.02965
	2.11772	0.0525	0.0638	0.04802	0.03341	0.02464	0.03102
	2.11741	0.05492	0.06389	0.04912	0.0338	0.02613	0.03175
	2.11709	0.0546	0.06355	0.04836	0.03287	0.02529	0.03222
	2.11678	0.05776	0.0657	0.04798	0.03407	0.02661	0.03275
	2.11646	0.06094	0.06534	0.04732	0.03424	0.02701	0.03372
	2.11615	0.05761	0.06701	0.04748	0.03384	0.02744	0.03365
	2.11583	0.05955	0.06724	0.05147	0.03464	0.02936	0.03446
	2.11552	0.06189	0.06927	0.05097	0.0358	0.02933	0.03296
	2.1152	0.05887	0.07053	0.05134	0.03657	0.02908	0.03461
	2.11489	0.06074	0.06964	0.05277	0.0375	0.0289	0.03643
	2.11457	0.06401	0.0707	0.05217	0.03754	0.02884	0.03546
	2.11426	0.06556	0.07216	0.05392	0.03799	0.03081	0.03636
	2.11395	0.06542	0.07272	0.05418	0.03907	0.03102	0.03571
	2.11363	0.06761	0.07475	0.05408	0.03896	0.03576	0.03729
	2.11332	0.0699	0.07459	0.05455	0.03871	0.03154	0.03748
	2.113	0.07176	0.07566	0.05775	0.04075	0.03241	0.0381
	2.11269	0.07009	0.07764	0.05675	0.03964	0.03255	0.03961
	2.11238	0.07019	0.07823	0.05743	0.04103	0.03373	0.03993
	2.11206	0.07295	0.0802	0.06001	0.04355	0.0342	0.04054
	2.11175	0.07413	0.0824	0.06128	0.04283	0.03402	0.04054
	2.11144	0.07484	0.08567	0.06282	0.04423	0.03713	0.04123
	2.11112	0.0772	0.08649	0.06292	0.04957	0.03625	0.04192
	2.11081	0.0797	0.08974	0.06471	0.05055	0.03581	0.04394
	2.1105	0.07891	0.08915	0.06467	0.04728	0.03731	0.04444
	2.11018	0.07967	0.0919	0.06678	0.04676	0.03795	0.04329
	2.10987	0.0817	0.09327	0.0681	0.0481	0.03931	0.04673
	2.10956	0.08658	0.09566	0.07047	0.0491	0.04	0.04805
	2.10924	0.09164	0.09719	0.07064	0.05187	0.04004	0.04859
	2.10893	0.08719	0.10094	0.07205	0.05076	0.0411	0.04788
	2.10862	0.09264	0.10514	0.0737	0.05239	0.04044	0.04998
	2.10831	0.09337	0.10552	0.07363	0.05427	0.04387	0.05104
	2.10799	0.0975	0.1071	0.07884	0.05404	0.04408	0.05177
	2.10768	0.09898	0.11018	0.0802	0.05505	0.04425	0.05247
	2.10737	0.10157	0.11328	0.08089	0.05668	0.04543	0.05282
	2.10706	0.10433	0.11699	0.08362	0.05807	0.04707	0.05174
	2.10674	0.10544	0.11836	0.08379	0.06087	0.04861	0.05556
	2.10643	0.10534	0.11964	0.08657	0.06179	0.04868	0.05485
	2.10612	0.10901	0.12275	0.08917	0.06183	0.04958	0.05683
	2.10581	0.11521	0.12702	0.09138	0.06502	0.05231	0.05904
	2.1055	0.11633	0.12993	0.09282	0.06664	0.05285	0.05865
	2.10519	0.11863	0.13289	0.09489	0.06623	0.05259	0.05852
	2.10487	0.12225	0.13413	0.0983	0.06709	0.05529	0.0622
	2.10456	0.12685	0.13837	0.09984	0.07084	0.0554	0.06362
	2.10425	0.13093	0.13942	0.10289	0.07372	0.05767	0.06336
	2.10394	0.12607	0.14323	0.10572	0.07266	0.05858	0.06592
	2.10363	0.13234	0.14752	0.107	0.0758	0.05939	0.06572
	2.10332	0.13534	0.14899	0.10696	0.07661	0.06138	0.06702
	2.10301	0.13701	0.15256	0.1115	0.08092	0.06164	0.06771
	2.1027	0.13905	0.1548	0.11498	0.0812	0.06612	0.07075
	2.10239	0.14321	0.15769	0.11651	0.08235	0.06471	0.07182
	2.10208	0.14295	0.16335	0.11971	0.08526	0.06773	0.07231
	2.10177	0.15065	0.16374	0.11914	0.08817	0.06807	0.07463
	2.10145	0.15446	0.16467	0.12505	0.08918	0.07196	0.07563
	2.10114	0.1552	0.17165	0.12523	0.09208	0.07378	0.07769
	2.10083	0.15594	0.17278	0.12898	0.09501	0.07683	0.07975
	2.10052	0.15852	0.17414	0.13232	0.09397	0.07713	0.07852
	2.10021	0.16598	0.17888	0.13887	0.09951	0.08133	0.08265
	2.0999	0.16257	0.17988	0.13915	0.1014	0.08216	0.0846
	2.09959	0.16785	0.18314	0.14216	0.10406	0.08468	0.08822
	2.09928	0.1714	0.18485	0.14301	0.10705	0.08657	0.08712
	2.09897	0.17401	0.18958	0.14718	0.10819	0.08825	0.08893
	2.09867	0.17684	0.19134	0.14993	0.11093	0.09161	0.09281
	2.09836	0.18282	0.19701	0.15503	0.11431	0.09353	0.09494
	2.09805	0.18415	0.19781	0.153	0.11406	0.09557	0.09648
	2.09774	0.18924	0.20061	0.16033	0.12072	0.09898	0.09494
	2.09743	0.18692	0.20557	0.16132	0.12112	0.10194	0.10236
	2.09712	0.19119	0.20657	0.16198	0.12462	0.10598	0.10562
	2.09681	0.19621	0.21014	0.16589	0.12562	0.10609	0.10855
	2.0965	0.19612	0.21118	0.16712	0.12857	0.11109	0.11033
	2.09619	0.19984	0.21615	0.17303	0.13134	0.11349	0.11492
	2.09588	0.20235	0.21692	0.17627	0.13362	0.1154	0.11767
	2.09557	0.20603	0.21986	0.17893	0.13604	0.1206	0.11872
	2.09527	0.20569	0.22755	0.18191	0.14083	0.12466	0.12298
	2.09496	0.20871	0.22482	0.17957	0.13935	0.12583	0.12483
	2.09465	0.21137	0.2269	0.1868	0.14699	0.12948	0.12851
	2.09434	0.21683	0.23016	0.19003	0.14661	0.13183	0.13115
	2.09403	0.21643	0.22986	0.18949	0.1525	0.13645	0.13511
	2.09372	0.22271	0.23694	0.19549	0.15417	0.13772	0.13746
	2.09342	0.21805	0.23643	0.19726	0.15897	0.14451	0.14041
	2.09311	0.21739	0.23987	0.19808	0.15992	0.14682	0.14609
	2.0928	0.2284	0.24276	0.20032	0.16256	0.14757	0.14998
	2.09249	0.23212	0.24386	0.20533	0.16483	0.15457	0.15584
	2.09218	0.22648	0.24867	0.20488	0.16802	0.1566	0.15867
	2.09188	0.23733	0.24817	0.2092	0.16956	0.16059	0.16113
	2.09157	0.23657	0.25497	0.21463	0.17446	0.16653	0.16919
	2.09126	0.23622	0.25291	0.21473	0.1751	0.17135	0.17104
	2.09096	0.2409	0.25369	0.21626	0.17765	0.17138	0.17527
	2.09065	0.24295	0.2609	0.22179	0.18402	0.17828	0.18319
	2.09034	0.24188	0.25572	0.21602	0.18182	0.17865	0.18396
	2.09003	0.24609	0.26487	0.22509	0.19137	0.18689	0.18846
	2.08973	0.25255	0.26445	0.22219	0.18898	0.18893	0.19578
	2.08942	0.25312	0.26727	0.22625	0.19339	0.19253	0.20241
	2.08911	0.24922	0.2646	0.2314	0.19468	0.19461	0.2046
	2.08881	0.25234	0.27043	0.23226	0.19675	0.19944	0.20862
	2.0885	0.25743	0.27487	0.23571	0.19934	0.20858	0.21546
	2.08819	0.25566	0.27868	0.2404	0.20505	0.21041	0.22097
	2.08789	0.26229	0.27909	0.24322	0.21055	0.21826	0.23786
	2.08758	0.26647	0.28233	0.24282	0.20906	0.21703	0.23817
	2.08727	0.27352	0.28324	0.24661	0.21497	0.22659	0.23817
	2.08697	0.27094	0.28975	0.24527	0.21738	0.22872	0.24137
	2.08666	0.27745	0.29562	0.25269	0.22116	0.23359	0.25113
	2.08636	0.27621	0.2984	0.2548	0.22452	0.24007	0.25535
	2.08605	0.28727	0.2992	0.25373	0.22394	0.24066	0.26002
	2.08575	0.28864	0.3026	0.26055	0.22937	0.25126	0.27092
	2.08544	0.29324	0.31285	0.26453	0.23508	0.25637	0.27725
	2.08513	0.2959	0.30947	0.26283	0.23459	0.25998	0.28133
	2.08483	0.30195	0.31876	0.27271	0.24342	0.26529	0.29104
	2.08452	0.3061	0.32308	0.27155	0.24335	0.26751	0.29097
	2.08422	0.30815	0.32713	0.27709	0.24932	0.27458	0.30061
	2.08391	0.31531	0.33076	0.28672	0.25377	0.28107	0.30497
	2.08361	0.31665	0.33891	0.28682	0.25908	0.28551	0.31569
	2.0833	0.32916	0.34382	0.28979	0.26303	0.28882	0.31924
	2.083	0.33164	0.34252	0.29372	0.26961	0.29443	0.33024
	2.08269	0.33161	0.3463	0.29486	0.27208	0.29956	0.33555
	2.08239	0.3424	0.3604	0.30859	0.27926	0.30546	0.34541
	2.08208	0.34649	0.37251	0.3101	0.28476	0.3154	0.35615
	2.08178	0.35049	0.37693	0.31475	0.28868	0.32084	0.36255
	2.08147	0.35956	0.37529	0.31839	0.29661	0.32117	0.36429
	2.08117	0.36623	0.3864	0.32255	0.29904	0.32956	0.37386
	2.08087	0.37568	0.39896	0.33376	0.30933	0.33897	0.38408
	2.08056	0.37674	0.40438	0.33846	0.31427	0.34718	0.38992
	2.08026	0.39152	0.40683	0.34436	0.32095	0.3477	0.39496
	2.07995	0.39648	0.42185	0.35278	0.32575	0.35627	0.40864
	2.07965	0.40329	0.42613	0.36125	0.33669	0.36479	0.41047
	2.07935	0.40749	0.42849	0.36206	0.33853	0.36503	0.4117
	2.07904	0.41759	0.44497	0.37579	0.3497	0.38164	0.42718
	2.07874	0.42708	0.44986	0.38263	0.35526	0.38338	0.43336
	2.07844	0.43781	0.46314	0.39405	0.36344	0.39217	0.44677
	2.07813	0.43908	0.46587	0.39519	0.36722	0.3985	0.44962
	2.07783	0.45546	0.47247	0.41124	0.38103	0.40487	0.45874
	2.07752	0.46201	0.48679	0.4145	0.3889	0.4133	0.46591
	2.07722	0.47572	0.49522	0.4276	0.40092	0.42502	0.4721
	2.07692	0.48309	0.50102	0.42996	0.40449	0.43034	0.48208
	2.07662	0.48469	0.51158	0.44701	0.42045	0.4374	0.48747
	2.07631	0.49349	0.52406	0.45234	0.42298	0.44351	0.49966
	2.07601	0.50377	0.53283	0.46116	0.43443	0.45448	0.50049
	2.07571	0.51485	0.54037	0.47581	0.44871	0.46427	0.51561
	2.0754	0.52278	0.54756	0.4822	0.4528	0.46737	0.51974
	2.0751	0.53986	0.56242	0.4916	0.46502	0.47849	0.52783
	2.0748	0.55011	0.56455	0.50401	0.479	0.48697	0.53744
	2.0745	0.56191	0.57788	0.51097	0.48887	0.49837	0.5429
	2.07419	0.50104	0.58862	0.52753	0.50078	0.50541	0.5561
	2.07389	0.58388	0.59603	0.53158	0.50677	0.50921	0.55627
	2.07359	0.59676	0.60746	0.55024	0.52088	0.5232	0.57069
	2.07329	0.59927	0.623	0.55763	0.52885	0.53201	0.57586
	2.07299	0.62057	0.63059	0.57031	0.54348	0.54058	0.58971
	2.07268	0.63035	0.64087	0.57926	0.55473	0.54264	0.58604
	2.07238	0.64788	0.65798	0.60458	0.57092	0.56015	0.60507
	2.07208	0.65469	0.66961	0.61797	0.58356	0.57353	0.61236
	2.07178	0.67122	0.67764	0.62675	0.59108	0.57643	0.61502
	2.07148	0.68595	0.69506	0.64011	0.60839	0.59201	0.62612
	2.07118	0.68813	0.70097	0.65053	0.6238	0.59757	0.6329
	2.07088	0.7007	0.72347	0.66649	0.63575	0.61066	0.63674
	2.07057	0.714	0.71904	0.66667	0.63713	0.61114	0.64284
	2.07027	0.7184	0.74023	0.68624	0.65502	0.62996	0.65823
	2.06997	0.73842	0.74673	0.70475	0.67243	0.63712	0.66979
	2.06967	0.74469	0.75778	0.71771	0.6876	0.64988	0.67602
	2.06937	0.76485	0.76521	0.72895	0.69486	0.66272	0.68203
	2.06907	0.77018	0.76066	0.72547	0.69963	0.66171	0.68076
	2.06877	0.79554	0.79174	0.75496	0.72578	0.68984	0.70766
	2.06847	0.80361	0.79104	0.76438	0.73674	0.69203	0.70497
	2.06817	0.80739	0.79686	0.77601	0.74324	0.70433	0.71544
	2.06787	0.81752	0.80111	0.78648	0.75702	0.70938	0.71719
	2.06757	0.81093	0.81225	0.79685	0.76344	0.71922	0.73371
	2.06727	0.82225	0.82337	0.80861	0.7855	0.73525	0.741
	2.06697	0.81629	0.819	0.82001	0.7891	0.74247	0.74191
	2.06667	0.8446	0.83813	0.83555	0.8127	0.75958	0.75902
	2.06637	0.85608	0.8338	0.82866	0.80569	0.76241	0.7566
	2.06607	0.87897	0.84249	0.85021	0.83127	0.77829	0.77262
	2.06577	0.87749	0.84501	0.85524	0.83717	0.78053	0.77496
	2.06547	0.89322	0.85804	0.85973	0.84218	0.79406	0.78249
	2.06517	0.90675	0.87923	0.8738	0.86115	0.80828	0.79579
	2.06487	0.9189	0.89112	0.87752	0.86596	0.81225	0.80084
	2.06457	0.92979	0.88601	0.8809	0.86884	0.81723	0.80466
	2.06427	0.93543	0.9023	0.89589	0.88321	0.82589	0.80991
	2.06397	0.94677	0.92221	0.91763	0.9059	0.84691	0.8327
	2.06367	0.94298	0.92092	0.92071	0.89868	0.84616	0.82655
	2.06337	0.95042	0.937	0.93189	0.92938	0.86737	0.85181
	2.06307	0.96056	0.94041	0.94073	0.93648	0.87826	0.85265
	2.06277	0.96942	0.94921	0.94691	0.9387	0.87958	0.85926
	2.06248	0.97081	0.95707	0.94574	0.94538	0.88722	0.86765
	2.06218	0.97038	0.96313	0.95731	0.95761	0.90492	0.87821
	2.06188	0.9858	0.95807	0.95395	0.95918	0.90178	0.87593
	2.06158	0.98446	0.96966	0.9597	0.96544	0.92025	0.88801
	2.06128	0.98529	0.96964	0.96467	0.97834	0.92639	0.8971
	2.06098	0.99726	0.98329	0.96717	0.98087	0.92792	0.89957
	2.06068	0.99441	0.97326	0.97033	0.98189	0.92897	0.90708
	2.06039	1.00265	0.97556	0.98445	0.9902	0.9437	0.91432
	2.06009	0.99607	0.9813	0.98128	0.98574	0.94761	0.92058
	2.05979	0.99486	0.97941	0.98139	0.98375	0.94938	0.92088
	2.05949	0.99939	0.99642	0.99897	1	0.96723	0.9399
	2.05919	0.99355	0.98791	0.99032	0.99309	0.96409	0.94014
	2.0589	0.99347	0.9743	0.98011	0.98321	0.96701	0.9332
	2.0586	0.99293	0.98358	0.99567	0.99096	0.96815	0.95038
	2.0583	0.98907	0.97943	0.9895	0.99281	0.97769	0.95387
	2.058	0.98208	0.96668	0.98972	0.98397	0.97122	0.94559
	2.05771	0.98633	0.9747	1	0.99148	0.99213	0.97018
	2.05741	0.98301	0.96837	0.98899	0.98317	0.98174	0.96392
	2.05711	0.98461	0.97266	0.98026	0.98928	0.98613	0.96475
	2.05681	0.97294	0.97535	0.9786	0.98071	0.99284	0.97676
	2.05652	0.97649	0.98339	0.97781	0.98417	0.99517	0.98049
	2.05622	0.97033	0.98716	0.97649	0.97892	0.99216	0.97299
	2.05592	0.951	0.97064	0.95902	0.95074	0.98107	0.96977
	2.05563	0.9508	1	0.97342	0.96375	1	0.98846
	2.05533	0.93895	0.98412	0.96165	0.95773	0.99252	0.97764
	2.05503	0.93118	0.98566	0.9616	0.94835	0.98991	0.99059
	2.05474	0.93407	0.99804	0.96044	0.95686	0.99248	0.98623
	2.05444	0.92419	0.98114	0.95194	0.94202	0.98854	0.98115
	2.05414	0.92043	0.98563	0.95494	0.93982	0.99697	0.99419
	2.05385	0.89914	0.97218	0.94138	0.92828	0.98198	0.99032
	2.05355	0.90372	0.96661	0.94945	0.93453	0.99437	1
	2.05326	0.88539	0.94182	0.94441	0.9158	0.97845	0.98465
	2.05296	0.88762	0.94619	0.93826	0.91051	0.9872	0.99351
	2.05266	0.87539	0.92741	0.9263	0.90608	0.97599	0.98732
	2.05237	0.8635	0.91425	0.92283	0.89856	0.97715	0.993
	2.05207	0.84799	0.89838	0.90976	0.89007	0.97363	0.99001
	2.05178	0.84522	0.88647	0.9104	0.88564	0.97341	0.99573
	2.05148	0.82835	0.86298	0.88906	0.86869	0.95763	0.97561
	2.05119	0.84065	0.87453	0.90832	0.87185	0.97061	0.99181
	2.05089	0.82901	0.85457	0.88006	0.85603	0.95202	0.9856
	2.05059	0.8191	0.84739	0.88099	0.85155	0.95928	0.9884
	2.0503	0.80617	0.82767	0.87079	0.83406	0.93869	0.97651
	2.05	0.80294	0.82847	0.87538	0.8361	0.93567	0.9776
	2.04971	0.80177	0.82271	0.86724	0.81752	0.93961	0.97894
	2.04941	0.78709	0.80666	0.84902	0.80727	0.92348	0.96507
	2.04912	0.7801	0.80972	0.84923	0.79748	0.92652	0.9751
	2.04882	0.76677	0.80032	0.83599	0.78957	0.90513	0.96084
	2.04853	0.76204	0.79174	0.84068	0.78116	0.91584	0.96603
	2.04823	0.74093	0.77785	0.81844	0.76883	0.89563	0.95087
	2.04794	0.73346	0.77332	0.81368	0.75633	0.89237	0.95114
	2.04765	0.71607	0.76437	0.80274	0.74527	0.88519	0.9492
	2.04735	0.69393	0.75319	0.80199	0.73339	0.87762	0.94411
	2.04706	0.69026	0.74852	0.78098	0.7277	0.86993	0.93208
	2.04676	0.67152	0.74019	0.77415	0.71979	0.86949	0.93249
	2.04647	0.6571	0.71969	0.75844	0.7027	0.84768	0.92157
	2.04617	0.65591	0.72978	0.75202	0.69995	0.85195	0.92418
	2.04588	0.63351	0.7117	0.73804	0.68915	0.83535	0.92064
	2.04559	0.62601	0.70366	0.72481	0.67617	0.83363	0.91091
	2.04529	0.62531	0.68188	0.70837	0.66032	0.81411	0.89529
	2.045	0.61366	0.67372	0.70561	0.6539	0.81292	0.89671
	2.04471	0.60165	0.65802	0.68526	0.65174	0.80016	0.88726
	2.04441	0.58891	0.65366	0.67215	0.63713	0.78807	0.88514
	2.04412	0.58597	0.6547	0.67457	0.63634	0.78581	0.88674
	2.04383	0.58119	0.63759	0.65277	0.62076	0.7702	0.86571
	2.04353	0.57066	0.63837	0.64562	0.60699	0.75726	0.85672
	2.04324	0.56983	0.64272	0.63823	0.60256	0.75248	0.85407
	2.04295	0.56748	0.64909	0.6323	0.59473	0.74779	0.85135
	2.04265	0.56052	0.64313	0.61386	0.57831	0.72687	0.83158
	2.04236	0.55376	0.63913	0.61147	0.57045	0.71691	0.83231
	2.04207	0.55312	0.64282	0.61275	0.5629	0.71494	0.82237
	2.04177	0.55639	0.64287	0.60562	0.54979	0.7023	0.82056
	2.04148	0.54444	0.63433	0.59922	0.53754	0.69308	0.80682
	2.04119	0.53561	0.62376	0.59948	0.53584	0.68381	0.79703
	2.0409	0.52853	0.62183	0.58963	0.52231	0.67672	0.7867
	2.0406	0.52243	0.61269	0.58656	0.51398	0.6658	0.77869
	2.04031	0.50658	0.60872	0.58992	0.51032	0.65653	0.78335
	2.04002	0.5046	0.59475	0.5719	0.50115	0.64019	0.7638
	2.03973	0.49097	0.58453	0.56287	0.49314	0.63728	0.75398
	2.03944	0.48542	0.5738	0.55887	0.48088	0.62035	0.74607
	2.03914	0.48795	0.56599	0.54388	0.47408	0.61883	0.74175
	2.03885	0.48261	0.56731	0.54595	0.47159	0.60329	0.73743
	2.03856	0.48129	0.54609	0.52354	0.45743	0.59376	0.71574
	2.03827	0.48107	0.55105	0.51801	0.45405	0.58602	0.71478
	2.03798	0.47132	0.54672	0.50308	0.44848	0.57388	0.70284
	2.03769	0.4658	0.53872	0.49378	0.43828	0.56403	0.6959
	2.03739	0.46209	0.53526	0.48548	0.43611	0.55914	0.68737
	2.0371	0.46591	0.53521	0.48187	0.42632	0.55019	0.68441
	2.03681	0.46993	0.53024	0.47255	0.42349	0.54521	0.67717
	2.03652	0.46919	0.53019	0.46988	0.42048	0.53405	0.66121
	2.03623	0.46819	0.5202	0.46316	0.40916	0.51718	0.64427
	2.03594	0.47072	0.52175	0.46115	0.40734	0.51728	0.64123
	2.03565	0.46919	0.52318	0.45704	0.39504	0.5113	0.63996
	2.03536	0.47672	0.52328	0.45807	0.39696	0.49717	0.62971
	2.03507	0.4856	0.51566	0.45373	0.384	0.48621	0.61722
	2.03477	0.50038	0.51689	0.45254	0.38396	0.4825	0.61163
	2.03448	0.50359	0.52649	0.4503	0.38037	0.47613	0.60383
	2.03419	0.50516	0.5263	0.44685	0.37164	0.4676	0.59323
	2.0339	0.50903	0.52536	0.44514	0.37137	0.46131	0.59166
	2.03361	0.50324	0.51891	0.43346	0.35929	0.44728	0.5755
	2.03332	0.49765	0.52331	0.42921	0.35899	0.44295	0.56956
	2.03303	0.49347	0.5187	0.42393	0.35177	0.436	0.56752
	2.03274	0.4879	0.49883	0.40658	0.34532	0.42369	0.54647
	2.03245	0.48031	0.4938	0.40065	0.34438	0.42087	0.54366
	2.03216	0.4717	0.48174	0.39803	0.33778	0.41496	0.53284
	2.03187	0.47641	0.48114	0.39196	0.33185	0.40866	0.5216
	2.03158	0.4534	0.47172	0.37987	0.32732	0.40326	0.52181
	2.03129	0.45556	0.46052	0.37205	0.32277	0.38958	0.50975
	2.031	0.47505	0.45998	0.36759	0.31861	0.38632	0.50199
	2.03071	0.45745	0.45826	0.3637	0.31444	0.38333	0.49639
	2.03042	0.45986	0.45054	0.35495	0.30828	0.3709	0.4837
	2.03014	0.47276	0.45701	0.35756	0.30945	0.36943	0.47843
	2.02985	0.48532	0.45758	0.3516	0.29782	0.36431	0.47242
	2.02956	0.4878	0.46026	0.3491	0.29788	0.35708	0.46261
	2.02927	0.5002	0.46681	0.35023	0.29379	0.35213	0.45508
	2.02898	0.51126	0.47395	0.34507	0.2864	0.34651	0.44603
	2.02869	0.52237	0.48291	0.34922	0.28648	0.34197	0.4438
	2.0284	0.52255	0.48675	0.3545	0.27962	0.33514	0.43577
	2.02811	0.53158	0.48962	0.35791	0.27744	0.33009	0.42101
	2.02782	0.53311	0.49909	0.36236	0.27997	0.32878	0.41964
	2.02754	0.53918	0.49965	0.3735	0.27261	0.32044	0.41505
	2.02725	0.54383	0.50897	0.37896	0.27309	0.31698	0.40875
	2.02696	0.54702	0.51444	0.38598	0.27664	0.30988	0.40204
	2.02667	0.55851	0.52087	0.3956	0.2735	0.30885	0.39745
	2.02638	0.56828	0.52486	0.40888	0.27281	0.30244	0.39547
	2.02609	0.57694	0.53462	0.4123	0.26593	0.29669	0.37898
	2.02581	0.58125	0.549	0.42239	0.26905	0.29523	0.37827
	2.02552	0.59018	0.55893	0.43039	0.2677	0.28993	0.37355
	2.02523	0.60218	0.56959	0.44153	0.27046	0.2865	0.36495
	2.02494	0.60638	0.57566	0.44113	0.26233	0.28104	0.36195
	2.02465	0.6061	0.59079	0.44601	0.26372	0.27532	0.3553
	2.02437	0.60319	0.60394	0.45001	0.26243	0.27121	0.35133
	2.02408	0.59393	0.60498	0.45133	0.26643	0.26841	0.34466
	2.02379	0.58654	0.60854	0.4483	0.26253	0.26655	0.34177
	2.0235	0.58702	0.60889	0.44664	0.26525	0.26527	0.33446
	2.02322	0.58332	0.60058	0.44084	0.25933	0.25757	0.32516
	2.02293	0.58545	0.60113	0.44009	0.26386	0.25885	0.32553
	2.02264	0.58003	0.59612	0.43799	0.26059	0.25452	0.31503
	2.02235	0.58107	0.60103	0.43025	0.2628	0.24971	0.31526
	2.02207	0.58684	0.59334	0.4283	0.25738	0.24849	0.3123
	2.02178	0.58183	0.59225	0.42936	0.26316	0.24535	0.30999
	2.02149	0.59481	0.58757	0.42761	0.26299	0.23813	0.30151
	2.02121	0.60041	0.59378	0.42464	0.2623	0.2364	0.29454
	2.02092	0.60294	0.60315	0.42169	0.26384	0.23625	0.29097
	2.02063	0.60354	0.59586	0.42318	0.26422	0.2337	0.28481
	2.02035	0.6244	0.59959	0.42709	0.26491	0.23216	0.28622
	2.02006	0.64624	0.60648	0.42854	0.26658	0.22998	0.28277
	2.01977	0.65384	0.6101	0.42824	0.26199	0.22843	0.27216
	2.01949	0.66485	0.61893	0.43549	0.26448	0.22647	0.27745
	2.0192	0.66662	0.61874	0.43273	0.26662	0.22225	0.27167
	2.01892	0.66224	0.6175	0.43208	0.26777	0.22188	0.26629
	2.01863	0.6592	0.61916	0.43531	0.26582	0.22212	0.26206
	2.01834	0.65894	0.61885	0.43364	0.2652	0.2199	0.25604
	2.01806	0.65449	0.61139	0.44289	0.26409	0.21385	0.25426
	2.01777	0.66094	0.62286	0.44437	0.26725	0.22014	0.25381
	2.01749	0.68524	0.62561	0.44817	0.27111	0.22281	0.249
	2.0172	0.67173	0.62519	0.45005	0.26832	0.21495	0.24381
	2.01692	0.67258	0.63836	0.45977	0.27093	0.21246	0.24423
	2.01663	0.6669	0.63313	0.45342	0.26668	0.21093	0.23941
	2.01635	0.68208	0.64191	0.46662	0.26788	0.21142	0.23406
	2.01606	0.67747	0.63504	0.46801	0.26673	0.21228	0.23534
	2.01577	0.65976	0.64045	0.47492	0.27168	0.21	0.23107
	2.01549	0.64698	0.64314	0.48203	0.27422	0.2097	0.22923
	2.0152	0.65227	0.64859	0.48711	0.27315	0.20716	0.23028
	2.01492	0.63559	0.65259	0.49006	0.27463	0.20599	0.22122
	2.01464	0.63687	0.67924	0.50295	0.27944	0.20716	0.22074
	2.01435	0.63806	0.6829	0.50974	0.27867	0.20632	0.21692
	2.01407	0.64748	0.70538	0.51658	0.27934	0.20495	0.21105
	2.01378	0.67092	0.74236	0.52196	0.2812	0.20674	0.21284
	2.0135	0.69479	0.77659	0.53286	0.28395	0.20265	0.2096
	2.01321	0.74247	0.8173	0.53111	0.2864	0.2007	0.20619
	2.01293	0.77661	0.85962	0.53701	0.28733	0.20157	0.2014
	2.01264	0.83678	0.91787	0.54599	0.29153	0.20123	0.20266
	2.01236	0.86813	0.94818	0.5455	0.29202	0.20036	0.19892
	2.01208	0.89861	0.97659	0.54871	0.29426	0.1997	0.19747
	2.01179	0.91769	0.98077	0.54792	0.29928	0.20081	0.19417
	2.01151	0.93483	0.99119	0.54945	0.30166	0.20207	0.19507
	2.01122	0.93968	0.99069	0.5515	0.30081	0.20022	0.19357
	2.01094	0.93913	0.97568	0.53956	0.30408	0.19595	0.18951
	2.01066	0.93032	0.98462	0.54265	0.30949	0.19994	0.18906
	2.01037	0.914	0.96877	0.54001	0.30975	0.19989	0.18924
	2.01009	0.89683	0.95044	0.53097	0.31121	0.19545	0.1856
	2.00981	0.86975	0.94401	0.53285	0.31648	0.19913	0.18396
	2.00952	0.86393	0.92651	0.5205	0.31351	0.19852	0.18185
	2.00924	0.86362	0.92512	0.5245	0.31768	0.20057	0.18273
	2.00896	0.85578	0.90804	0.52055	0.31736	0.19954	0.18016
	2.00867	0.87869	0.91723	0.5222	0.31763	0.20104	0.17773
	2.00839	0.87474	0.91748	0.51207	0.31934	0.19952	0.17748
	2.00811	0.89102	0.93666	0.51623	0.32097	0.20041	0.17926
	2.00782	0.89451	0.95361	0.50808	0.3195	0.20222	0.17578
	2.00754	0.90709	0.96395	0.50212	0.31966	0.19739	0.17456
	2.00726	0.92558	0.97649	0.50843	0.3213	0.20087	0.17098
	2.00698	0.96251	0.984	0.51412	0.32065	0.20051	0.17109
	2.00669	0.98479	0.97793	0.51691	0.32022	0.20201	0.16932
	2.00641	1.01653	0.98725	0.52275	0.31693	0.19946	0.16898
	2.00613	1.04447	0.9853	0.5284	0.31613	0.20046	0.16667
	2.00585	1.07487	0.99631	0.53882	0.32067	0.20341	0.16381
	2.00556	1.08549	0.9706	0.53785	0.3139	0.20097	0.16392
	2.00528	1.11111	0.96104	0.54787	0.32025	0.20611	0.16406
	2.005	1.10045	0.93231	0.54061	0.31371	0.20564	0.15945
	2.00472	1.08904	0.91168	0.536	0.31018	0.2038	0.15941
	2.00444	1.07309	0.89166	0.53123	0.31353	0.20353	0.15752
	2.00415	1.03427	0.86853	0.5249	0.31182	0.2055	0.15831
	2.00387	1.00311	0.85153	0.51029	0.31042	0.20311	0.15493
	2.00359	0.99174	0.84615	0.50779	0.30702	0.20287	0.15491
	2.00331	0.94434	0.84207	0.49251	0.30724	0.20304	0.15555
	2.00303	0.91343	0.85282	0.48332	0.30737	0.20317	0.15629
	2.00275	0.90298	0.86657	0.46843	0.30762	0.20179	0.15259
	2.00246	0.88109	0.88445	0.45874	0.30177	0.20063	0.154
	2.00218	0.85945	0.89228	0.43991	0.30741	0.2006	0.15122
	2.0019	0.8408	0.89887	0.43046	0.2993	0.1998	0.1498
	2.00162	0.82144	0.91225	0.42225	0.29287	0.20063	0.15083
	2.00134	0.80346	0.92101	0.40828	0.29224	0.19828	0.1495
	2.00106	0.80248	0.93115	0.40328	0.29443	0.19862	0.14687
	2.00078	0.79699	0.915	0.39486	0.28912	0.19976	0.14409
	2.0005	0.7833	0.93075	0.39698	0.2883	0.19864	0.15025
	2.00022	0.76694	0.88921	0.38421	0.28271	0.19405	0.14331
	1.99994	0.74323	0.88753	0.37917	0.27797	0.18913	0.14574
	1.99965	0.725	0.87634	0.38197	0.2793	0.19467	0.14434
	1.99937	0.69618	0.85501	0.37351	0.27414	0.19356	0.14142
	1.99909	0.65725	0.83969	0.37273	0.26832	0.19164	0.1437
	1.99881	0.62133	0.80813	0.36621	0.2641	0.18701	0.14004
	1.99853	0.59668	0.79829	0.36594	0.26432	0.19001	0.14255
	1.99825	0.57904	0.76945	0.35972	0.2627	0.1871	0.13953
	1.99797	0.55505	0.75308	0.35929	0.25679	0.18784	0.14159
	1.99769	0.54467	0.74305	0.35967	0.25404	0.18291	0.13776
	1.99741	0.5367	0.71874	0.35339	0.25122	0.18263	0.13634
	1.99713	0.54493	0.72497	0.3526	0.24699	0.18539	0.13754
	1.99685	0.55525	0.7187	0.35389	0.24626	0.18226	0.1356
	1.99657	0.57588	0.69556	0.34912	0.24146	0.1802	0.13601
	1.99629	0.59178	0.70148	0.35077	0.2373	0.18233	0.13506
	1.99602	0.59896	0.68217	0.34221	0.23345	0.17686	0.13309
	1.99574	0.59674	0.66724	0.34533	0.23099	0.17515	0.13429
	1.99546	0.58597	0.65578	0.34515	0.22964	0.17584	0.13261
	1.99518	0.57621	0.6415	0.33158	0.22752	0.1762	0.13091
	1.9949	0.56798	0.62195	0.33099	0.22394	0.17366	0.13263
	1.99462	0.56259	0.60517	0.3296	0.22214	0.17319	0.13182
	1.99434	0.5527	0.60491	0.31692	0.22357	0.17156	0.12908
	1.99406	0.53563	0.56596	0.30714	0.21489	0.16565	0.12834
	1.99378	0.53961	0.56777	0.30372	0.21484	0.16828	0.12821
	1.9935	0.52949	0.53638	0.29861	0.21105	0.1677	0.12807
	1.99322	0.52472	0.5163	0.28572	0.21216	0.16449	0.12554
	1.99295	0.50405	0.49702	0.27736	0.20784	0.1636	0.12627
	1.99267	0.48907	0.47759	0.27175	0.20457	0.16106	0.12537
	1.99239	0.47469	0.46623	0.26509	0.20161	0.15938	0.12382
	1.99211	0.46732	0.46174	0.2559	0.19885	0.15971	0.12172
	1.99183	0.46211	0.45526	0.25866	0.1997	0.16006	0.12267
	1.99155	0.45722	0.44258	0.24957	0.19708	0.15484	0.1217
	1.99128	0.46241	0.44014	0.24739	0.19367	0.15415	0.12104
	1.991	0.46717	0.43581	0.24609	0.1947	0.15412	0.1236
	1.99072	0.47335	0.43059	0.2413	0.18479	0.14963	0.11824
	1.99044	0.47808	0.42758	0.23996	0.18487	0.14766	0.11893
	1.99016	0.49089	0.41591	0.2394	0.1876	0.14771	0.11793
	1.98989	0.50769	0.42215	0.24155	0.18155	0.14732	0.11945
	1.98961	0.51723	0.41214	0.24112	0.17731	0.14157	0.117
	1.98933	0.52969	0.4164	0.24629	0.17791	0.14406	0.11737
	1.98905	0.54044	0.40705	0.24298	0.17464	0.13919	0.11577
	1.98878	0.5509	0.40842	0.24726	0.17396	0.14136	0.11446
	1.9885	0.53159	0.40908	0.25057	0.17146	0.13582	0.11513
	1.98822	0.51184	0.39834	0.24673	0.17069	0.13554	0.11363
	1.98794	0.50079	0.40116	0.24639	0.1674	0.13301	0.11233
	1.98767	0.472	0.3967	0.24403	0.16587	0.12787	0.11134
	1.98739	0.45844	0.39914	0.24338	0.16325	0.12931	0.11235
	1.98711	0.43882	0.40094	0.23834	0.1614	0.12748	0.11251
	1.98684	0.42448	0.4091	0.23585	0.16132	0.12682	0.10987
	1.98656	0.41171	0.41344	0.23323	0.15798	0.12543	0.11049
	1.98628	0.39101	0.40597	0.2223	0.15847	0.12173	0.1072
	1.98601	0.36395	0.40572	0.21989	0.15379	0.12125	0.10794
	1.98573	0.3454	0.39484	0.21444	0.15511	0.11717	0.1057
	1.98545	0.31757	0.38443	0.20921	0.15391	0.11643	0.10606
	1.98518	0.30683	0.37016	0.20579	0.15319	0.11641	0.1067
	1.9849	0.28998	0.3658	0.19881	0.14926	0.11336	0.10535
	1.98462	0.27047	0.34051	0.18865	0.14647	0.1124	0.10465
	1.98435	0.25102	0.31985	0.18602	0.14778	0.10858	0.10262
	1.98407	0.24485	0.30678	0.17849	0.14532	0.10731	0.10388
	1.9838	0.23411	0.29261	0.1776	0.14507	0.10722	0.10052
	1.98352	0.22748	0.28046	0.17423	0.14501	0.10721	0.10154
	1.98324	0.20853	0.26315	0.1658	0.14056	0.10209	0.10119
	1.98297	0.20555	0.25336	0.16265	0.13993	0.1006	0.09975
	1.98269	0.19798	0.24406	0.15874	0.13875	0.09827	0.10226
	1.98242	0.18454	0.22791	0.15329	0.13535	0.09797	0.09834
	1.98214	0.17978	0.22581	0.1512	0.13569	0.09569	0.09775
	1.98187	0.17636	0.21537	0.14855	0.1343	0.09471	0.09701
	1.98159	0.16983	0.20797	0.13935	0.13172	0.09241	0.0967
	1.98132	0.1649	0.19783	0.13738	0.12688	0.09293	0.09464
	1.98104	0.15975	0.18785	0.13656	0.12764	0.09203	0.09242
	1.98077	0.15746	0.18372	0.13208	0.12657	0.08973	0.09408
	1.98049	0.1569	0.18008	0.13077	0.12366	0.08922	0.09371
	1.98022	0.1537	0.17266	0.124	0.12034	0.08641	0.09193
	1.97994	0.15108	0.17004	0.12147	0.11713	0.08431	0.09082
	1.97967	0.15105	0.16785	0.12316	0.11607	0.08554	0.09055
	1.97939	0.14659	0.16222	0.11989	0.11521	0.08318	0.09027
	1.97912	0.14718	0.16093	0.117	0.11056	0.08221	0.08785
	1.97884	0.14181	0.15705	0.11198	0.10816	0.0815	0.08802
	1.97857	0.14599	0.15758	0.1128	0.10564	0.08082	0.08849
	1.97829	0.14488	0.15316	0.11116	0.10522	0.0809	0.08627
	1.97802	0.14183	0.15393	0.10866	0.10125	0.07864	0.08337
	1.97774	0.13589	0.15143	0.10665	0.09836	0.07784	0.08356
	1.97747	0.13209	0.14711	0.10396	0.09527	0.07591	0.08358
	1.9772	0.13349	0.14492	0.10439	0.09501	0.07461	0.08365
	1.97692	0.12622	0.14338	0.10127	0.09199	0.07456	0.08406
	1.97665	0.12549	0.14471	0.09953	0.08963	0.0731	0.08223
	1.97637	0.11757	0.14162	0.09921	0.08775	0.07426	0.08105
	1.9761	0.11873	0.14189	0.09656	0.08524	0.07177	0.08155
	1.97583	0.11509	0.13863	0.0936	0.08564	0.07235	0.07938
	1.97555	0.11842	0.14145	0.09423	0.08257	0.0712	0.07969
	1.97528	0.11405	0.13857	0.0902	0.08049	0.0693	0.07753
	1.97501	0.11263	0.13956	0.08989	0.08053	0.0695	0.07669
	1.97473	0.11494	0.1361	0.08846	0.0774	0.06719	0.0757
	1.97446	0.11375	0.13839	0.08743	0.07635	0.06727	0.07511
	1.97419	0.10808	0.13574	0.08369	0.07527	0.06598	0.0747
	1.97391	0.11205	0.13359	0.08181	0.0724	0.06382	0.07663
	1.97364	0.10461	0.12954	0.08157	0.07001	0.06331	0.07352
	1.97337	0.10387	0.12742	0.07969	0.07082	0.06389	0.07294
	1.97309	0.10058	0.1223	0.07668	0.06893	0.06324	0.07264
	1.97282	0.09697	0.11994	0.07603	0.06723	0.06192	0.07126
	1.97255	0.09342	0.11973	0.07482	0.06675	0.06081	0.07163
	1.97227	0.09445	0.11531	0.07446	0.06407	0.06047	0.07211
	1.972	0.09461	0.11152	0.07279	0.06415	0.06018	0.0681
	1.97173	0.08843	0.11123	0.07065	0.06397	0.05965	0.06794
	1.97146	0.08858	0.10704	0.06847	0.06133	0.05749	0.06792
	1.97118	0.08339	0.10655	0.06626	0.0621	0.0579	0.0679
	1.97091	0.08463	0.10146	0.06801	0.06134	0.05646	0.0707
	1.97064	0.0832	0.09957	0.06405	0.06038	0.05701	0.06296
	1.97037	0.08183	0.09685	0.06482	0.05905	0.05568	0.06554
	1.9701	0.07778	0.09681	0.06446	0.05875	0.05547	0.06527
	1.96982	0.08129	0.09483	0.06382	0.05699	0.0536	0.065
	1.96955	0.07748	0.09233	0.06243	0.05635	0.05389	0.06256
	1.96928	0.08134	0.09239	0.06036	0.05699	0.05345	0.06462
	1.96901	0.07783	0.0925	0.05883	0.05424	0.05112	0.06099
	1.96874	0.08021	0.09316	0.05861	0.05424	0.05142	0.06231
	1.96846	0.08145	0.09192	0.059	0.05381	0.05044	0.06155
	1.96819	0.08317	0.0892	0.05831	0.05406	0.04908	0.06155
	1.96792	0.0859	0.09067	0.05779	0.05216	0.04808	0.06157
	1.96765	0.08005	0.08871	0.0561	0.0523	0.04946	0.06078
	1.96738	0.08147	0.08954	0.05495	0.05099	0.04843	0.05936
	1.96711	0.07818	0.09097	0.05733	0.05078	0.04624	0.05891
	1.96684	0.07775	0.08859	0.05583	0.04837	0.04606	0.05908
	1.96656	0.07373	0.08866	0.05401	0.04837	0.04545	0.05667
	1.96629	0.07193	0.08225	0.05347	0.04963	0.04638	0.05767
	1.96602	0.0714	0.08455	0.05137	0.04718	0.04466	0.05663
	1.96575	0.06727	0.08223	0.05169	0.04739	0.04448	0.05508
	1.96548	0.06894	0.08076	0.05155	0.0472	0.04373	0.05577
	1.96521	0.06806	0.07861	0.05085	0.04611	0.04341	0.05439
	1.96494	0.06628	0.07753	0.05001	0.04468	0.04263	0.05505
	1.96467	0.06404	0.07656	0.04927	0.04597	0.04178	0.05424
	1.9644	0.06806	0.07462	0.04842	0.04302	0.04191	0.05358
	1.96413	0.06356	0.07259	0.04635	0.04276	0.04047	0.0522
	1.96386	0.06284	0.07271	0.0497	0.04164	0.03926	0.05406
	1.96359	0.06604	0.0709	0.04817	0.04381	0.04047	0.05143
	1.96332	0.06198	0.06981	0.04812	0.04232	0.04027	0.05169
	1.96305	0.06464	0.07105	0.04547	0.04198	0.03855	0.04957
	1.96278	0.0615	0.06844	0.04629	0.0407	0.03958	0.0515
	1.96251	0.06021	0.06685	0.04396	0.0398	0.03734	0.0503
	1.96224	0.061	0.06903	0.04599	0.03863	0.03816	0.0506
	1.96197	0.05753	0.06772	0.04414	0.03871	0.03761	0.04876
	1.9617	0.06161	0.06846	0.04237	0.0397	0.03595	0.04883
	1.96143	0.06105	0.06787	0.04256	0.0383	0.03702	0.04704
	1.96116	0.06175	0.06572	0.0424	0.03859	0.03608	0.04917
	1.96089	0.05984	0.06409	0.04293	0.03782	0.03628	0.04685
	1.96062	0.0555	0.06573	0.04286	0.03766	0.03517	0.04803
	1.96035	0.05439	0.06147	0.04133	0.03621	0.03495	0.04722
	1.96008	0.05811	0.06126	0.04136	0.0373	0.03324	0.04676
	1.95981	0.05317	0.06532	0.04205	0.03634	0.03428	0.04624
	1.95954	0.0557	0.06237	0.04041	0.03394	0.03498	0.04722
	1.95927	0.05209	0.06113	0.04123	0.03499	0.03296	0.04424
	1.959	0.05284	0.0628	0.04089	0.03509	0.03393	0.04465
	1.95873	0.05216	0.06252	0.03928	0.03431	0.03459	0.04572
	1.95847	0.05568	0.06346	0.03995	0.03457	0.03365	0.04478
	1.9582	0.05199	0.06322	0.03929	0.0331	0.03251	0.04444
	1.95793	0.05128	0.06558	0.04028	0.03366	0.03251	0.04379
	1.95766	0.04973	0.06784	0.04002	0.03322	0.03058	0.04278
	1.95739	0.05095	0.06817	0.03935	0.0309	0.03247	0.04382
	1.95712	0.05368	0.06885	0.04149	0.03213	0.03083	0.04185
	1.95685	0.05341	0.07064	0.04113	0.03209	0.03102	0.04127
	1.95659	0.05454	0.0688	0.03908	0.03218	0.03011	0.0414
	1.95632	0.05659	0.06784	0.04032	0.03014	0.02999	0.04141
	1.95605	0.05708	0.06789	0.04007	0.03176	0.03104	0.0408
	1.95578	0.05741	0.06557	0.03997	0.03149	0.02929	0.0389
	1.95551	0.05763	0.06487	0.04082	0.03127	0.03016	0.0398
	1.95525	0.05761	0.06319	0.04048	0.03002	0.02983	0.03972
	1.95498	0.05345	0.06242	0.03995	0.03042	0.02881	0.03879
	1.95471	0.05477	0.06058	0.03944	0.02848	0.02819	0.03902
	1.95444	0.05368	0.06043	0.04048	0.02854	0.02574	0.03753
	1.95417	0.05444	0.0599	0.0382	0.02868	0.02915	0.0379
	1.95391	0.04806	0.05803	0.0397	0.02964	0.02607	0.0378
	1.95364	0.05042	0.05671	0.03956	0.03036	0.02699	0.03819
	1.95337	0.04931	0.05542	0.03646	0.02868	0.02588	0.03723
	1.9531	0.04832	0.05157	0.03787	0.02875	0.02666	0.03618
	1.95284	0.0469	0.05328	0.0375	0.02884	0.02601	0.03615
	1.95257	0.04695	0.05151	0.03647	0.02862	0.02628	0.03632
	1.9523	0.04325	0.05247	0.03575	0.02798	0.02586	0.03606
	1.95204	0.04498	0.05115	0.03553	0.0281	0.02566	0.03521
	1.95177	0.04593	0.04884	0.03504	0.02851	0.0258	0.03465
	1.9515	0.04095	0.04935	0.03512	0.02735	0.02498	0.03513
	1.95124	0.04275	0.04555	0.03354	0.02726	0.02635	0.03467
	1.95097	0.04308	0.04501	0.03334	0.02785	0.02577	0.03454
	1.9507	0.04422	0.04649	0.03475	0.02763	0.02503	0.03525
	1.95044	0.04019	0.04717	0.03342	0.02699	0.02466	0.03317
	1.95017	0.04206	0.0453	0.0315	0.02723	0.02349	0.03253
	1.9499	0.04021	0.04493	0.03317	0.02753	0.02479	0.03352
	1.94964	0.0386	0.04745	0.03165	0.02791	0.02419	0.03227
	1.94937	0.04148	0.04566	0.03204	0.02675	0.0242	0.03279
	1.9491	0.0394	0.04637	0.03277	0.02669	0.02246	0.03238
	1.94884	0.03875	0.04495	0.03242	0.02661	0.02126	0.03328
	1.94857	0.03976	0.04388	0.03095	0.02735	0.02207	0.03219
	1.94831	0.0386	0.04635	0.03192	0.02564	0.02243	0.03132
	1.94804	0.03796	0.04398	0.02958	0.0278	0.02205	0.03022
	1.94777	0.0323	0.04105	0.03123	0.02482	0.02192	0.0303
	1.94751	0.03513	0.04262	0.02968	0.02583	0.02247	0.03071
	1.94724	0.03835	0.04119	0.02901	0.02587	0.02261	0.03126
	1.94698	0.03325	0.04092	0.02888	0.02521	0.02222	0.03046
	1.94671	0.03483	0.0404	0.02818	0.02516	0.02218	0.02967
	1.94645	0.03569	0.03947	0.02794	0.02508	0.02148	0.02967
	1.94618	0.03341	0.0392	0.02653	0.02427	0.02074	0.03018
	1.94591	0.03678	0.03931	0.02818	0.02371	0.02236	0.02939
	1.94565	0.0343	0.03819	0.02697	0.02207	0.02088	0.02825
	1.94538	0.0373	0.03899	0.02668	0.02282	0.02135	0.02901
	1.94512	0.03614	0.03734	0.02564	0.02464	0.02112	0.02775
	1.94485	0.03832	0.03676	0.0273	0.0231	0.02118	0.02844
	1.94459	0.03943	0.03825	0.02534	0.02215	0.02038	0.03314
	1.94432	0.04012	0.0381	0.0256	0.02259	0.01989	0.03328
	1.94406	0.03958	0.03633	0.02697	0.02323	0.01944	0.03329
	1.94379	0.0407	0.03508	0.02585	0.02093	0.01981	0.03131
	1.94353	0.04196	0.03442	0.02512	0.02174	0.0196	0.03366
	1.94327	0.0408	0.03398	0.02541	0.02246	0.02062	0.03401
	1.943	0.03969	0.03515	0.02553	0.02166	0.02065	0.03331
	1.94274	0.03703	0.03458	0.02529	0.01998	0.01927	0.03268
	1.94247	0.03698	0.03623	0.02531	0.0201	0.01874	0.03671
	1.94221	0.03749	0.03476	0.02458	0.02091	0.01915	0.02957
	1.94194	0.03774	0.03596	0.02633	0.02035	0.01871	0.02917
	1.94168	0.03528	0.03395	0.02455	0.01931	0.01954	0.03069
	1.94142	0.03688	0.03603	0.02452	0.02121	0.01911	0.03343
	1.94115	0.03908	0.0369	0.02468	0.01956	0.0191	0.02918
	1.94089	0.03551	0.03427	0.0252	0.01958	0.01904	0.03023
	1.94062	0.03313	0.03473	0.02441	0.0196	0.01925	0.03202
	1.94036	0.03473	0.03305	0.02431	0.01875	0.01746	0.03363
	1.9401	0.03374	0.03397	0.02306	0.01794	0.01816	0.0314
	1.93983	0.03442	0.03339	0.02393	0.01815	0.01694	0.03372
	1.93957	0.03174	0.0343	0.02323	0.01754	0.01747	0.02761
	1.93931	0.03291	0.03451	0.02302	0.01966	0.0176	0.02494
	1.93904	0.03042	0.03417	0.02286	0.01934	0.0177	0.02444
	1.93878	0.03144	0.03283	0.02514	0.01789	0.01812	0.02454
	1.93852	0.03007	0.03288	0.02235	0.01768	0.01674	0.02463
	1.93825	0.03088	0.03283	0.02473	0.01747	0.01653	0.02411
	1.93799	0.02994	0.03366	0.02216	0.01835	0.01713	0.02344
	1.93773	0.02885	0.03411	0.02282	0.01682	0.01684	0.02414
	1.93746	0.03085	0.03447	0.02354	0.01694	0.01579	0.02308
	1.9372	0.02933	0.03379	0.02464	0.01653	0.01713	0.02342
	1.93694	0.03161	0.03303	0.02328	0.01707	0.01743	0.02316
	1.93667	0.02834	0.03448	0.02368	0.01623	0.01629	0.02394
	1.93641	0.02976	0.03421	0.02161	0.0167	0.0162	0.02433
	1.93615	0.03118	0.03645	0.02244	0.01532	0.01612	0.02455
	1.93589	0.02708	0.03401	0.02192	0.01745	0.01723	0.02248
	1.93562	0.02938	0.03485	0.02105	0.01617	0.0164	0.02226
	1.93536	0.02579	0.03433	0.02273	0.01574	0.01413	0.02262
	1.9351	0.02729	0.03484	0.0227	0.01586	0.01525	0.02204
	1.93484	0.02566	0.03604	0.02277	0.0154	0.01425	0.02266
	1.93458	0.02455	0.0354	0.02279	0.01579	0.01556	0.02242
	1.93431	0.02381	0.03643	0.02245	0.01538	0.01548	0.02216
	1.93405	0.02346	0.03609	0.02247	0.01562	0.01469	0.02268
	1.93379	0.02369	0.03458	0.02146	0.016	0.01487	0.01982
	1.93353	0.02138	0.03561	0.02049	0.01607	0.01555	0.02191
	1.93327	0.02195	0.03461	0.02105	0.0155	0.01474	0.02178
	1.933	0.02035	0.03372	0.02094	0.01469	0.01415	0.02096
	1.93274	0.02083	0.0329	0.02077	0.0157	0.0156	0.0208
	1.93248	0.02237	0.03246	0.02073	0.01481	0.01476	0.02087
	1.93222	0.02063	0.03121	0.0201	0.01535	0.0148	0.02157
	1.93196	0.01985	0.0313	0.01928	0.01455	0.01469	0.02022
	1.9317	0.02149	0.03051	0.01955	0.01504	0.01472	0.02022
	1.93143	0.02075	0.0295	0.01833	0.01458	0.01464	0.01872
	1.93117	0.01967	0.0292	0.01757	0.01447	0.01384	0.01978
	1.93091	0.01579	0.02806	0.01944	0.01517	0.01334	0.02074
	1.93065	0.01863	0.02821	0.01947	0.01457	0.01401	0.02037
	1.93039	0.01999	0.02662	0.01974	0.01514	0.01298	0.01908
	1.93013	0.01911	0.02681	0.01872	0.0136	0.01379	0.01981
	1.92987	0.0166	0.0268	0.01855	0.01451	0.01408	0.01906
	1.92961	0.01776	0.02529	0.01876	0.01439	0.01309	0.0192
	1.92935	0.01777	0.02617	0.01716	0.01307	0.01278	0.01987
	1.92909	0.01698	0.02542	0.01781	0.01447	0.0142	0.0189
	1.92883	0.01623	0.0245	0.01789	0.01345	0.01361	0.01941
	1.92857	0.01757	0.02321	0.01673	0.0139	0.01301	0.0187
	1.9283	0.01587	0.02389	0.01549	0.01362	0.01301	0.01886
	1.92804	0.01832	0.02385	0.01785	0.01344	0.01249	0.01819
	1.92778	0.01519	0.0225	0.01578	0.01335	0.0134	0.02037
	1.92752	0.01653	0.0231	0.01761	0.01306	0.01335	0.01924
	1.92726	0.01635	0.0221	0.01628	0.01228	0.01322	0.01805
	1.927	0.01602	0.02187	0.01415	0.01392	0.0146	0.01807
	1.92674	0.01417	0.02239	0.01619	0.01261	0.0127	0.01839
	1.92648	0.01896	0.02134	0.01549	0.01204	0.01253	0.01812
	1.92622	0.01485	0.02231	0.01537	0.01237	0.01276	0.01794
	1.92596	0.01488	0.02144	0.01587	0.01214	0.01225	0.01814
	1.9257	0.0163	0.02043	0.0151	0.01282	0.01295	0.01728
	1.92544	0.01508	0.02039	0.0152	0.0123	0.01198	0.01752
	1.92519	0.01602	0.02138	0.01514	0.01166	0.01301	0.01862
	1.92493	0.01532	0.02007	0.01482	0.01091	0.01172	0.01668
	1.92467	0.01354	0.02169	0.0147	0.01186	0.01064	0.01807
	1.92441	0.01584	0.02218	0.01416	0.01085	0.01197	0.018
	1.92415	0.01341	0.02035	0.01516	0.01239	0.0118	0.01784
	1.92389	0.01592	0.02191	0.01514	0.01068	0.01203	0.01712
	1.92363	0.01483	0.0185	0.01354	0.01133	0.01145	0.01747
	1.92337	0.01304	0.0189	0.01501	0.01174	0.01144	0.01673
	1.92311	0.01635	0.01911	0.0152	0.01001	0.01219	0.01711
	1.92285	0.01218	0.01984	0.01398	0.01085	0.01125	0.01768
	1.92259	0.01433	0.01948	0.01546	0.01168	0.01061	0.01577
	1.92233	0.01346	0.01905	0.01428	0.01124	0.01209	0.01654
	1.92208	0.01544	0.0196	0.01407	0.01034	0.01159	0.0164
	1.92182	0.01448	0.01865	0.01335	0.01152	0.01112	0.01641
	1.92156	0.01625	0.01894	0.01333	0.00982	0.01047	0.01689
	1.9213	0.01167	0.01812	0.01474	0.01016	0.01086	0.01582
	1.92104	0.01354	0.01792	0.013	0.01075	0.01095	0.01657
	1.92078	0.01337	0.01774	0.013	0.01154	0.00984	0.01641
	1.92052	0.01327	0.01944	0.01333	0.0098	0.00999	0.01484
	1.92027	0.01377	0.01845	0.01301	0.01037	0.01058	0.01536
	1.92001	0.01113	0.01811	0.01179	0.01004	0.01074	0.01414
	1.91975	0.01448	0.01821	0.01339	0.01011	0.01085	0.01633
	1.91949	0.01407	0.0176	0.01102	0.01119	0.01036	0.01647
	1.91923	0.012	0.01712	0.01264	0.00998	0.0102	0.01589
	1.91898	0.01314	0.0168	0.01346	0.01093	0.01031	0.01504
	1.91872	0.01427	0.01873	0.01189	0.00928	0.00971	0.01432
	1.91846	0.01113	0.01704	0.01258	0.00921	0.00894	0.01381
	1.9182	0.01324	0.01706	0.01321	0.0097	0.00946	0.01548
	1.91795	0.01303	0.01829	0.01192	0.00943	0.01036	0.01516
	1.91769	0.01101	0.01824	0.01143	0.00819	0.00996	0.01473
	1.91743	0.01318	0.01595	0.01294	0.00939	0.00835	0.01602
	1.91717	0.01503	0.01757	0.01225	0.01002	0.00971	0.01495
	1.91692	0.01278	0.01566	0.01222	0.00949	0.0089	0.0146
	1.91666	0.01174	0.01634	0.01157	0.01002	0.00959	0.01374
	1.9164	0.01357	0.01683	0.01149	0.009	0.00992	0.01511
	1.91614	0.01253	0.01668	0.01125	0.00954	0.00918	0.01526
	1.91589	0.01291	0.01613	0.01121	0.009	0.00921	0.01597
	1.91563	0.01134	0.01562	0.01254	0.00992	0.0096	0.01385
	1.91537	0.01129	0.01626	0.01133	0.00917	0.00851	0.01483
	1.91512	0.01233	0.01688	0.01028	0.00948	0.00869	0.01553
	1.91486	0.01248	0.01664	0.01181	0.00949	0.00888	0.0151
	1.9146	0.01076	0.01722	0.01131	0.00889	0.00863	0.01413
	1.91435	0.01194	0.01675	0.01229	0.00917	0.00878	0.01533
	1.91409	0.01152	0.01495	0.01283	0.00872	0.00973	0.01477
	1.91383	0.01199	0.01642	0.01263	0.00884	0.00796	0.01413
	1.91358	0.0103	0.01616	0.0106	0.00824	0.00883	0.0147
	1.91332	0.01043	0.01632	0.01183	0.00852	0.00836	0.01528
	1.91307	0.01139	0.01645	0.01106	0.00945	0.00823	0.01361
	1.91281	0.01151	0.0166	0.01187	0.00945	0.00904	0.01411
	1.91255	0.01109	0.01652	0.01108	0.00862	0.0087	0.01417
	1.9123	0.01033	0.01618	0.01158	0.00891	0.00815	0.01386
	1.91204	0.01157	0.01603	0.01115	0.00927	0.00881	0.01328
	1.91179	0.01023	0.0151	0.01144	0.00913	0.00841	0.01441
	1.91153	0.0107	0.01492	0.01122	0.0086	0.00746	0.01339
	1.91127	0.01213	0.016	0.01038	0.00883	0.00857	0.0142
	1.91102	0.00936	0.01601	0.01106	0.0083	0.00846	0.01421
	1.91076	0.0107	0.01631	0.01058	0.00827	0.00797	0.01383
	1.91051	0.01118	0.01616	0.01076	0.00741	0.0082	0.01372
	1.91025	0.0123	0.01596	0.0116	0.00862	0.00845	0.01362
	1.91	0.01076	0.01629	0.01043	0.00806	0.00849	0.01298
	1.90974	0.01003	0.0139	0.01026	0.00826	0.00812	0.01428
	1.90949	0.01058	0.01546	0.01138	0.00844	0.00783	0.01352
	1.90923	0.01008	0.01686	0.01092	0.00893	0.00793	0.01326
	1.90898	0.00995	0.01486	0.01126	0.0084	0.00866	0.01413
	1.90872	0.00937	0.01504	0.01104	0.00861	0.00768	0.01313
	1.90847	0.00994	0.01519	0.00978	0.00708	0.00802	0.01245
	1.90821	0.0104	0.0149	0.01022	0.00856	0.00836	0.01274
	1.90796	0.01008	0.01438	0.00972	0.00876	0.00622	0.01279
	1.9077	0.00939	0.0137	0.01064	0.00817	0.01052	0.01181
	1.90745	0.00891	0.01467	0.01028	0.00911	0.01059	0.01223
	1.90719	0.00962	0.01523	0.01032	0.00794	0.00868	0.01245
	1.90694	0.00911	0.01356	0.01071	0.00842	0.00659	0.01293
	1.90668	0.00807	0.01501	0.01	0.00859	0.00638	0.01332
	1.90643	0.01007	0.01331	0.01091	0.00907	0.00917	0.01123
	1.90617	0.01018	0.01494	0.01013	0.00866	0.00834	0.01293
	1.90592	0.00891	0.01376	0.00992	0.00832	0.0081	0.01235
	1.90567	0.00979	0.0156	0.01051	0.00832	0.00806	0.01205
	1.90541	0.008	0.01427	0.0097	0.0085	0.00799	0.01185
	1.90516	0.01073	0.01362	0.01034	0.00865	0.00715	0.01221
	1.9049	0.00881	0.01325	0.01117	0.00846	0.00758	0.01226
	1.90465	0.01374	0.01362	0.01051	0.00743	0.00749	0.01192
	1.9044	0.0082	0.01343	0.01171	0.00792	0.0076	0.01228
	1.90414	0.00676	0.01374	0.00842	0.00835	0.00732	0.01204
	1.90389	0.00985	0.01427	0.00996	0.00958	0.00629	0.01203
	1.90363	0.0102	0.01364	0.01096	0.00875	0.00714	0.01284
	1.90338	0.01223	0.01389	0.00979	0.00809	0.00684	0.01228
	1.90313	0.01089	0.01447	0.00858	0.00879	0.00664	0.01276
	1.90287	0.00856	0.01281	0.01019	0.00798	0.00723	0.01159
	1.90262	0.00921	0.01302	0.00887	0.00767	0.00752	0.01123
	1.90237	0.00941	0.01345	0.00962	0.00727	0.00709	0.01154
	1.90211	0.01022	0.01347	0.01005	0.00622	0.00777	0.01235
	1.90186	0.01141	0.01318	0.01021	0.00896	0.00707	0.01226
	1.90161	0.00691	0.01353	0.00906	0.0082	0.00594	0.01182
	1.90135	0.00913	0.01313	0.00876	0.00797	0.00548	0.01245
	1.9011	0.01015	0.01303	0.01078	0.00769	0.00699	0.0109
	1.90085	0.00838	0.01306	0.01036	0.00801	0.00676	0.01094
	1.9006	0.01256	0.01352	0.0095	0.00753	0.00688	0.01168
	1.90034	0.01157	0.01339	0.01012	0.00686	0.00623	0.0113
	1.90009	0.00957	0.01292	0.0092	0.00817	0.00691	0.01131
	1.89984	0.00985	0.01374	0.01011	0.00772	0.00647	0.01109
	1.89958	0.00808	0.01424	0.00963	0.00717	0.00632	0.01119
	1.89933	0.00767	0.01353	0.01151	0.0076	0.00626	0.0121
	1.89908	0.00866	0.0139	0.01027	0.00798	0.00713	0.01101
	1.89883	0.00916	0.01399	0.01182	0.00765	0.00632	0.01128
	1.89858	0.00924	0.01333	0.01017	0.00751	0.0073	0.01134
	1.89832	0.00974	0.01268	0.00976	0.00734	0.0071	0.01072
	1.89807	0.0083	0.01451	0.00996	0.00701	0.00631	0.01156
	1.89782	0.00794	0.01297	0.01025	0.00717	0.00668	0.01221
	1.89757	0.00851	0.01382	0.00959	0.00787	0.00524	0.01214
	1.89732	0.00936	0.01255	0.00828	0.00826	0.00639	0.01066
	1.89706	0.01005	0.01207	0.00976	0.00731	0.00698	0.01113
	1.89681	0.00706	0.0127	0.00967	0.00759	0.00687	0.01032
	1.89656	0.01051	0.01272	0.00835	0.00735	0.00587	0.01071
	1.89631	0.00795	0.01294	0.00988	0.00773	0.00563	0.01032
	1.89606	0.00777	0.01139	0.00973	0.00676	0.00771	0.01155
	1.8958	0.00894	0.01385	0.01025	0.00777	0.00628	0.01038
	1.89555	0.00838	0.01235	0.00972	0.00684	0.00682	0.01043
	1.8953	0.00734	0.01339	0.00813	0.0067	0.00734	0.0111
	1.89505	0.00717	0.01282	0.00805	0.00727	0.00592	0.01122
	1.8948	0.00937	0.01341	0.00955	0.00695	0.007	0.01044
	1.89455	0.0105	0.01323	0.00851	0.00701	0.00678	0.01156
	1.8943	0.01028	0.0132	0.00946	0.0071	0.00626	0.01106
	1.89405	0.00858	0.01206	0.00809	0.00735	0.00556	0.01162
	1.8938	0.00919	0.01384	0.00962	0.00691	0.00586	0.01036
	1.89354	0.00879	0.01233	0.00877	0.00616	0.00608	0.01036
	1.89329	0.0083	0.01306	0.00902	0.00791	0.0059	0.01064
	1.89304	0.00779	0.012	0.00857	0.00676	0.00655	0.01017
	1.89279	0.01083	0.01291	0.00821	0.00607	0.00706	0.01079
	1.89254	0.00937	0.01426	0.00861	0.00738	0.00645	0.01109
	1.89229	0.00975	0.01225	0.00851	0.00712	0.00557	0.01045
	1.89204	0.00813	0.01078	0.00895	0.00565	0.0061	0.01103
	1.89179	0.00779	0.01309	0.00854	0.00682	0.00545	0.00987
	1.89154	0.0063	0.01242	0.00787	0.00677	0.00595	0.01038
	1.89129	0.00853	0.01295	0.00838	0.00632	0.00653	0.0109
	1.89104	0.00751	0.01115	0.00764	0.00699	0.00652	0.01082
	1.89079	0.00922	0.01362	0.00885	0.00775	0.00683	0.01014
	1.89054	0.00889	0.01199	0.00885	0.0075	0.00636	0.01082
	1.89029	0.00775	0.00989	0.01024	0.00677	0.00609	0.01161
	1.89004	0.0065	0.01303	0.00746	0.0074	0.00598	0.0102
	1.88979	0.01013	0.012	0.01001	0.00713	0.00686	0.01027
	1.88954	0.00825	0.01205	0.00826	0.00695	0.00547	0.00976
	1.88929	0.00693	0.01183	0.0082	0.0069	0.00623	0.01029
	1.88904	0.0099	0.01051	0.00855	0.00648	0.00623	0.01025
	1.88879	0.00762	0.01257	0.00879	0.00656	0.00625	0.01046
	1.88854	0.00602	0.01047	0.00975	0.00623	0.00579	0.00994
	1.88829	0.00769	0.01136	0.0084	0.00719	0.00636	0.01113
	1.88804	0.00774	0.01248	0.00879	0.00687	0.00553	0.00997
	1.88779	0.00757	0.01165	0.00857	0.00638	0.0067	0.00988
	1.88754	0.00744	0.01218	0.00925	0.00724	0.00652	0.0101
	1.88729	0.00805	0.01126	0.00707	0.00574	0.00586	0.00955
	1.88704	0.00711	0.01179	0.00804	0.00753	0.00663	0.01045
	1.8868	0.00658	0.01176	0.00878	0.00747	0.00541	0.01092
	1.88655	0.00622	0.01226	0.00745	0.00624	0.0066	0.00991
	1.8863	0.00856	0.01148	0.00904	0.00632	0.00577	0.00964
	1.88605	0.00754	0.01122	0.00933	0.00715	0.00556	0.00985
	1.8858	0.01	0.01043	0.0083	0.00672	0.00519	0.00915
	1.88555	0.00673	0.01232	0.00856	0.00689	0.00597	0.00995
	1.8853	0.00866	0.01106	0.00796	0.00618	0.0059	0.00937
	1.88505	0.00891	0.01107	0.00765	0.0062	0.00607	0.00965
	1.88481	0.00736	0.0107	0.00885	0.00608	0.00576	0.00946
	1.88456	0.00536	0.01245	0.00795	0.00614	0.00605	0.00953
	1.88431	0.00876	0.01197	0.00799	0.00623	0.00561	0.00945
	1.88406	0.01065	0.01113	0.00753	0.00642	0.00584	0.01006
	1.88381	0.00709	0.01037	0.0093	0.00604	0.00611	0.01052

## Sheet: Fig. 3f
Fig. 3f		0.2d	7.9d
	2.40955	0.01718	0.01577
	2.40708	0.01955	0.01416
	2.40461	0.01879	0.01648
	2.40214	0.01771	0.01536
	2.39968	0.01652	0.01383
	2.39723	0.01699	0.01452
	2.39478	0.01752	0.01427
	2.39233	0.01727	0.01342
	2.38989	0.01587	0.01257
	2.38746	0.01704	0.01404
	2.38503	0.01518	0.01426
	2.38261	0.01451	0.01402
	2.38019	0.01624	0.01352
	2.37777	0.01509	0.01308
	2.37536	0.01498	0.01145
	2.37296	0.01486	0.01115
	2.37056	0.01486	0.00944
	2.36816	0.01346	0.01238
	2.36577	0.01388	0.01193
	2.36339	0.01328	0.01247
	2.361	0.01468	0.01263
	2.35863	0.01444	0.01106
	2.35626	0.01477	0.01086
	2.35389	0.01342	0.01171
	2.35153	0.01402	0.00982
	2.34917	0.0138	0.01126
	2.34682	0.01384	0.00938
	2.34447	0.01193	0.01003
	2.34213	0.01441	0.01072
	2.33979	0.01314	0.01142
	2.33746	0.01333	0.01066
	2.33513	0.01357	0.00948
	2.33281	0.01392	0.01033
	2.33049	0.01339	0.01012
	2.32817	0.01294	0.01162
	2.32586	0.01239	0.01139
	2.32355	0.01164	0.00973
	2.32125	0.01307	0.01068
	2.31896	0.01391	0.00961
	2.31666	0.01291	0.01092
	2.31438	0.01334	0.01009
	2.31209	0.01306	0.01201
	2.30982	0.01058	0.00963
	2.30754	0.01321	0.00977
	2.30527	0.01189	0.01057
	2.30301	0.01145	0.01049
	2.30075	0.01138	0.01094
	2.29849	0.01194	0.00959
	2.29624	0.01253	0.00974
	2.29399	0.01277	0.01021
	2.29175	0.01291	0.0089
	2.28951	0.01141	0.00906
	2.28727	0.0107	0.00892
	2.28504	0.01146	0.00854
	2.28282	0.01193	0.01017
	2.2806	0.01308	0.00993
	2.27838	0.01169	0.00957
	2.27617	0.01122	0.01002
	2.27396	0.01281	0.00954
	2.27176	0.01214	0.00899
	2.26956	0.01249	0.00851
	2.26736	0.0121	0.00841
	2.26517	0.01142	0.00863
	2.26298	0.01229	0.01046
	2.2608	0.01118	0.00927
	2.25862	0.01137	0.01033
	2.25645	0.01149	0.01027
	2.25428	0.01178	0.00898
	2.25211	0.01207	0.00986
	2.24995	0.01131	0.01053
	2.24779	0.01048	0.00958
	2.24564	0.01263	0.011
	2.24349	0.01082	0.00865
	2.24134	0.01284	0.00999
	2.2392	0.01118	0.00923
	2.23706	0.01183	0.00901
	2.23493	0.01107	0.00874
	2.2328	0.01192	0.01016
	2.23068	0.01181	0.00895
	2.22856	0.01129	0.00992
	2.22644	0.0116	0.01022
	2.22433	0.01128	0.00977
	2.22222	0.01123	0.00809
	2.22011	0.01269	0.01035
	2.21801	0.01259	0.00934
	2.21591	0.01258	0.00984
	2.21382	0.01196	0.00999
	2.21173	0.01258	0.00981
	2.20965	0.01134	0.0091
	2.20757	0.0127	0.01049
	2.20549	0.01246	0.00962
	2.20342	0.01273	0.00969
	2.20135	0.01204	0.00994
	2.19928	0.01205	0.01146
	2.19722	0.01382	0.01141
	2.19516	0.01253	0.01022
	2.19311	0.01376	0.0102
	2.19106	0.01384	0.00986
	2.18901	0.01294	0.01058
	2.18697	0.01333	0.00915
	2.18493	0.01254	0.00929
	2.1829	0.0114	0.0117
	2.18086	0.01284	0.01047
	2.17884	0.01408	0.01134
	2.17681	0.0143	0.01198
	2.17479	0.01301	0.01186
	2.17278	0.01411	0.01092
	2.17077	0.01431	0.01183
	2.16876	0.01419	0.01062
	2.16675	0.01391	0.01303
	2.16475	0.01405	0.01215
	2.16275	0.01532	0.01285
	2.16076	0.01563	0.01201
	2.15877	0.01429	0.01294
	2.15678	0.01531	0.01335
	2.1548	0.01542	0.01339
	2.15282	0.01634	0.01448
	2.15085	0.01646	0.01487
	2.14887	0.01642	0.01536
	2.14691	0.01567	0.01435
	2.14494	0.01781	0.01593
	2.14298	0.01684	0.01627
	2.14102	0.01804	0.01534
	2.13907	0.01733	0.01657
	2.13712	0.01801	0.01808
	2.13517	0.01931	0.01713
	2.13323	0.02041	0.01817
	2.13129	0.01986	0.01827
	2.12935	0.02077	0.01923
	2.12742	0.02095	0.01982
	2.12549	0.02167	0.02117
	2.12357	0.02204	0.02209
	2.12164	0.02299	0.02238
	2.11973	0.02439	0.02278
	2.11781	0.02476	0.02476
	2.1159	0.02543	0.02454
	2.11399	0.02579	0.02301
	2.11209	0.02774	0.02432
	2.11018	0.02637	0.02454
	2.10829	0.02618	0.02577
	2.10639	0.02715	0.02721
	2.1045	0.02777	0.02654
	2.10261	0.02876	0.0274
	2.10073	0.02878	0.02647
	2.09885	0.02887	0.02848
	2.09697	0.03038	0.0291
	2.0951	0.03113	0.02846
	2.09322	0.03103	0.02877
	2.09136	0.0328	0.02982
	2.08949	0.0338	0.02995
	2.08763	0.03476	0.03098
	2.08577	0.03516	0.03027
	2.08392	0.03645	0.0301
	2.08207	0.03763	0.03061
	2.08022	0.03961	0.03032
	2.07838	0.03993	0.03023
	2.07654	0.04033	0.02826
	2.0747	0.04044	0.03011
	2.07286	0.03877	0.02969
	2.07103	0.03797	0.02892
	2.0692	0.03816	0.02741
	2.06738	0.03648	0.02702
	2.06556	0.03479	0.0268
	2.06374	0.03427	0.0263
	2.06192	0.0348	0.02599
	2.06011	0.03555	0.02487
	2.0583	0.03665	0.02401
	2.0565	0.03993	0.02482
	2.05469	0.04324	0.02369
	2.05289	0.04625	0.02232
	2.0511	0.05009	0.02113
	2.0493	0.0527	0.02142
	2.04751	0.0529	0.01918
	2.04573	0.05172	0.01838
	2.04394	0.04896	0.01642
	2.04216	0.04432	0.01583
	2.04039	0.03975	0.01387
	2.03861	0.0337	0.01393
	2.03684	0.0295	0.01288
	2.03507	0.02391	0.01138
	2.03331	0.01992	0.01015
	2.03154	0.01546	0.00958
	2.02978	0.01425	0.00918
	2.02803	0.01149	0.00885
	2.02628	0.01055	0.0074
	2.02453	0.0095	0.00726
	2.02278	0.00826	0.00618
	2.02103	0.00736	0.00647
	2.01929	0.0076	0.00611
	2.01756	0.00691	0.00552
	2.01582	0.00669	0.00501
	2.01409	0.00677	0.00481
	2.01236	0.00554	0.00503
	2.01063	0.00559	0.0045
	2.00891	0.00502	0.00412
	2.00719	0.00534	0.00444
	2.00547	0.00398	0.0038
	2.00376	0.00457	0.00432
	2.00205	0.00534	0.00506
	2.00034	0.00513	0.00381
	1.99863	0.00461	0.00399
	1.99693	0.0034	0.00446
	1.99523	0.00252	0.00298
	1.99353	0.00425	0.00317
	1.99184	0.00377	0.00332
	1.99015	0.00401	0.00421
	1.98846	0.00277	0.00305
	1.98678	0.00346	0.00441
	1.98509	0.0036	0.00318
	1.98341	0.00219	0.00307
	1.98174	0.00438	0.00368
	1.98006	0.00347	0.00345
	1.97839	0.00218	0.00258
	1.97672	0.00349	0.00391
	1.97506	0.00364	0.00408
	1.9734	0.00357	0.00257
	1.97174	0.00331	0.00313
	1.97008	0.00413	0.00271
	1.96843	0.00367	0.00271
	1.96677	0.00354	0.0042
	1.96512	0.00238	0.0031
	1.96348	0.00298	0.00336
	1.96184	0.00282	0.00335
	1.9602	0.0029	0.00339
	1.95856	0.00383	0.00282
	1.95692	0.00236	0.00341
	1.95529	0.00345	0.00261
	1.95366	0.00221	0.00243
	1.95203	0.00192	0.00287
	1.95041	0.0024	0.00422
	1.94879	0.00317	0.00281
	1.94717	0.00337	0.0029
	1.94555	0.00277	0.00286
	1.94394	0.00268	0.00243
	1.94233	0.00313	0.00307
	1.94072	0.00213	0.00335
	1.93912	0.00333	0.00224
	1.93751	0.00335	0.00318
	1.93591	0.00314	0.00291
	1.93432	0.00294	0.00261
	1.93272	0.00263	0.00301
	1.93113	0.00241	0.00227
	1.92954	0.00172	0.0031
	1.92795	0.00284	0.00309
	1.92637	0.00213	0.00249
	1.92479	0.00195	0.00347
	1.92321	0.0025	0.00237
	1.92163	0.00298	0.00291
	1.92006	0.0024	0.00297
	1.91849	0.00302	0.00282
	1.91692	0.0025	0.00198
	1.91535	0.00275	0.00288
	1.91379	0.00377	0.00279
	1.91223	0.00298	0.00308
	1.91067	0.00275	0.00321
	1.90911	0.00263	0.00206
	1.90756	0.00253	0.0039
	1.90601	0.00213	0.00313
	1.90446	0.00318	0.00287
	1.90291	0.00227	0.00244
	1.90137	0.00233	0.00181
	1.89983	0.0028	0.00293
	1.89829	0.00217	0.00242
	1.89676	0.00311	0.0025
	1.89522	0.00228	0.00328
	1.89369	0.00168	0.00228
	1.89216	0.00285	0.0028
	1.89064	0.0017	0.00277
	1.88911	0.00214	0.00254
	1.88759	0.00233	0.00242
	1.88607	0.002	0.00272
	1.88456	0.0028	0.00218
	1.88304	0.00183	0.00263
	1.88153	0.00177	0.00223
	1.88002	0.00243	0.00297
	1.87852	0.00184	0.00255
	1.87701	0.00148	0.00251
	1.87551	0.00212	0.00249
	1.87401	0.00241	0.00281
	1.87252	0.00171	0.0028
	1.87102	0.00204	0.00322
	1.86953	0.00212	0.00261
	1.86804	0.00255	0.00264
	1.86655	0.00172	0.00254
	1.86507	0.00251	0.00189
	1.86359	0.00211	0.00254
	1.86211	0.00122	0.00306
	1.86063	0.00179	0.00202
	1.85915	0.00285	0.00244
	1.85768	0.00174	0.00249
	1.85621	0.00187	0.00303
	1.85474	0.00294	0.00188
	1.85327	0.00249	0.00248
	1.85181	0.00179	0.00237
	1.85035	0.00192	0.00177
	1.84889	0.0021	0.00201
	1.84743	0.00174	0.00249
	1.84598	0.0022	0.00206
	1.84453	0.00197	0.00348
	1.84307	0.00236	0.00252
	1.84163	0.00234	0.00223
	1.84018	0.00262	0.00219
	1.83874	0.00192	0.00212
	1.8373	0.00212	0.00214
	1.83586	0.00199	0.00243
	1.83442	0.00268	0.00209
	1.83299	0.0024	0.00215
	1.83156	0.00171	0.00207
	1.83013	0.0018	0.00222
	1.8287	0.00108	0.00303
	1.82727	0.00194	0.00242
	1.82585	0.00208	0.00175
	1.82443	0.00234	0.00271
	1.82301	0.00239	0.00193
	1.82159	0.00185	0.0028
	1.82018	0.00163	0.00316
	1.81877	0.00177	0.00219
	1.81736	0.00171	0.0024
	1.81595	0.00126	0.00186
	1.81455	0.00227	0.00217
	1.81314	0.00182	0.0022
	1.81174	0.00187	0.00217
	1.81034	0.00157	0.00215
	1.80895	0.00217	0.00252
	1.80755	0.00184	0.00238
	1.80616	0.00196	0.00224
	1.80477	0.00228	0.00243
	1.80338	0.00222	0.00198
	1.80199	0.00254	0.00207
	1.80061	0.00199	0.00238

## Sheet: Fig. 3g
Fig. 3g
	Twist Angle	Peak Energy
	(deg)	eV
		mX1	mX2
	0.2	2.0473	2.0748
	1	2.0471	2.0769
	1.7	2.0604	2.0859
	6.2	2.0683	--
	7.9	2.0635	--

## Sheet: Fig. 4a
Fig. 4a	Q, nm^(-1)
	-0.24144	-9.64713	-9.64122	-2.43373	5.31956	5.38422	13.7099	14.2361	14.3009	18.8421	20.737	24.3314	24.4468	25.3549	26.3807	26.3871		0.04329	-38.905
	-0.23901	-9.6917	-9.59682	-2.43425	5.26249	5.43962	13.7131	14.1855	14.3453	18.8436	20.7347	24.2174	24.5497	25.3656	26.2791	26.4939		0.04332	-38.8939
	-0.23658	-9.74146	-9.54694	-2.43468	5.20639	5.49326	13.7191	14.1221	14.3992	18.8464	20.7298	24.0942	24.6536	25.3871	26.1831	26.6054		0.04335	-38.8828
	-0.23416	-9.79067	-9.49734	-2.43502	5.15132	5.54508	13.7279	14.0559	14.4523	18.8505	20.722	23.9654	24.7586	25.4152	26.0954	26.7198		0.04338	-38.8717
	-0.23173	-9.83931	-9.44809	-2.43527	5.09729	5.59503	13.7395	13.9881	14.5036	18.8559	20.711	23.8337	24.8645	25.446	26.0176	26.837		0.04341	-38.8606
	-0.2293	-9.88736	-9.39925	-2.43542	5.04435	5.64304	13.7536	13.9194	14.5527	18.8628	20.6963	23.7012	24.9713	25.4755	25.9524	26.9568		0.04344	-38.8494
	-0.22688	-9.93481	-9.35087	-2.43548	4.99252	5.68908	13.7681	13.852	14.5994	18.8712	20.6777	23.5691	25.0788	25.4986	25.9039	27.0794		0.04347	-38.8383
	-0.22445	-9.98164	-9.30303	-2.43545	4.94184	5.73309	13.7584	13.8107	14.6434	18.881	20.6548	23.4387	25.1871	25.5093	25.8775	27.2044		0.04351	-38.8272
	-0.22202	-10.0279	-9.25579	-2.43531	4.89234	5.77506	13.6948	13.8253	14.6847	18.8923	20.6271	23.3108	25.2959	25.504	25.8765	27.3318		0.04354	-38.8161
	-0.2196	-10.0734	-9.20919	-2.43507	4.84406	5.81495	13.6221	13.8511	14.723	18.905	20.5944	23.1862	25.4047	25.4857	25.8983	27.4615		0.04357	-38.805
	-0.21717	-10.1183	-9.16331	-2.43472	4.79701	5.85275	13.5473	13.8811	14.7584	18.9193	20.5562	23.0654	25.4556	25.5183	25.9365	27.5934		0.0436	-38.7939
	-0.21475	-10.1626	-9.1182	-2.43428	4.75125	5.88844	13.4712	13.9148	14.7905	18.9351	20.5123	22.9492	25.4283	25.6279	25.9853	27.7273		0.04363	-38.7828
	-0.21232	-10.2061	-9.07393	-2.43372	4.7068	5.92202	13.3941	13.9517	14.8194	18.9523	20.4623	22.8381	25.4015	25.739	26.0411	27.8632		0.04366	-38.7717
	-0.20989	-10.249	-9.03055	-2.43306	4.66368	5.95349	13.3161	13.992	14.8448	18.971	20.406	22.7324	25.3782	25.8508	26.1017	28.0009		0.04369	-38.7605
	-0.20747	-10.2913	-8.98812	-2.43229	4.62194	5.98287	13.2373	14.0354	14.8668	18.9911	20.3434	22.6325	25.3597	25.9631	26.1659	28.1402		0.04372	-38.7494
	-0.20504	-10.3328	-8.94671	-2.43141	4.5816	6.01017	13.1579	14.082	14.885	19.0127	20.2742	22.5388	25.3467	26.0757	26.2329	28.281		0.04376	-38.7383
	-0.20261	-10.3736	-8.90637	-2.43042	4.5427	6.03541	13.0779	14.1318	14.8996	19.0357	20.1987	22.4513	25.3395	26.1888	26.3022	28.4231		0.04379	-38.7272
	-0.20019	-10.4138	-8.86716	-2.42932	4.50526	6.05863	12.9974	14.1847	14.9103	19.0601	20.1169	22.3701	25.3383	26.3022	26.3736	28.5662		0.04382	-38.7161
	-0.19776	-10.4532	-8.82915	-2.4281	4.46932	6.07985	12.9164	14.2407	14.917	19.0858	20.0291	22.2953	25.3432	26.4156	26.4469	28.7103		0.04385	-38.705
	-0.19533	-10.492	-8.79237	-2.42678	4.4349	6.09912	12.835	14.2996	14.9198	19.1129	19.9357	22.2268	25.3541	26.5196	26.5314	28.8549		0.04388	-38.6939
	-0.19291	-10.53	-8.7569	-2.42534	4.40203	6.11648	12.7532	14.3616	14.9184	19.1412	19.8371	22.1643	25.371	26.5968	26.6444	28.9998		0.04391	-38.6828
	-0.19048	-10.5674	-8.72279	-2.4238	4.37075	6.13199	12.6712	14.4266	14.913	19.1709	19.7337	22.1077	25.3938	26.6744	26.7584	29.1446		0.04395	-38.6716
	-0.18805	-10.6041	-8.6901	-2.42214	4.34107	6.1457	12.5889	14.4944	14.9034	19.2019	19.6259	22.0568	25.4224	26.7531	26.8726	29.2889		0.04398	-38.6605
	-0.18563	-10.64	-8.65886	-2.42037	4.31303	6.15765	12.5065	14.565	14.8895	19.2341	19.5144	22.0112	25.4566	26.8329	26.9867	29.432		0.04401	-38.6494
	-0.1832	-10.6753	-8.62915	-2.41848	4.28664	6.16792	12.424	14.6384	14.8715	19.2675	19.3995	21.9709	25.4962	26.9139	27.1006	29.5734		0.04404	-38.6383
	-0.18077	-10.7099	-8.601	-2.41649	4.26195	6.17657	12.3414	14.7146	14.8493	19.2817	19.3022	21.9354	25.5411	26.9958	27.2143	29.712		0.04407	-38.6272
	-0.17835	-10.7438	-8.57448	-2.41439	4.23895	6.18365	12.2588	14.7933	14.823	19.1615	19.3379	21.9047	25.5911	27.0787	27.3275	29.847		0.0441	-38.6161
	-0.17592	-10.777	-8.54961	-2.41218	4.21769	6.18924	12.1762	14.7922	14.8749	19.0392	19.3748	21.8784	25.6459	27.1625	27.4401	29.9768		0.04414	-38.605
	-0.17349	-10.8095	-8.52646	-2.40986	4.19817	6.19341	12.0938	14.7576	14.9587	18.9153	19.4129	21.8564	25.7054	27.2471	27.5518	30.1		0.04417	-38.5939
	-0.17107	-10.8413	-8.50507	-2.40744	4.18042	6.19622	12.0114	14.7189	15.0451	18.7899	19.452	21.8385	25.7695	27.3325	27.6625	30.2145		0.0442	-38.5827
	-0.16864	-10.8725	-8.48548	-2.40491	4.16446	6.19774	11.9292	14.6762	15.1339	18.6634	19.4922	21.8245	25.8379	27.4185	27.7719	30.3182		0.04423	-38.5716
	-0.16622	-10.903	-8.46772	-2.40228	4.15029	6.19804	11.8473	14.6297	15.225	18.5361	19.5335	21.8143	25.9104	27.5051	27.8795	30.4088		0.04426	-38.5605
	-0.16379	-10.9328	-8.45185	-2.39955	4.13793	6.19718	11.7656	14.5794	15.3184	18.4082	19.5758	21.8078	25.987	27.5922	27.985	30.4845		0.0443	-38.5494
	-0.16136	-10.962	-8.43789	-2.39672	4.1274	6.19524	11.6842	14.5255	15.414	18.2798	19.6191	21.8048	26.0674	27.6797	28.0879	30.5443		0.04433	-38.5383
	-0.15894	-10.9905	-8.42588	-2.3938	4.11869	6.19229	11.6031	14.4681	15.5118	18.1512	19.6635	21.8051	26.1514	27.7675	28.1876	30.5882		0.04436	-38.5272
	-0.15651	-11.0184	-8.41585	-2.39078	4.11182	6.18839	11.5224	14.4072	15.6117	18.0225	19.7088	21.8087	26.239	27.8555	28.2832	30.618		0.04439	-38.5161
	-0.15408	-11.0457	-8.40783	-2.38767	4.10679	6.1836	11.4421	14.3431	15.7135	17.8939	19.755	21.8154	26.3299	27.9434	28.374	30.6361		0.04442	-38.505
	-0.15166	-11.0723	-8.40186	-2.38447	4.10361	6.17799	11.3623	14.2759	15.8174	17.7654	19.8022	21.8251	26.4241	28.0311	28.4589	30.6461		0.04446	-38.4939
	-0.14923	-11.0983	-8.39794	-2.38118	4.10226	6.17162	11.2829	14.2058	15.9232	17.6372	19.8503	21.8377	26.5214	28.1185	28.5368	30.6516		0.04449	-38.4827
	-0.1468	-11.1236	-8.39611	-2.37781	4.10276	6.16456	11.2041	14.1328	16.0308	17.5094	19.8993	21.8531	26.6217	28.2052	28.6062	30.6561		0.04452	-38.4716
	-0.14438	-11.1484	-8.39639	-2.37436	4.10508	6.15686	11.1258	14.0572	16.1402	17.382	19.9492	21.8712	26.7248	28.2909	28.6661	30.663		0.04455	-38.4605
	-0.14195	-11.1725	-8.39879	-2.37084	4.10923	6.14857	11.0481	13.9791	16.2514	17.2552	20	21.8919	26.8307	28.3754	28.7149	30.675		0.04459	-38.4494
	-0.13952	-11.196	-8.40332	-2.36724	4.1152	6.13977	10.971	13.8986	16.3642	17.1289	20.0516	21.915	26.9392	28.4581	28.7516	30.6947		0.04462	-38.4383
	-0.1371	-11.219	-8.41001	-2.36357	4.12296	6.13049	10.8945	13.816	16.4787	17.0033	20.1041	21.9404	27.0503	28.5385	28.7755	30.7236		0.04465	-38.4272
	-0.13467	-11.2414	-8.41885	-2.35984	4.1325	6.1208	10.8187	13.7312	16.5949	16.8784	20.1573	21.9682	27.1637	28.616	28.7864	30.7629		0.04468	-38.4161
	-0.13224	-11.2632	-8.42986	-2.35605	4.1438	6.11073	10.7435	13.6446	16.7125	16.7543	20.2114	21.9981	27.2795	28.6897	28.7845	30.8128		0.04472	-38.4049
	-0.12982	-11.2844	-8.44304	-2.3522	4.15684	6.10035	10.6692	13.5562	16.631	16.8317	20.2663	22.0301	27.3974	28.7542	28.7751	30.8729		0.04475	-38.3938
	-0.12739	-11.305	-8.45839	-2.34829	4.17159	6.0897	10.5955	13.4662	16.5085	16.9523	20.322	22.064	27.5175	28.7421	28.8255	30.9289		0.04478	-38.3827
	-0.12496	-11.3252	-8.47591	-2.34434	4.18802	6.07881	10.5226	13.3746	16.387	17.0744	20.3784	22.0999	27.6395	28.7069	28.8825	30.8901		0.04481	-38.3716
	-0.12254	-11.3447	-8.4956	-2.34034	4.20611	6.06774	10.4506	13.2817	16.2664	17.1979	20.4356	22.1376	27.7632	28.6625	28.932	30.8528		0.04485	-38.3605
	-0.12011	-11.3637	-8.51745	-2.3363	4.22582	6.05652	10.3794	13.1875	16.1468	17.3227	20.4935	22.1771	27.8887	28.6105	28.9725	30.8254		0.04488	-38.3494
	-0.11769	-11.3822	-8.54146	-2.33223	4.24711	6.0452	10.309	13.0922	16.0282	17.4488	20.5522	22.2182	28.0155	28.552	29.003	30.8092		0.04491	-38.3383
	-0.11526	-11.4002	-8.56762	-2.32813	4.26994	6.0338	10.2395	12.9958	15.9107	17.5761	20.6116	22.261	28.1434	28.4881	29.0227	30.8052		0.04494	-38.3272
	-0.11283	-11.4177	-8.5959	-2.324	4.29427	6.02237	10.1709	12.8985	15.7942	17.7048	20.6717	22.3052	28.2719	28.4196	29.0316	30.8139		0.04498	-38.3161
	-0.11041	-11.4346	-8.62631	-2.31985	4.32005	6.01093	10.1033	12.8003	15.6789	17.8346	20.7324	22.351	28.3472	28.3999	29.0306	30.8353		0.04501	-38.3049
	-0.10798	-11.4511	-8.65883	-2.31569	4.34724	5.99953	10.0366	12.7015	15.5648	17.9656	20.7939	22.3982	28.2716	28.5252	29.0223	30.869		0.04504	-38.2938
	-0.10555	-11.467	-8.69343	-2.31151	4.37578	5.98818	9.97096	12.602	15.4519	18.0977	20.856	22.4467	28.1934	28.642	29.0134	30.914		0.04507	-38.2827
	-0.10313	-11.4825	-8.7301	-2.30733	4.40563	5.97692	9.90628	12.5019	15.3403	18.2309	20.9188	22.4966	28.1128	28.7337	29.0214	30.9691		0.04511	-38.2716
	-0.1007	-11.4975	-8.76882	-2.30315	4.43672	5.96577	9.84264	12.4013	15.23	18.3652	20.9822	22.5477	28.0303	28.7713	29.0765	31.0332		0.04514	-38.2605
	-0.09827	-11.512	-8.80956	-2.29898	4.46901	5.95476	9.78006	12.3003	15.121	18.5006	21.0462	22.6	27.9463	28.7556	29.1792	31.1048		0.04517	-38.2494
	-0.09585	-11.526	-8.85231	-2.29482	4.50242	5.9439	9.71857	12.199	15.0134	18.637	21.1109	22.6535	27.8609	28.7126	29.3046	31.1829		0.04521	-38.2383
	-0.09342	-11.5396	-8.89704	-2.29067	4.53689	5.93323	9.65818	12.0974	14.9072	18.7743	21.1761	22.7081	27.7743	28.6562	29.4396	31.2665		0.04524	-38.2272
	-0.09099	-11.5528	-8.94372	-2.28654	4.57235	5.92275	9.59893	11.9955	14.8025	18.9127	21.242	22.7638	27.6869	28.5918	29.5795	31.3545		0.04527	-38.2161
	-0.08857	-11.5655	-8.99233	-2.28245	4.60875	5.9125	9.54084	11.8935	14.6994	19.0519	21.3084	22.8206	27.5987	28.522	29.7224	31.4463		0.04531	-38.2049
	-0.08614	-11.5778	-9.04284	-2.27838	4.646	5.90248	9.48393	11.7914	14.5978	19.1921	21.3754	22.8784	27.5099	28.4482	29.8676	31.3193		0.04534	-38.1938
	-0.08371	-11.5896	-9.09523	-2.27435	4.68404	5.89271	9.42824	11.6892	14.4979	19.3331	21.443	22.9371	27.4205	28.3713	30.0145	31.1279		0.04537	-38.1827
	-0.08129	-11.6011	-9.14946	-2.27037	4.72278	5.8832	9.37377	11.587	14.3997	19.475	21.5111	22.9968	27.3309	28.2919	30.1629	30.9368		0.04541	-38.1716
	-0.07886	-11.6121	-9.2055	-2.26644	4.76215	5.87396	9.32057	11.4848	14.3032	19.6177	21.5796	23.0574	27.2409	28.2105	30.3124	30.7463		0.04544	-38.1605
	-0.07643	-11.6227	-9.26332	-2.26256	4.80206	5.86501	9.26864	11.3826	14.2085	19.7612	21.6487	23.1189	27.1508	28.1274	30.4631	30.5562		0.04547	-38.1494
	-0.07401	-11.6329	-9.32291	-2.25874	4.84243	5.85636	9.21803	11.2806	14.1158	19.9054	21.7183	23.1813	27.0606	28.043	30.3668	30.6147		0.04551	-38.1383
	-0.07158	-11.6427	-9.38421	-2.25498	4.88318	5.84801	9.16875	11.1787	14.0249	20.0504	21.7884	23.2445	26.9704	27.9575	30.1779	30.7672		0.04554	-38.1272
	-0.06916	-11.6521	-9.44721	-2.2513	4.92421	5.83997	9.12082	11.077	13.9361	20.196	21.8588	23.3086	26.8803	27.871	29.9898	30.9204		0.04557	-38.116
	-0.06673	-11.6611	-9.51187	-2.24769	4.96543	5.83224	9.07428	10.9754	13.8493	20.3422	21.9297	23.3734	26.7904	27.7837	29.8024	31.0743		0.04561	-38.1049
	-0.0643	-11.6697	-9.57816	-2.24416	5.00675	5.82483	9.02915	10.8741	13.7647	20.489	22.0011	23.439	26.7007	27.6958	29.6157	31.2288		0.04564	-38.0938
	-0.06188	-11.678	-9.64606	-2.24072	5.04806	5.81774	8.98545	10.773	13.6823	20.6364	22.0727	23.5053	26.6113	27.6073	29.4298	31.3838		0.04567	-38.0827
	-0.05945	-11.6859	-9.71552	-2.23737	5.08926	5.81097	8.94321	10.6722	13.6022	20.7843	22.1447	23.5724	26.5223	27.5184	29.2447	31.5392		0.04571	-38.0716
	-0.05702	-11.6935	-9.78652	-2.23412	5.13026	5.80453	8.90246	10.5717	13.5245	20.9325	22.2171	23.6402	26.4338	27.4291	29.0605	31.6949		0.04574	-38.0605
	-0.0546	-11.7006	-9.85902	-2.23096	5.17094	5.79842	8.86321	10.4715	13.4493	21.0811	22.2897	23.7087	26.3458	27.3396	28.8773	31.8509		0.04577	-38.0494
	-0.05217	-11.7075	-9.933	-2.22791	5.2112	5.79262	8.82549	10.3717	13.3765	21.23	22.3625	23.7779	26.2586	27.2498	28.6949	32.0069		0.04581	-38.0383
	-0.04974	-11.714	-10.0084	-2.22497	5.25092	5.78714	8.78933	10.2723	13.3064	21.379	22.4355	23.8477	26.1721	27.1598	28.5136	32.163		0.04584	-38.0271
	-0.04732	-11.7201	-10.0853	-2.22215	5.28998	5.78199	8.75475	10.1732	13.239	21.5281	22.5087	23.9182	26.0866	27.0697	28.3333	32.319		0.04588	-38.016
	-0.04489	-11.7259	-10.1635	-2.21944	5.32827	5.77714	8.72178	10.0746	13.1744	21.6771	22.5819	23.9893	26.0021	26.9795	28.1542	32.4748		0.04591	-38.0049
	-0.04246	-11.7313	-10.2431	-2.21685	5.36566	5.77261	8.69044	9.9765	13.1126	21.8258	22.6551	24.061	25.9189	26.8892	27.9762	32.6302		0.04594	-37.9938
	-0.04004	-11.7364	-10.324	-2.21439	5.40203	5.76838	8.66074	9.87885	13.0538	21.974	22.7282	24.1333	25.8371	26.7989	27.7995	32.785		0.04598	-37.9827
	-0.03761	-11.7413	-10.4062	-2.21206	5.43726	5.76445	8.63272	9.78173	12.998	22.1216	22.8011	24.2061	25.7571	26.7086	27.6242	32.9392		0.04601	-37.9716
	-0.03518	-11.7457	-10.4896	-2.20987	5.47121	5.76081	8.60639	9.68517	12.9454	22.268	22.8738	24.2795	25.6792	26.6184	27.4505	33.0924		0.04604	-37.9605
	-0.03276	-11.7499	-10.5744	-2.20781	5.50376	5.75746	8.58178	9.58921	12.8959	22.4131	22.9459	24.3535	25.6036	26.5282	27.2784	33.2445		0.04608	-37.9494
	-0.03033	-11.7537	-10.6603	-2.20589	5.53476	5.75439	8.55891	9.49389	12.8498	22.5562	23.0175	24.428	25.5311	26.4381	27.1081	33.395		0.04611	-37.9382
	-0.0279	-11.7572	-10.7474	-2.20411	5.56408	5.75159	8.53779	9.39926	12.807	22.6967	23.0881	24.5029	25.4622	26.3481	26.94	33.5436		0.04615	-37.9271
	-0.02548	-11.7604	-10.8356	-2.20248	5.59159	5.74907	8.51844	9.30536	12.7676	22.8337	23.1577	24.5784	25.3977	26.2583	26.7741	33.6896		0.04618	-37.916
	-0.02305	-11.7633	-10.925	-2.20099	5.61714	5.7468	8.50088	9.21226	12.7317	22.9662	23.2258	24.6543	25.3388	26.1687	26.6111	33.832		0.04621	-37.9049
	-0.02063	-11.7659	-11.0155	-2.19966	5.6406	5.7448	8.48512	9.12	12.6994	23.0927	23.292	24.7305	25.2867	26.0793	26.4511	33.9684		0.04625	-37.8938
	-0.0182	-11.7681	-11.107	-2.19848	5.66181	5.74304	8.47118	9.02865	12.6708	23.2114	23.3558	24.8071	25.2434	25.9901	26.295	34.0892		0.04628	-37.8827
	-0.01577	-11.7701	-11.1996	-2.19745	5.68065	5.74154	8.45907	8.93829	12.6458	23.3201	23.4166	24.8839	25.2109	25.9014	26.1434	34.1708		0.04632	-37.8716
	-0.01335	-11.7718	-11.2932	-2.19657	5.69697	5.74028	8.44881	8.84898	12.6246	23.4158	23.4736	24.9608	25.1917	25.8132	25.9974	34.2221		0.04635	-37.8605
	-0.01092	-11.7731	-11.3879	-2.19586	5.71062	5.73926	8.44039	8.76082	12.6072	23.4954	23.5263	25.0373	25.1883	25.7258	25.8585	34.2606		0.04639	-37.8494
	-0.00849	-11.7742	-11.4834	-2.1953	5.72145	5.7385	8.43383	8.67389	12.5936	23.5548	23.5746	25.1127	25.2031	25.6397	25.7287	34.2899		0.04642	-37.8382
	-0.00607	-11.7749	-11.58	-2.1949	5.72929	5.73801	8.42912	8.5883	12.5839	23.5948	23.6142	25.1841	25.2374	25.5563	25.6117	34.3107		0.04646	-37.8271
	-0.00364	-11.7754	-11.6775	-2.19466	5.7339	5.73792	8.42622	8.50418	12.578	23.6192	23.6385	25.2431	25.2893	25.4789	25.5172	34.3233		0.04649	-37.816
	-0.00121	-11.776	-11.7754	-2.19458	5.73525	5.73809	8.41929	8.4275	12.5761	23.6277	23.6464	25.2672	25.3277	25.4319	25.4758	34.3275		0.04652	-37.8049
	0.00121	-11.776	-11.7754	-2.19458	5.73525	5.73809	8.41929	8.4275	12.5761	23.6277	23.6464	25.2672	25.3277	25.4319	25.4758	34.3275		0.04656	-37.7938
	0.00364	-11.7754	-11.6775	-2.19466	5.7339	5.73792	8.42622	8.50418	12.578	23.6192	23.6385	25.2431	25.2893	25.4789	25.5172	34.3233		0.04659	-37.7827
	0.00607	-11.7749	-11.58	-2.1949	5.72929	5.73801	8.42912	8.5883	12.5839	23.5948	23.6142	25.1841	25.2374	25.5563	25.6117	34.3107		0.04663	-37.7716
	0.00849	-11.7742	-11.4834	-2.1953	5.72145	5.7385	8.43383	8.67389	12.5936	23.5548	23.5746	25.1127	25.2031	25.6397	25.7287	34.2899		0.04666	-37.7604
	0.01092	-11.7731	-11.3879	-2.19586	5.71062	5.73926	8.44039	8.76082	12.6072	23.4954	23.5263	25.0373	25.1883	25.7258	25.8585	34.2606		0.0467	-37.7493
	0.01335	-11.7718	-11.2932	-2.19657	5.69697	5.74028	8.44881	8.84898	12.6246	23.4158	23.4736	24.9608	25.1917	25.8132	25.9974	34.2221		0.04673	-37.7382
	0.01577	-11.7701	-11.1996	-2.19745	5.68065	5.74154	8.45907	8.93829	12.6458	23.3201	23.4166	24.8839	25.2109	25.9014	26.1434	34.1708		0.04677	-37.7271
	0.0182	-11.7681	-11.107	-2.19848	5.66181	5.74304	8.47118	9.02865	12.6708	23.2114	23.3558	24.8071	25.2434	25.9901	26.295	34.0892		0.0468	-37.716
	0.02063	-11.7659	-11.0155	-2.19966	5.6406	5.7448	8.48512	9.12	12.6994	23.0927	23.292	24.7305	25.2867	26.0793	26.4511	33.9684		0.04684	-37.7049
	0.02305	-11.7633	-10.925	-2.20099	5.61714	5.7468	8.50088	9.21226	12.7317	22.9662	23.2258	24.6543	25.3388	26.1687	26.6111	33.832		0.04687	-37.6938
	0.02548	-11.7604	-10.8356	-2.20248	5.59159	5.74907	8.51844	9.30536	12.7676	22.8337	23.1577	24.5784	25.3977	26.2583	26.7741	33.6896		0.04691	-37.6827
	0.0279	-11.7572	-10.7474	-2.20411	5.56408	5.75159	8.53779	9.39926	12.807	22.6967	23.0881	24.5029	25.4622	26.3481	26.94	33.5436		0.04694	-37.6716
	0.03033	-11.7537	-10.6603	-2.20589	5.53476	5.75439	8.55891	9.49389	12.8498	22.5562	23.0175	24.428	25.5311	26.4381	27.1081	33.395		0.04698	-37.6604
	0.03276	-11.7499	-10.5744	-2.20781	5.50376	5.75746	8.58178	9.58921	12.8959	22.4131	22.9459	24.3535	25.6036	26.5282	27.2784	33.2445		0.04701	-37.6493
	0.03518	-11.7457	-10.4896	-2.20987	5.47121	5.76081	8.60639	9.68517	12.9454	22.268	22.8738	24.2795	25.6792	26.6184	27.4505	33.0924		0.04705	-37.6382
	0.03761	-11.7413	-10.4062	-2.21206	5.43726	5.76445	8.63272	9.78173	12.998	22.1216	22.8011	24.2061	25.7571	26.7086	27.6242	32.9392		0.04708	-37.6271
	0.04004	-11.7364	-10.324	-2.21439	5.40203	5.76838	8.66074	9.87885	13.0538	21.974	22.7282	24.1333	25.8371	26.7989	27.7995	32.785		0.04712	-37.616
	0.04246	-11.7313	-10.2431	-2.21685	5.36566	5.77261	8.69044	9.9765	13.1126	21.8258	22.6551	24.061	25.9189	26.8892	27.9762	32.6302		0.04715	-37.6049
	0.04489	-11.7259	-10.1635	-2.21944	5.32827	5.77714	8.72178	10.0746	13.1744	21.6771	22.5819	23.9893	26.0021	26.9795	28.1542	32.4748		0.04719	-37.5938
	0.04732	-11.7201	-10.0853	-2.22215	5.28998	5.78199	8.75475	10.1732	13.239	21.5281	22.5087	23.9182	26.0866	27.0697	28.3333	32.319		0.04722	-37.5827
	0.04974	-11.714	-10.0084	-2.22497	5.25092	5.78714	8.78933	10.2723	13.3064	21.379	22.4355	23.8477	26.1721	27.1598	28.5136	32.163		0.04726	-37.5716
	0.05217	-11.7075	-9.933	-2.22791	5.2112	5.79262	8.82549	10.3717	13.3765	21.23	22.3625	23.7779	26.2586	27.2498	28.6949	32.0069		0.04729	-37.5604
	0.0546	-11.7006	-9.85902	-2.23096	5.17094	5.79842	8.86321	10.4715	13.4493	21.0811	22.2897	23.7087	26.3458	27.3396	28.8773	31.8509		0.04733	-37.5493
	0.05702	-11.6935	-9.78652	-2.23412	5.13026	5.80453	8.90246	10.5717	13.5245	20.9325	22.2171	23.6402	26.4338	27.4291	29.0605	31.6949		0.04736	-37.5382
	0.05945	-11.6859	-9.71552	-2.23737	5.08926	5.81097	8.94321	10.6722	13.6022	20.7843	22.1447	23.5724	26.5223	27.5184	29.2447	31.5392		0.0474	-37.5271
	0.06188	-11.678	-9.64606	-2.24072	5.04806	5.81774	8.98545	10.773	13.6823	20.6364	22.0727	23.5053	26.6113	27.6073	29.4298	31.3838		0.04744	-37.516
	0.0643	-11.6697	-9.57816	-2.24416	5.00675	5.82483	9.02915	10.8741	13.7647	20.489	22.0011	23.439	26.7007	27.6958	29.6157	31.2288		0.04747	-37.5049
	0.06673	-11.6611	-9.51187	-2.24769	4.96543	5.83224	9.07428	10.9754	13.8493	20.3422	21.9297	23.3734	26.7904	27.7837	29.8024	31.0743		0.04751	-37.4938
	0.06916	-11.6521	-9.44721	-2.2513	4.92421	5.83997	9.12082	11.077	13.9361	20.196	21.8588	23.3086	26.8803	27.871	29.9898	30.9204		0.04754	-37.4826
	0.07158	-11.6427	-9.38421	-2.25498	4.88318	5.84801	9.16875	11.1787	14.0249	20.0504	21.7884	23.2445	26.9704	27.9575	30.1779	30.7672		0.04758	-37.4715
	0.07401	-11.6329	-9.32291	-2.25874	4.84243	5.85636	9.21803	11.2806	14.1158	19.9054	21.7183	23.1813	27.0606	28.043	30.3668	30.6147		0.04761	-37.4604
	0.07643	-11.6227	-9.26332	-2.26256	4.80206	5.86501	9.26864	11.3826	14.2085	19.7612	21.6487	23.1189	27.1508	28.1274	30.4631	30.5562		0.04765	-37.4493
	0.07886	-11.6121	-9.2055	-2.26644	4.76215	5.87396	9.32057	11.4848	14.3032	19.6177	21.5796	23.0574	27.2409	28.2105	30.3124	30.7463		0.04769	-37.4382
	0.08129	-11.6011	-9.14946	-2.27037	4.72278	5.8832	9.37377	11.587	14.3997	19.475	21.5111	22.9968	27.3309	28.2919	30.1629	30.9368		0.04772	-37.4271
	0.08371	-11.5896	-9.09523	-2.27435	4.68404	5.89271	9.42824	11.6892	14.4979	19.3331	21.443	22.9371	27.4205	28.3713	30.0145	31.1279		0.04776	-37.416
	0.08614	-11.5778	-9.04284	-2.27838	4.646	5.90248	9.48393	11.7914	14.5978	19.1921	21.3754	22.8784	27.5099	28.4482	29.8676	31.3193		0.04779	-37.4049
	0.08857	-11.5655	-8.99233	-2.28245	4.60875	5.9125	9.54084	11.8935	14.6994	19.0519	21.3084	22.8206	27.5987	28.522	29.7224	31.4463		0.04783	-37.3937
	0.09099	-11.5528	-8.94372	-2.28654	4.57235	5.92275	9.59893	11.9955	14.8025	18.9127	21.242	22.7638	27.6869	28.5918	29.5795	31.3545		0.04787	-37.3826
	0.09342	-11.5396	-8.89704	-2.29067	4.53689	5.93323	9.65818	12.0974	14.9072	18.7743	21.1761	22.7081	27.7743	28.6562	29.4396	31.2665		0.0479	-37.3715
	0.09585	-11.526	-8.85231	-2.29482	4.50242	5.9439	9.71857	12.199	15.0134	18.637	21.1109	22.6535	27.8609	28.7126	29.3046	31.1829		0.04794	-37.3604
	0.09827	-11.512	-8.80956	-2.29898	4.46901	5.95476	9.78006	12.3003	15.121	18.5006	21.0462	22.6	27.9463	28.7556	29.1792	31.1048		0.04797	-37.3493
	0.1007	-11.4975	-8.76882	-2.30315	4.43672	5.96577	9.84264	12.4013	15.23	18.3652	20.9822	22.5477	28.0303	28.7713	29.0765	31.0332		0.04801	-37.3382
	0.10313	-11.4825	-8.7301	-2.30733	4.40563	5.97692	9.90628	12.5019	15.3403	18.2309	20.9188	22.4966	28.1128	28.7337	29.0214	30.9691		0.04805	-37.3271
	0.10555	-11.467	-8.69343	-2.31151	4.37578	5.98818	9.97096	12.602	15.4519	18.0977	20.856	22.4467	28.1934	28.642	29.0134	30.914		0.04808	-37.316
	0.10798	-11.4511	-8.65883	-2.31569	4.34724	5.99953	10.0366	12.7015	15.5648	17.9656	20.7939	22.3982	28.2716	28.5252	29.0223	30.869		0.04812	-37.3049
	0.11041	-11.4346	-8.62631	-2.31985	4.32005	6.01093	10.1033	12.8003	15.6789	17.8346	20.7324	22.351	28.3472	28.3999	29.0306	30.8353		0.04816	-37.2937
	0.11283	-11.4177	-8.5959	-2.324	4.29427	6.02237	10.1709	12.8985	15.7942	17.7048	20.6717	22.3052	28.2719	28.4196	29.0316	30.8139		0.04819	-37.2826
	0.11526	-11.4002	-8.56762	-2.32813	4.26994	6.0338	10.2395	12.9958	15.9107	17.5761	20.6116	22.261	28.1434	28.4881	29.0227	30.8052		0.04823	-37.2715
	0.11769	-11.3822	-8.54146	-2.33223	4.24711	6.0452	10.309	13.0922	16.0282	17.4488	20.5522	22.2182	28.0155	28.552	29.003	30.8092		0.04827	-37.2604
	0.12011	-11.3637	-8.51745	-2.3363	4.22582	6.05652	10.3794	13.1875	16.1468	17.3227	20.4935	22.1771	27.8887	28.6105	28.9725	30.8254		0.0483	-37.2493
	0.12254	-11.3447	-8.4956	-2.34034	4.20611	6.06774	10.4506	13.2817	16.2664	17.1979	20.4356	22.1376	27.7632	28.6625	28.932	30.8528		0.04834	-37.2382
	0.12496	-11.3252	-8.47591	-2.34434	4.18802	6.07881	10.5226	13.3746	16.387	17.0744	20.3784	22.0999	27.6395	28.7069	28.8825	30.8901		0.04838	-37.2271
	0.12739	-11.305	-8.45839	-2.34829	4.17159	6.0897	10.5955	13.4662	16.5085	16.9523	20.322	22.064	27.5175	28.7421	28.8255	30.9289		0.04841	-37.216
	0.12982	-11.2844	-8.44304	-2.3522	4.15684	6.10035	10.6692	13.5562	16.631	16.8317	20.2663	22.0301	27.3974	28.7542	28.7751	30.8729		0.04845	-37.2049
	0.13224	-11.2632	-8.42986	-2.35605	4.1438	6.11073	10.7435	13.6446	16.7125	16.7543	20.2114	21.9981	27.2795	28.6897	28.7845	30.8128		0.04849	-37.1937
	0.13467	-11.2414	-8.41885	-2.35984	4.1325	6.1208	10.8187	13.7312	16.5949	16.8784	20.1573	21.9682	27.1637	28.616	28.7864	30.7629		0.04852	-37.1826
	0.1371	-11.219	-8.41001	-2.36357	4.12296	6.13049	10.8945	13.816	16.4787	17.0033	20.1041	21.9404	27.0503	28.5385	28.7755	30.7236		0.04856	-37.1715
	0.13952	-11.196	-8.40332	-2.36724	4.1152	6.13977	10.971	13.8986	16.3642	17.1289	20.0516	21.915	26.9392	28.4581	28.7516	30.6947		0.0486	-37.1604
	0.14195	-11.1725	-8.39879	-2.37084	4.10923	6.14857	11.0481	13.9791	16.2514	17.2552	20	21.8919	26.8307	28.3754	28.7149	30.675		0.04863	-37.1493
	0.14438	-11.1484	-8.39639	-2.37436	4.10508	6.15686	11.1258	14.0572	16.1402	17.382	19.9492	21.8712	26.7248	28.2909	28.6661	30.663		0.04867	-37.1382
	0.1468	-11.1236	-8.39611	-2.37781	4.10276	6.16456	11.2041	14.1328	16.0308	17.5094	19.8993	21.8531	26.6217	28.2052	28.6062	30.6561		0.04871	-37.1271
	0.14923	-11.0983	-8.39794	-2.38118	4.10226	6.17162	11.2829	14.2058	15.9232	17.6372	19.8503	21.8377	26.5214	28.1185	28.5368	30.6516		0.04874	-37.1159
	0.15166	-11.0723	-8.40186	-2.38447	4.10361	6.17799	11.3623	14.2759	15.8174	17.7654	19.8022	21.8251	26.4241	28.0311	28.4589	30.6461		0.04878	-37.1048
	0.15408	-11.0457	-8.40783	-2.38767	4.10679	6.1836	11.4421	14.3431	15.7135	17.8939	19.755	21.8154	26.3299	27.9434	28.374	30.6361		0.04882	-37.0937
	0.15651	-11.0184	-8.41585	-2.39078	4.11182	6.18839	11.5224	14.4072	15.6117	18.0225	19.7088	21.8087	26.239	27.8555	28.2832	30.618		0.04886	-37.0826
	0.15894	-10.9905	-8.42588	-2.3938	4.11869	6.19229	11.6031	14.4681	15.5118	18.1512	19.6635	21.8051	26.1514	27.7675	28.1876	30.5882		0.04889	-37.0715
	0.16136	-10.962	-8.43789	-2.39672	4.1274	6.19524	11.6842	14.5255	15.414	18.2798	19.6191	21.8048	26.0674	27.6797	28.0879	30.5443		0.04893	-37.0604
	0.16379	-10.9328	-8.45185	-2.39955	4.13793	6.19718	11.7656	14.5794	15.3184	18.4082	19.5758	21.8078	25.987	27.5922	27.985	30.4845		0.04897	-37.0493
	0.16622	-10.903	-8.46772	-2.40228	4.15029	6.19804	11.8473	14.6297	15.225	18.5361	19.5335	21.8143	25.9104	27.5051	27.8795	30.4088		0.04901	-37.0382
	0.16864	-10.8725	-8.48548	-2.40491	4.16446	6.19774	11.9292	14.6762	15.1339	18.6634	19.4922	21.8245	25.8379	27.4185	27.7719	30.3182		0.04904	-37.0271
	0.17107	-10.8413	-8.50507	-2.40744	4.18042	6.19622	12.0114	14.7189	15.0451	18.7899	19.452	21.8385	25.7695	27.3325	27.6625	30.2145		0.04908	-37.0159
	0.17349	-10.8095	-8.52646	-2.40986	4.19817	6.19341	12.0938	14.7576	14.9587	18.9153	19.4129	21.8564	25.7054	27.2471	27.5518	30.1		0.04912	-37.0048
	0.17592	-10.777	-8.54961	-2.41218	4.21769	6.18924	12.1762	14.7922	14.8749	19.0392	19.3748	21.8784	25.6459	27.1625	27.4401	29.9768		0.04916	-36.9937
	0.17835	-10.7438	-8.57448	-2.41439	4.23895	6.18365	12.2588	14.7933	14.823	19.1615	19.3379	21.9047	25.5911	27.0787	27.3275	29.847		0.04919	-36.9826
	0.18077	-10.7099	-8.601	-2.41649	4.26195	6.17657	12.3414	14.7146	14.8493	19.2817	19.3022	21.9354	25.5411	26.9958	27.2143	29.712		0.04923	-36.9715
	0.1832	-10.6753	-8.62915	-2.41848	4.28664	6.16792	12.424	14.6384	14.8715	19.2675	19.3995	21.9709	25.4962	26.9139	27.1006	29.5734		0.04927	-36.9604
	0.18563	-10.64	-8.65886	-2.42037	4.31303	6.15765	12.5065	14.565	14.8895	19.2341	19.5144	22.0112	25.4566	26.8329	26.9867	29.432		0.04931	-36.9493
	0.18805	-10.6041	-8.6901	-2.42214	4.34107	6.1457	12.5889	14.4944	14.9034	19.2019	19.6259	22.0568	25.4224	26.7531	26.8726	29.2889		0.04934	-36.9382
	0.19048	-10.5674	-8.72279	-2.4238	4.37075	6.13199	12.6712	14.4266	14.913	19.1709	19.7337	22.1077	25.3938	26.6744	26.7584	29.1446		0.04938	-36.927
	0.19291	-10.53	-8.7569	-2.42534	4.40203	6.11648	12.7532	14.3616	14.9184	19.1412	19.8371	22.1643	25.371	26.5968	26.6444	28.9998		0.04942	-36.9159
	0.19533	-10.492	-8.79237	-2.42678	4.4349	6.09912	12.835	14.2996	14.9198	19.1129	19.9357	22.2268	25.3541	26.5196	26.5314	28.8549		0.04946	-36.9048
	0.19776	-10.4532	-8.82915	-2.4281	4.46932	6.07985	12.9164	14.2407	14.917	19.0858	20.0291	22.2953	25.3432	26.4156	26.4469	28.7103		0.0495	-36.8937
	0.20019	-10.4138	-8.86716	-2.42932	4.50526	6.05863	12.9974	14.1847	14.9103	19.0601	20.1169	22.3701	25.3383	26.3022	26.3736	28.5662		0.04953	-36.8826
	0.20261	-10.3736	-8.90637	-2.43042	4.5427	6.03541	13.0779	14.1318	14.8996	19.0357	20.1987	22.4513	25.3395	26.1888	26.3022	28.4231		0.04957	-36.8715
	0.20504	-10.3328	-8.94671	-2.43141	4.5816	6.01017	13.1579	14.082	14.885	19.0127	20.2742	22.5388	25.3467	26.0757	26.2329	28.281		0.04961	-36.8604
	0.20747	-10.2913	-8.98812	-2.43229	4.62194	5.98287	13.2373	14.0354	14.8668	18.9911	20.3434	22.6325	25.3597	25.9631	26.1659	28.1402		0.04965	-36.8493
	0.20989	-10.249	-9.03055	-2.43306	4.66368	5.95349	13.3161	13.992	14.8448	18.971	20.406	22.7324	25.3782	25.8508	26.1017	28.0009		0.04969	-36.8381
	0.21232	-10.2061	-9.07393	-2.43372	4.7068	5.92202	13.3941	13.9517	14.8194	18.9523	20.4623	22.8381	25.4015	25.739	26.0411	27.8632		0.04972	-36.827
	0.21475	-10.1626	-9.1182	-2.43428	4.75125	5.88844	13.4712	13.9148	14.7905	18.9351	20.5123	22.9492	25.4283	25.6279	25.9853	27.7273		0.04976	-36.8159
	0.21717	-10.1183	-9.16331	-2.43472	4.79701	5.85275	13.5473	13.8811	14.7584	18.9193	20.5562	23.0654	25.4556	25.5183	25.9365	27.5934		0.0498	-36.8048
	0.2196	-10.0734	-9.20919	-2.43507	4.84406	5.81495	13.6221	13.8511	14.723	18.905	20.5944	23.1862	25.4047	25.4857	25.8983	27.4615		0.04984	-36.7937
	0.22202	-10.0279	-9.25579	-2.43531	4.89234	5.77506	13.6948	13.8253	14.6847	18.8923	20.6271	23.3108	25.2959	25.504	25.8765	27.3318		0.04988	-36.7826
	0.22445	-9.98164	-9.30303	-2.43545	4.94184	5.73309	13.7584	13.8107	14.6434	18.881	20.6548	23.4387	25.1871	25.5093	25.8775	27.2044		0.04992	-36.7715
	0.22688	-9.93481	-9.35087	-2.43548	4.99252	5.68908	13.7681	13.852	14.5994	18.8712	20.6777	23.5691	25.0788	25.4986	25.9039	27.0794		0.04996	-36.7604
	0.2293	-9.88736	-9.39925	-2.43542	5.04435	5.64304	13.7536	13.9194	14.5527	18.8628	20.6963	23.7012	24.9713	25.4755	25.9524	26.9568		0.04999	-36.7493
	0.23173	-9.83931	-9.44809	-2.43527	5.09729	5.59503	13.7395	13.9881	14.5036	18.8559	20.711	23.8337	24.8645	25.446	26.0176	26.837		0.05003	-36.7381
	0.23416	-9.79067	-9.49734	-2.43502	5.15132	5.54508	13.7279	14.0559	14.4523	18.8505	20.722	23.9654	24.7586	25.4152	26.0954	26.7198		0.05007	-36.727
	0.23658	-9.74146	-9.54694	-2.43468	5.20639	5.49326	13.7191	14.1221	14.3992	18.8464	20.7298	24.0942	24.6536	25.3871	26.1831	26.6054		0.05011	-36.7159
	0.23901	-9.6917	-9.59682	-2.43425	5.26249	5.43962	13.7131	14.1855	14.3453	18.8436	20.7347	24.2174	24.5497	25.3656	26.2791	26.4939		0.05015	-36.7048
	0.24144	-9.64713	-9.64122	-2.43373	5.31956	5.38422	13.7099	14.2361	14.3009	18.8421	20.737	24.3314	24.4468	25.3549	26.3807	26.3871		0.05019	-36.6937
																		0.05023	-36.6826
																		0.05027	-36.6715
																		0.0503	-36.6604
																		0.05034	-36.6492
																		0.05038	-36.6381
																		0.05042	-36.627
																		0.05046	-36.6159
																		0.0505	-36.6048
																		0.05054	-36.5937
																		0.05058	-36.5826
																		0.05062	-36.5715
																		0.05066	-36.5603
																		0.0507	-36.5492
																		0.05074	-36.5381
																		0.05078	-36.527
																		0.05081	-36.5159
																		0.05085	-36.5048
																		0.05089	-36.4937
																		0.05093	-36.4826
																		0.05097	-36.4714
																		0.05101	-36.4603
																		0.05105	-36.4492
																		0.05109	-36.4381
																		0.05113	-36.427
																		0.05117	-36.4159
																		0.05121	-36.4048
																		0.05125	-36.3937
																		0.05129	-36.3826
																		0.05133	-36.3714
																		0.05137	-36.3603
																		0.05141	-36.3492
																		0.05145	-36.3381
																		0.05149	-36.327
																		0.05154	-36.3159
																		0.05158	-36.3048
																		0.05162	-36.2936
																		0.05166	-36.2825
																		0.0517	-36.2714
																		0.05174	-36.2603
																		0.05178	-36.2492
																		0.05182	-36.2381
																		0.05186	-36.227
																		0.0519	-36.2159
																		0.05194	-36.2048
																		0.05198	-36.1936
																		0.05202	-36.1825
																		0.05207	-36.1714
																		0.05211	-36.1603
																		0.05215	-36.1492
																		0.05219	-36.1381
																		0.05223	-36.127
																		0.05227	-36.1159
																		0.05231	-36.1048
																		0.05235	-36.0936
																		0.0524	-36.0825
																		0.05244	-36.0714
																		0.05248	-36.0603
																		0.05252	-36.0492
																		0.05256	-36.0381
																		0.0526	-36.027
																		0.05265	-36.0159
																		0.05269	-36.0047
																		0.05273	-35.9936
																		0.05277	-35.9825
																		0.05281	-35.9714
																		0.05286	-35.9603
																		0.0529	-35.9492
																		0.05294	-35.9381
																		0.05298	-35.9269
																		0.05302	-35.9158
																		0.05307	-35.9047
																		0.05311	-35.8936
																		0.05315	-35.8825
																		0.05319	-35.8714
																		0.05324	-35.8603
																		0.05328	-35.8492
																		0.05332	-35.8381
																		0.05336	-35.8269
																		0.05341	-35.8158
																		0.05345	-35.8047
																		0.05349	-35.7936
																		0.05354	-35.7825
																		0.05358	-35.7714
																		0.05362	-35.7603
																		0.05366	-35.7492
																		0.05371	-35.7381
																		0.05375	-35.7269
																		0.05379	-35.7158
																		0.05384	-35.7047
																		0.05388	-35.6936
																		0.05392	-35.6825
																		0.05397	-35.6714
																		0.05401	-35.6603
																		0.05405	-35.6491
																		0.0541	-35.638
																		0.05414	-35.6269
																		0.05418	-35.6158
																		0.05423	-35.6047
																		0.05427	-35.5936
																		0.05432	-35.5825
																		0.05436	-35.5714
																		0.0544	-35.5603
																		0.05445	-35.5491
																		0.05449	-35.538
																		0.05454	-35.5269
																		0.05458	-35.5158
																		0.05462	-35.5047
																		0.05467	-35.4936
																		0.05471	-35.4825
																		0.05476	-35.4714
																		0.0548	-35.4603
																		0.05485	-35.4491
																		0.05489	-35.438
																		0.05494	-35.4269
																		0.05498	-35.4158
																		0.05503	-35.4047
																		0.05507	-35.3936
																		0.05511	-35.3825
																		0.05516	-35.3713
																		0.0552	-35.3602
																		0.05525	-35.3491
																		0.05529	-35.338
																		0.05534	-35.3269
																		0.05539	-35.3158
																		0.05543	-35.3047
																		0.05548	-35.2936
																		0.05552	-35.2824
																		0.05557	-35.2713
																		0.05561	-35.2602
																		0.05566	-35.2491
																		0.0557	-35.238
																		0.05575	-35.2269
																		0.05579	-35.2158
																		0.05584	-35.2047
																		0.05589	-35.1936
																		0.05593	-35.1824
																		0.05598	-35.1713
																		0.05602	-35.1602
																		0.05607	-35.1491
																		0.05612	-35.138
																		0.05616	-35.1269
																		0.05621	-35.1158
																		0.05625	-35.1047
																		0.0563	-35.0936
																		0.05635	-35.0824
																		0.05639	-35.0713
																		0.05644	-35.0602
																		0.05649	-35.0491
																		0.05653	-35.038
																		0.05658	-35.0269
																		0.05663	-35.0158
																		0.05667	-35.0046
																		0.05672	-34.9935
																		0.05677	-34.9824
																		0.05681	-34.9713
																		0.05686	-34.9602
																		0.05691	-34.9491
																		0.05696	-34.938
																		0.057	-34.9269
																		0.05705	-34.9158
																		0.0571	-34.9046
																		0.05715	-34.8935
																		0.05719	-34.8824
																		0.05724	-34.8713
																		0.05729	-34.8602
																		0.05734	-34.8491
																		0.05738	-34.838
																		0.05743	-34.8269
																		0.05748	-34.8157
																		0.05753	-34.8046
																		0.05757	-34.7935
																		0.05762	-34.7824
																		0.05767	-34.7713
																		0.05772	-34.7602
																		0.05777	-34.7491
																		0.05782	-34.738
																		0.05786	-34.7268
																		0.05791	-34.7157
																		0.05796	-34.7046
																		0.05801	-34.6935
																		0.05806	-34.6824
																		0.05811	-34.6713
																		0.05816	-34.6602
																		0.0582	-34.6491
																		0.05825	-34.6379
																		0.0583	-34.6268
																		0.05835	-34.6157
																		0.0584	-34.6046
																		0.05845	-34.5935
																		0.0585	-34.5824
																		0.05855	-34.5713
																		0.0586	-34.5602
																		0.05865	-34.5491
																		0.0587	-34.5379
																		0.05874	-34.5268
																		0.05879	-34.5157
																		0.05884	-34.5046
																		0.05889	-34.4935
																		0.05894	-34.4824
																		0.05899	-34.4713
																		0.05904	-34.4602
																		0.05909	-34.449
																		0.05914	-34.4379
																		0.05919	-34.4268
																		0.05924	-34.4157
																		0.05929	-34.4046
																		0.05934	-34.3935
																		0.05939	-34.3824
																		0.05944	-34.3713
																		0.05949	-34.3601
																		0.05955	-34.349
																		0.0596	-34.3379
																		0.05965	-34.3268
																		0.0597	-34.3157
																		0.05975	-34.3046
																		0.0598	-34.2935
																		0.05985	-34.2824
																		0.0599	-34.2713
																		0.05995	-34.2601
																		0.06	-34.249
																		0.06005	-34.2379
																		0.06011	-34.2268
																		0.06016	-34.2157
																		0.06021	-34.2046
																		0.06026	-34.1935
																		0.06031	-34.1823
																		0.06036	-34.1712
																		0.06041	-34.1601
																		0.06047	-34.149
																		0.06052	-34.1379
																		0.06057	-34.1268
																		0.06062	-34.1157
																		0.06067	-34.1046
																		0.06073	-34.0935
																		0.06078	-34.0823
																		0.06083	-34.0712
																		0.06088	-34.0601
																		0.06093	-34.049
																		0.06099	-34.0379
																		0.06104	-34.0268
																		0.06109	-34.0157
																		0.06114	-34.0046
																		0.0612	-33.9935
																		0.06125	-33.9823
																		0.0613	-33.9712
																		0.06136	-33.9601
																		0.06141	-33.949
																		0.06146	-33.9379
																		0.06151	-33.9268
																		0.06157	-33.9157
																		0.06162	-33.9046
																		0.06167	-33.8934
																		0.06173	-33.8823
																		0.06178	-33.8712
																		0.06184	-33.8601
																		0.06189	-33.849
																		0.06194	-33.8379
																		0.062	-33.8268
																		0.06205	-33.8156
																		0.0621	-33.8045
																		0.06216	-33.7934
																		0.06221	-33.7823
																		0.06227	-33.7712
																		0.06232	-33.7601
																		0.06237	-33.749
																		0.06243	-33.7379
																		0.06248	-33.7268
																		0.06254	-33.7156
																		0.06259	-33.7045
																		0.06265	-33.6934
																		0.0627	-33.6823
																		0.06276	-33.6712
																		0.06281	-33.6601
																		0.06287	-33.649
																		0.06292	-33.6379
																		0.06298	-33.6268
																		0.06303	-33.6156
																		0.06309	-33.6045
																		0.06314	-33.5934
																		0.0632	-33.5823
																		0.06325	-33.5712
																		0.06331	-33.5601
																		0.06336	-33.549
																		0.06342	-33.5378
																		0.06348	-33.5267
																		0.06353	-33.5156
																		0.06359	-33.5045
																		0.06364	-33.4934
																		0.0637	-33.4823
																		0.06376	-33.4712
																		0.06381	-33.4601
																		0.06387	-33.449
																		0.06392	-33.4378
																		0.06398	-33.4267
																		0.06404	-33.4156
																		0.06409	-33.4045
																		0.06415	-33.3934
																		0.06421	-33.3823
																		0.06426	-33.3712
																		0.06432	-33.3601
																		0.06438	-33.3489
																		0.06443	-33.3378
																		0.06449	-33.3267
																		0.06455	-33.3156
																		0.06461	-33.3045
																		0.06466	-33.2934
																		0.06472	-33.2823
																		0.06478	-33.2712
																		0.06484	-33.26
																		0.06489	-33.2489
																		0.06495	-33.2378
																		0.06501	-33.2267
																		0.06507	-33.2156
																		0.06513	-33.2045
																		0.06518	-33.1934
																		0.06524	-33.1823
																		0.0653	-33.1711
																		0.06536	-33.16
																		0.06542	-33.1489
																		0.06548	-33.1378
																		0.06553	-33.1267
																		0.06559	-33.1156
																		0.06565	-33.1045
																		0.06571	-33.0934
																		0.06577	-33.0823
																		0.06583	-33.0711
																		0.06589	-33.06
																		0.06595	-33.0489
																		0.066	-33.0378
																		0.06606	-33.0267
																		0.06612	-33.0156
																		0.06618	-33.0045
																		0.06624	-32.9934
																		0.0663	-32.9822
																		0.06636	-32.9711
																		0.06642	-32.96
																		0.06648	-32.9489
																		0.06654	-32.9378
																		0.0666	-32.9267
																		0.06666	-32.9156
																		0.06672	-32.9045
																		0.06678	-32.8933
																		0.06684	-32.8822
																		0.0669	-32.8711
																		0.06696	-32.86
																		0.06702	-32.8489
																		0.06708	-32.8378
																		0.06715	-32.8267
																		0.06721	-32.8156
																		0.06727	-32.8045
																		0.06733	-32.7933
																		0.06739	-32.7822
																		0.06745	-32.7711
																		0.06751	-32.76
																		0.06757	-32.7489
																		0.06763	-32.7378
																		0.0677	-32.7267
																		0.06776	-32.7156
																		0.06782	-32.7044
																		0.06788	-32.6933
																		0.06794	-32.6822
																		0.06801	-32.6711
																		0.06807	-32.66
																		0.06813	-32.6489
																		0.06819	-32.6378
																		0.06825	-32.6267
																		0.06832	-32.6155
																		0.06838	-32.6044
																		0.06844	-32.5933
																		0.0685	-32.5822
																		0.06857	-32.5711
																		0.06863	-32.56
																		0.06869	-32.5489
																		0.06876	-32.5378
																		0.06882	-32.5266
																		0.06888	-32.5155
																		0.06895	-32.5044
																		0.06901	-32.4933
																		0.06907	-32.4822
																		0.06914	-32.4711
																		0.0692	-32.46
																		0.06926	-32.4489
																		0.06933	-32.4378
																		0.06939	-32.4266
																		0.06946	-32.4155
																		0.06952	-32.4044
																		0.06958	-32.3933
																		0.06965	-32.3822
																		0.06971	-32.3711
																		0.06978	-32.36
																		0.06984	-32.3488
																		0.06991	-32.3377
																		0.06997	-32.3266
																		0.07004	-32.3155
																		0.0701	-32.3044
																		0.07017	-32.2933
																		0.07023	-32.2822
																		0.0703	-32.2711
																		0.07036	-32.26
																		0.07043	-32.2488
																		0.07049	-32.2377
																		0.07056	-32.2266
																		0.07062	-32.2155
																		0.07069	-32.2044
																		0.07076	-32.1933
																		0.07082	-32.1822
																		0.07089	-32.1711
																		0.07095	-32.16
																		0.07102	-32.1488
																		0.07109	-32.1377
																		0.07115	-32.1266
																		0.07122	-32.1155
																		0.07129	-32.1044
																		0.07135	-32.0933
																		0.07142	-32.0822
																		0.07149	-32.071
																		0.07155	-32.0599
																		0.07162	-32.0488
																		0.07169	-32.0377
																		0.07176	-32.0266
																		0.07182	-32.0155
																		0.07189	-32.0044
																		0.07196	-31.9933
																		0.07203	-31.9822
																		0.07209	-31.971
																		0.07216	-31.9599
																		0.07223	-31.9488
																		0.0723	-31.9377
																		0.07237	-31.9266
																		0.07243	-31.9155
																		0.0725	-31.9044
																		0.07257	-31.8933
																		0.07264	-31.8821
																		0.07271	-31.871
																		0.07278	-31.8599
																		0.07285	-31.8488
																		0.07291	-31.8377
																		0.07298	-31.8266
																		0.07305	-31.8155
																		0.07312	-31.8044
																		0.07319	-31.7933
																		0.07326	-31.7821
																		0.07333	-31.771
																		0.0734	-31.7599
																		0.07347	-31.7488
																		0.07354	-31.7377
																		0.07361	-31.7266
																		0.07368	-31.7155
																		0.07375	-31.7044
																		0.07382	-31.6932
																		0.07389	-31.6821
																		0.07396	-31.671
																		0.07403	-31.6599
																		0.0741	-31.6488
																		0.07417	-31.6377
																		0.07424	-31.6266
																		0.07432	-31.6155
																		0.07439	-31.6043
																		0.07446	-31.5932
																		0.07453	-31.5821
																		0.0746	-31.571
																		0.07467	-31.5599
																		0.07474	-31.5488
																		0.07482	-31.5377
																		0.07489	-31.5266
																		0.07496	-31.5155
																		0.07503	-31.5043
																		0.0751	-31.4932
																		0.07518	-31.4821
																		0.07525	-31.471
																		0.07532	-31.4599
																		0.07539	-31.4488
																		0.07547	-31.4377
																		0.07554	-31.4265
																		0.07561	-31.4154
																		0.07569	-31.4043
																		0.07576	-31.3932
																		0.07583	-31.3821
																		0.07591	-31.371
																		0.07598	-31.3599
																		0.07605	-31.3488
																		0.07613	-31.3377
																		0.0762	-31.3265
																		0.07627	-31.3154
																		0.07635	-31.3043
																		0.07642	-31.2932
																		0.0765	-31.2821
																		0.07657	-31.271
																		0.07665	-31.2599
																		0.07672	-31.2488
																		0.07679	-31.2376
																		0.07687	-31.2265
																		0.07694	-31.2154
																		0.07702	-31.2043
																		0.07709	-31.1932
																		0.07717	-31.1821
																		0.07725	-31.171
																		0.07732	-31.1599
																		0.0774	-31.1487
																		0.07747	-31.1376
																		0.07755	-31.1265
																		0.07762	-31.1154
																		0.0777	-31.1043
																		0.07778	-31.0932
																		0.07785	-31.0821
																		0.07793	-31.071
																		0.07801	-31.0599
																		0.07808	-31.0487
																		0.07816	-31.0376
																		0.07824	-31.0265
																		0.07831	-31.0154
																		0.07839	-31.0043
																		0.07847	-30.9932
																		0.07854	-30.9821
																		0.07862	-30.9709
																		0.0787	-30.9598
																		0.07878	-30.9487
																		0.07886	-30.9376
																		0.07893	-30.9265
																		0.07901	-30.9154
																		0.07909	-30.9043
																		0.07917	-30.8932
																		0.07925	-30.8821
																		0.07932	-30.8709
																		0.0794	-30.8598
																		0.07948	-30.8487
																		0.07956	-30.8376
																		0.07964	-30.8265
																		0.07972	-30.8154
																		0.0798	-30.8043
																		0.07988	-30.7932
																		0.07996	-30.7821
																		0.08004	-30.7709
																		0.08012	-30.7598
																		0.0802	-30.7487
																		0.08028	-30.7376
																		0.08036	-30.7265
																		0.08044	-30.7154
																		0.08052	-30.7043
																		0.0806	-30.6931
																		0.08068	-30.682
																		0.08076	-30.6709
																		0.08084	-30.6598
																		0.08092	-30.6487
																		0.081	-30.6376
																		0.08108	-30.6265
																		0.08116	-30.6154
																		0.08125	-30.6043
																		0.08133	-30.5931
																		0.08141	-30.582
																		0.08149	-30.5709
																		0.08157	-30.5598
																		0.08165	-30.5487
																		0.08174	-30.5376
																		0.08182	-30.5265
																		0.0819	-30.5154
																		0.08198	-30.5042
																		0.08207	-30.4931
																		0.08215	-30.482
																		0.08223	-30.4709
																		0.08232	-30.4598
																		0.0824	-30.4487
																		0.08248	-30.4376
																		0.08257	-30.4265
																		0.08265	-30.4154
																		0.08273	-30.4042
																		0.08282	-30.3931
																		0.0829	-30.382
																		0.08299	-30.3709
																		0.08307	-30.3598
																		0.08315	-30.3487
																		0.08324	-30.3376
																		0.08332	-30.3265
																		0.08341	-30.3153
																		0.08349	-30.3042
																		0.08358	-30.2931
																		0.08366	-30.282
																		0.08375	-30.2709
																		0.08383	-30.2598
																		0.08392	-30.2487
																		0.08401	-30.2375
																		0.08409	-30.2264
																		0.08418	-30.2153
																		0.08426	-30.2042
																		0.08435	-30.1931
																		0.08444	-30.182
																		0.08452	-30.1709
																		0.08461	-30.1598
																		0.0847	-30.1487
																		0.08478	-30.1375
																		0.08487	-30.1264
																		0.08496	-30.1153
																		0.08504	-30.1042
																		0.08513	-30.0931
																		0.08522	-30.082
																		0.08531	-30.0709
																		0.0854	-30.0598
																		0.08548	-30.0486
																		0.08557	-30.0375
																		0.08566	-30.0264
																		0.08575	-30.0153
																		0.08584	-30.0042
																		0.08593	-29.9931
																		0.08601	-29.982
																		0.0861	-29.9709
																		0.08619	-29.9597
																		0.08628	-29.9486
																		0.08637	-29.9375
																		0.08646	-29.9264
																		0.08655	-29.9153
																		0.08664	-29.9042
																		0.08673	-29.8931
																		0.08682	-29.882
																		0.08691	-29.8709
																		0.087	-29.8597
																		0.08709	-29.8486
																		0.08718	-29.8375
																		0.08727	-29.8264
																		0.08737	-29.8153
																		0.08746	-29.8042
																		0.08755	-29.7931
																		0.08764	-29.782
																		0.08773	-29.7708
																		0.08782	-29.7597
																		0.08791	-29.7486
																		0.08801	-29.7375
																		0.0881	-29.7264
																		0.08819	-29.7153
																		0.08828	-29.7042
																		0.08838	-29.6931
																		0.08847	-29.682
																		0.08856	-29.6708
																		0.08866	-29.6597
																		0.08875	-29.6486
																		0.08884	-29.6375
																		0.08894	-29.6264
																		0.08903	-29.6153
																		0.08912	-29.6042
																		0.08922	-29.5931
																		0.08931	-29.5819
																		0.08941	-29.5708
																		0.0895	-29.5597
																		0.08959	-29.5486
																		0.08969	-29.5375
																		0.08978	-29.5264
																		0.08988	-29.5153
																		0.08997	-29.5041
																		0.09007	-29.493
																		0.09017	-29.4819
																		0.09026	-29.4708
																		0.09036	-29.4597
																		0.09045	-29.4486
																		0.09055	-29.4375
																		0.09065	-29.4264
																		0.09074	-29.4153
																		0.09084	-29.4041
																		0.09094	-29.393
																		0.09103	-29.3819
																		0.09113	-29.3708
																		0.09123	-29.3597
																		0.09132	-29.3486
																		0.09142	-29.3375
																		0.09152	-29.3264
																		0.09162	-29.3152
																		0.09171	-29.3041
																		0.09181	-29.293
																		0.09191	-29.2819
																		0.09201	-29.2708
																		0.09211	-29.2597
																		0.09221	-29.2486
																		0.09231	-29.2375
																		0.09241	-29.2264
																		0.09251	-29.2152
																		0.0926	-29.2041
																		0.0927	-29.193
																		0.0928	-29.1819
																		0.0929	-29.1708
																		0.093	-29.1597
																		0.0931	-29.1486
																		0.09321	-29.1375
																		0.09331	-29.1263
																		0.09341	-29.1152
																		0.09351	-29.1041
																		0.09361	-29.093
																		0.09371	-29.0819
																		0.09381	-29.0708
																		0.09391	-29.0597
																		0.09402	-29.0486
																		0.09412	-29.0374
																		0.09422	-29.0263
																		0.09432	-29.0152
																		0.09442	-29.0041
																		0.09453	-28.993
																		0.09463	-28.9819
																		0.09473	-28.9708
																		0.09484	-28.9597
																		0.09494	-28.9486
																		0.09504	-28.9374
																		0.09515	-28.9263
																		0.09525	-28.9152
																		0.09535	-28.9041
																		0.09546	-28.893
																		0.09556	-28.8819
																		0.09567	-28.8708
																		0.09577	-28.8596
																		0.09588	-28.8485
																		0.09598	-28.8374
																		0.09609	-28.8263
																		0.09619	-28.8152
																		0.0963	-28.8041
																		0.0964	-28.793
																		0.09651	-28.7819
																		0.09662	-28.7707
																		0.09672	-28.7596
																		0.09683	-28.7485
																		0.09694	-28.7374
																		0.09704	-28.7263
																		0.09715	-28.7152
																		0.09726	-28.7041
																		0.09736	-28.693
																		0.09747	-28.6819
																		0.09758	-28.6708
																		0.09769	-28.6596
																		0.0978	-28.6485
																		0.0979	-28.6374
																		0.09801	-28.6263
																		0.09812	-28.6152
																		0.09823	-28.6041
																		0.09834	-28.593
																		0.09845	-28.5818
																		0.09856	-28.5707
																		0.09867	-28.5596
																		0.09878	-28.5485
																		0.09889	-28.5374
																		0.099	-28.5263
																		0.09911	-28.5152
																		0.09922	-28.5041
																		0.09933	-28.493
																		0.09944	-28.4818
																		0.09955	-28.4707
																		0.09966	-28.4596
																		0.09977	-28.4485
																		0.09989	-28.4374
																		0.1	-28.4263
																		0.10011	-28.4152
																		0.10022	-28.4041
																		0.10033	-28.3929
																		0.10045	-28.3818
																		0.10056	-28.3707
																		0.10067	-28.3596
																		0.10079	-28.3485
																		0.1009	-28.3374
																		0.10101	-28.3263
																		0.10113	-28.3152
																		0.10124	-28.3041
																		0.10136	-28.2929
																		0.10147	-28.2818
																		0.10158	-28.2707
																		0.1017	-28.2596
																		0.10181	-28.2485
																		0.10193	-28.2374
																		0.10204	-28.2263
																		0.10216	-28.2152
																		0.10228	-28.204
																		0.10239	-28.1929
																		0.10251	-28.1818
																		0.10262	-28.1707
																		0.10274	-28.1596
																		0.10286	-28.1485
																		0.10297	-28.1374
																		0.10309	-28.1262
																		0.10321	-28.1151
																		0.10333	-28.104
																		0.10344	-28.0929
																		0.10356	-28.0818
																		0.10368	-28.0707
																		0.1038	-28.0596
																		0.10392	-28.0485
																		0.10404	-28.0374
																		0.10416	-28.0262
																		0.10427	-28.0151
																		0.10439	-28.004
																		0.10451	-27.9929
																		0.10463	-27.9818
																		0.10475	-27.9707
																		0.10487	-27.9596
																		0.10499	-27.9485
																		0.10511	-27.9373
																		0.10524	-27.9262
																		0.10536	-27.9151
																		0.10548	-27.904
																		0.1056	-27.8929
																		0.10572	-27.8818
																		0.10584	-27.8707
																		0.10597	-27.8596
																		0.10609	-27.8484
																		0.10621	-27.8373
																		0.10633	-27.8262
																		0.10646	-27.8151
																		0.10658	-27.804
																		0.1067	-27.7929
																		0.10683	-27.7818
																		0.10695	-27.7707
																		0.10707	-27.7596
																		0.1072	-27.7484
																		0.10732	-27.7373
																		0.10745	-27.7262
																		0.10757	-27.7151
																		0.1077	-27.704
																		0.10782	-27.6929
																		0.10795	-27.6818
																		0.10808	-27.6707
																		0.1082	-27.6595
																		0.10833	-27.6484
																		0.10845	-27.6373
																		0.10858	-27.6262
																		0.10871	-27.6151
																		0.10884	-27.604
																		0.10896	-27.5929
																		0.10909	-27.5818
																		0.10922	-27.5707
																		0.10935	-27.5595
																		0.10948	-27.5484
																		0.1096	-27.5373
																		0.10973	-27.5262
																		0.10986	-27.5151
																		0.10999	-27.504
																		0.11012	-27.4929
																		0.11025	-27.4818
																		0.11038	-27.4706
																		0.11051	-27.4595
																		0.11064	-27.4484
																		0.11077	-27.4373
																		0.1109	-27.4262
																		0.11103	-27.4151
																		0.11117	-27.404
																		0.1113	-27.3928
																		0.11143	-27.3817
																		0.11156	-27.3706
																		0.11169	-27.3595
																		0.11183	-27.3484
																		0.11196	-27.3373
																		0.11209	-27.3262
																		0.11222	-27.3151
																		0.11236	-27.304
																		0.11249	-27.2928
																		0.11263	-27.2817
																		0.11276	-27.2706
																		0.11289	-27.2595
																		0.11303	-27.2484
																		0.11316	-27.2373
																		0.1133	-27.2262
																		0.11344	-27.2151
																		0.11357	-27.2039
																		0.11371	-27.1928
																		0.11384	-27.1817
																		0.11398	-27.1706
																		0.11412	-27.1595
																		0.11425	-27.1484
																		0.11439	-27.1373
																		0.11453	-27.1262
																		0.11467	-27.1151
																		0.1148	-27.1039
																		0.11494	-27.0928
																		0.11508	-27.0817
																		0.11522	-27.0706
																		0.11536	-27.0595
																		0.1155	-27.0484
																		0.11564	-27.0373
																		0.11578	-27.0262
																		0.11592	-27.015
																		0.11606	-27.0039
																		0.1162	-26.9928
																		0.11634	-26.9817
																		0.11648	-26.9706
																		0.11662	-26.9595
																		0.11676	-26.9484
																		0.1169	-26.9373
																		0.11705	-26.9261
																		0.11719	-26.915
																		0.11733	-26.9039
																		0.11747	-26.8928
																		0.11762	-26.8817
																		0.11776	-26.8706
																		0.1179	-26.8595
																		0.11805	-26.8484
																		0.11819	-26.8373
																		0.11834	-26.8261
																		0.11848	-26.815
																		0.11863	-26.8039
																		0.11877	-26.7928
																		0.11892	-26.7817
																		0.11906	-26.7706
																		0.11921	-26.7595
																		0.11935	-26.7483
																		0.1195	-26.7372
																		0.11965	-26.7261
																		0.11979	-26.715
																		0.11994	-26.7039
																		0.12009	-26.6928
																		0.12024	-26.6817
																		0.12039	-26.6706
																		0.12053	-26.6594
																		0.12068	-26.6483
																		0.12083	-26.6372
																		0.12098	-26.6261
																		0.12113	-26.615
																		0.12128	-26.6039
																		0.12143	-26.5928
																		0.12158	-26.5817
																		0.12173	-26.5706
																		0.12188	-26.5594
																		0.12203	-26.5483
																		0.12219	-26.5372
																		0.12234	-26.5261
																		0.12249	-26.515
																		0.12264	-26.5039
																		0.1228	-26.4928
																		0.12295	-26.4817
																		0.1231	-26.4705
																		0.12326	-26.4594
																		0.12341	-26.4483
																		0.12356	-26.4372
																		0.12372	-26.4261
																		0.12387	-26.415
																		0.12403	-26.4039
																		0.12418	-26.3928
																		0.12434	-26.3817
																		0.12449	-26.3705
																		0.12465	-26.3594
																		0.12481	-26.3483
																		0.12496	-26.3372
																		0.12512	-26.3261
																		0.12528	-26.315
																		0.12544	-26.3039
																		0.12559	-26.2928
																		0.12575	-26.2816
																		0.12591	-26.2705
																		0.12607	-26.2594
																		0.12623	-26.2483
																		0.12639	-26.2372
																		0.12655	-26.2261
																		0.12671	-26.215
																		0.12687	-26.2039
																		0.12703	-26.1927
																		0.12719	-26.1816
																		0.12735	-26.1705
																		0.12751	-26.1594
																		0.12768	-26.1483
																		0.12784	-26.1372
																		0.128	-26.1261
																		0.12816	-26.115
																		0.12833	-26.1039
																		0.12849	-26.0927
																		0.12865	-26.0816
																		0.12882	-26.0705
																		0.12898	-26.0594
																		0.12915	-26.0483
																		0.12931	-26.0372
																		0.12948	-26.0261
																		0.12964	-26.0149
																		0.12981	-26.0038
																		0.12998	-25.9927
																		0.13014	-25.9816
																		0.13031	-25.9705
																		0.13048	-25.9594
																		0.13064	-25.9483
																		0.13081	-25.9372
																		0.13098	-25.9261
																		0.13115	-25.9149
																		0.13132	-25.9038
																		0.13149	-25.8927
																		0.13166	-25.8816
																		0.13183	-25.8705
																		0.132	-25.8594
																		0.13217	-25.8483
																		0.13234	-25.8372
																		0.13251	-25.826
																		0.13268	-25.8149
																		0.13285	-25.8038
																		0.13303	-25.7927
																		0.1332	-25.7816
																		0.13337	-25.7705
																		0.13354	-25.7594
																		0.13372	-25.7483
																		0.13389	-25.7371
																		0.13407	-25.726
																		0.13424	-25.7149
																		0.13442	-25.7038
																		0.13459	-25.6927
																		0.13477	-25.6816
																		0.13494	-25.6705
																		0.13512	-25.6594
																		0.1353	-25.6483
																		0.13547	-25.6371
																		0.13565	-25.626
																		0.13583	-25.6149
																		0.13601	-25.6038
																		0.13619	-25.5927
																		0.13636	-25.5816
																		0.13654	-25.5705
																		0.13672	-25.5593
																		0.1369	-25.5482
																		0.13708	-25.5371
																		0.13726	-25.526
																		0.13744	-25.5149
																		0.13763	-25.5038
																		0.13781	-25.4927
																		0.13799	-25.4816
																		0.13817	-25.4705
																		0.13835	-25.4594
																		0.13854	-25.4482
																		0.13872	-25.4371
																		0.1389	-25.426
																		0.13909	-25.4149
																		0.13927	-25.4038
																		0.13946	-25.3927
																		0.13964	-25.3816
																		0.13983	-25.3705
																		0.14002	-25.3593
																		0.1402	-25.3482
																		0.14039	-25.3371
																		0.14058	-25.326
																		0.14076	-25.3149
																		0.14095	-25.3038
																		0.14114	-25.2927
																		0.14133	-25.2815
																		0.14152	-25.2704
																		0.14171	-25.2593
																		0.1419	-25.2482
																		0.14209	-25.2371
																		0.14228	-25.226
																		0.14247	-25.2149
																		0.14266	-25.2038
																		0.14285	-25.1927
																		0.14304	-25.1815
																		0.14323	-25.1704
																		0.14343	-25.1593
																		0.14362	-25.1482
																		0.14381	-25.1371
																		0.14401	-25.126
																		0.1442	-25.1149
																		0.1444	-25.1038
																		0.14459	-25.0926
																		0.14479	-25.0815
																		0.14498	-25.0704
																		0.14518	-25.0593
																		0.14538	-25.0482
																		0.14557	-25.0371
																		0.14577	-25.026
																		0.14597	-25.0149
																		0.14617	-25.0038
																		0.14637	-24.9926
																		0.14657	-24.9815
																		0.14677	-24.9704
																		0.14697	-24.9593
																		0.14717	-24.9482
																		0.14737	-24.9371
																		0.14757	-24.926
																		0.14777	-24.9149
																		0.14797	-24.9037
																		0.14817	-24.8926
																		0.14838	-24.8815
																		0.14858	-24.8704
																		0.14878	-24.8593
																		0.14899	-24.8482
																		0.14919	-24.8371
																		0.1494	-24.826
																		0.1496	-24.8148
																		0.14981	-24.8037
																		0.15002	-24.7926
																		0.15022	-24.7815
																		0.15043	-24.7704
																		0.15064	-24.7593
																		0.15084	-24.7482
																		0.15105	-24.7371
																		0.15126	-24.726
																		0.15147	-24.7148
																		0.15168	-24.7037
																		0.15189	-24.6926
																		0.1521	-24.6815
																		0.15231	-24.6704
																		0.15252	-24.6593
																		0.15273	-24.6482
																		0.15295	-24.637
																		0.15316	-24.6259
																		0.15337	-24.6148
																		0.15359	-24.6037
																		0.1538	-24.5926
																		0.15401	-24.5815
																		0.15423	-24.5704
																		0.15444	-24.5593
																		0.15466	-24.5481
																		0.15488	-24.537
																		0.15509	-24.5259
																		0.15531	-24.5148
																		0.15553	-24.5037
																		0.15575	-24.4926
																		0.15596	-24.4815
																		0.15618	-24.4704
																		0.1564	-24.4593
																		0.15662	-24.4481
																		0.15684	-24.437
																		0.15706	-24.4259
																		0.15729	-24.4148
																		0.15751	-24.4037
																		0.15773	-24.3926
																		0.15795	-24.3815
																		0.15817	-24.3704
																		0.1584	-24.3592
																		0.15862	-24.3481
																		0.15885	-24.337
																		0.15907	-24.3259
																		0.1593	-24.3148
																		0.15952	-24.3037
																		0.15975	-24.2926
																		0.15998	-24.2815
																		0.1602	-24.2704
																		0.16043	-24.2592
																		0.16066	-24.2481
																		0.16089	-24.237
																		0.16112	-24.2259
																		0.16135	-24.2148
																		0.16158	-24.2037
																		0.16181	-24.1926
																		0.16204	-24.1815
																		0.16227	-24.1703
																		0.1625	-24.1592
																		0.16274	-24.1481
																		0.16297	-24.137
																		0.1632	-24.1259
																		0.16344	-24.1148
																		0.16367	-24.1037
																		0.16391	-24.0926
																		0.16414	-24.0814
																		0.16438	-24.0703
																		0.16462	-24.0592
																		0.16485	-24.0481
																		0.16509	-24.037
																		0.16533	-24.0259
																		0.16557	-24.0148
																		0.16581	-24.0037
																		0.16605	-23.9926
																		0.16629	-23.9814
																		0.16653	-23.9703
																		0.16677	-23.9592
																		0.16701	-23.9481
																		0.16725	-23.937
																		0.1675	-23.9259
																		0.16774	-23.9148
																		0.16798	-23.9036
																		0.16823	-23.8925
																		0.16847	-23.8814
																		0.16872	-23.8703
																		0.16896	-23.8592
																		0.16921	-23.8481
																		0.16946	-23.837
																		0.16971	-23.8259
																		0.16995	-23.8148
																		0.1702	-23.8036
																		0.17045	-23.7925
																		0.1707	-23.7814
																		0.17095	-23.7703
																		0.1712	-23.7592
																		0.17145	-23.7481
																		0.17171	-23.737
																		0.17196	-23.7259
																		0.17221	-23.7147
																		0.17246	-23.7036
																		0.17272	-23.6925
																		0.17297	-23.6814
																		0.17323	-23.6703
																		0.17348	-23.6592
																		0.17374	-23.6481
																		0.174	-23.637
																		0.17426	-23.6258
																		0.17451	-23.6147
																		0.17477	-23.6036
																		0.17503	-23.5925
																		0.17529	-23.5814
																		0.17555	-23.5703
																		0.17581	-23.5592
																		0.17607	-23.5481
																		0.17633	-23.537
																		0.1766	-23.5258
																		0.17686	-23.5147
																		0.17712	-23.5036
																		0.17739	-23.4925
																		0.17765	-23.4814
																		0.17792	-23.4703
																		0.17818	-23.4592
																		0.17845	-23.448
																		0.17872	-23.4369
																		0.17899	-23.4258
																		0.17925	-23.4147
																		0.17952	-23.4036
																		0.17979	-23.3925
																		0.18006	-23.3814
																		0.18033	-23.3703
																		0.18061	-23.3592
																		0.18088	-23.348
																		0.18115	-23.3369
																		0.18142	-23.3258
																		0.1817	-23.3147
																		0.18197	-23.3036
																		0.18225	-23.2925
																		0.18252	-23.2814
																		0.1828	-23.2703
																		0.18307	-23.2592
																		0.18335	-23.248
																		0.18363	-23.2369
																		0.18391	-23.2258
																		0.18419	-23.2147
																		0.18447	-23.2036
																		0.18475	-23.1925
																		0.18503	-23.1814
																		0.18531	-23.1702
																		0.18559	-23.1591
																		0.18588	-23.148
																		0.18616	-23.1369
																		0.18644	-23.1258
																		0.18673	-23.1147
																		0.18702	-23.1036
																		0.1873	-23.0925
																		0.18759	-23.0814
																		0.18788	-23.0702
																		0.18816	-23.0591
																		0.18845	-23.048
																		0.18874	-23.0369
																		0.18903	-23.0258
																		0.18932	-23.0147
																		0.18961	-23.0036
																		0.18991	-22.9925
																		0.1902	-22.9813
																		0.19049	-22.9702
																		0.19079	-22.9591
																		0.19108	-22.948
																		0.19138	-22.9369
																		0.19167	-22.9258
																		0.19197	-22.9147
																		0.19227	-22.9036
																		0.19256	-22.8925
																		0.19286	-22.8813
																		0.19316	-22.8702
																		0.19346	-22.8591
																		0.19376	-22.848
																		0.19406	-22.8369
																		0.19437	-22.8258
																		0.19467	-22.8147
																		0.19497	-22.8036
																		0.19528	-22.7924
																		0.19558	-22.7813
																		0.19589	-22.7702
																		0.19619	-22.7591
																		0.1965	-22.748
																		0.19681	-22.7369
																		0.19712	-22.7258
																		0.19743	-22.7146
																		0.19774	-22.7035
																		0.19805	-22.6924
																		0.19836	-22.6813
																		0.19867	-22.6702
																		0.19898	-22.6591
																		0.1993	-22.648
																		0.19961	-22.6369
																		0.19992	-22.6258
																		0.20024	-22.6146
																		0.20056	-22.6035
																		0.20087	-22.5924
																		0.20119	-22.5813
																		0.20151	-22.5702
																		0.20183	-22.5591
																		0.20215	-22.548
																		0.20247	-22.5369
																		0.20279	-22.5257
																		0.20311	-22.5146
																		0.20343	-22.5035
																		0.20376	-22.4924
																		0.20408	-22.4813
																		0.20441	-22.4702
																		0.20473	-22.4591
																		0.20506	-22.448
																		0.20539	-22.4368
																		0.20571	-22.4257
																		0.20604	-22.4146
																		0.20637	-22.4035
																		0.2067	-22.3924
																		0.20703	-22.3813
																		0.20737	-22.3702
																		0.2077	-22.3591
																		0.20803	-22.348
																		0.20837	-22.3368
																		0.2087	-22.3257
																		0.20904	-22.3146
																		0.20937	-22.3035
																		0.20971	-22.2924
																		0.21005	-22.2813
																		0.21039	-22.2702
																		0.21073	-22.2591
																		0.21107	-22.2479
																		0.21141	-22.2368
																		0.21175	-22.2257
																		0.21209	-22.2146
																		0.21244	-22.2035
																		0.21278	-22.1924
																		0.21313	-22.1813
																		0.21347	-22.1702
																		0.21382	-22.1591
																		0.21417	-22.1479
																		0.21452	-22.1368
																		0.21487	-22.1257
																		0.21522	-22.1146
																		0.21557	-22.1035
																		0.21592	-22.0924
																		0.21627	-22.0813
																		0.21663	-22.0702
																		0.21698	-22.059
																		0.21734	-22.0479
																		0.21769	-22.0368
																		0.21805	-22.0257
																		0.21841	-22.0146
																		0.21876	-22.0035
																		0.21912	-21.9924
																		0.21948	-21.9812
																		0.21984	-21.9701
																		0.22021	-21.959
																		0.22057	-21.9479
																		0.22093	-21.9368
																		0.2213	-21.9257
																		0.22166	-21.9146
																		0.22203	-21.9035
																		0.2224	-21.8924
																		0.22276	-21.8813
																		0.22313	-21.8701
																		0.2235	-21.859
																		0.22387	-21.8479
																		0.22424	-21.8368
																		0.22462	-21.8257
																		0.22499	-21.8146
																		0.22536	-21.8035
																		0.22574	-21.7923
																		0.22611	-21.7812
																		0.22649	-21.7701
																		0.22687	-21.759
																		0.22725	-21.7479
																		0.22763	-21.7368
																		0.22801	-21.7257
																		0.22839	-21.7146
																		0.22877	-21.7035
																		0.22915	-21.6923
																		0.22954	-21.6812
																		0.22992	-21.6701
																		0.23031	-21.659
																		0.2307	-21.6479
																		0.23108	-21.6368
																		0.23147	-21.6257
																		0.23186	-21.6146
																		0.23225	-21.6034
																		0.23264	-21.5923
																		0.23304	-21.5812
																		0.23343	-21.5701
																		0.23382	-21.559
																		0.23422	-21.5479
																		0.23462	-21.5368
																		0.23501	-21.5257
																		0.23541	-21.5145
																		0.23581	-21.5034
																		0.23621	-21.4923
																		0.23661	-21.4812
																		0.23701	-21.4701
																		0.23742	-21.459
																		0.23782	-21.4479
																		0.23823	-21.4368
																		0.23863	-21.4257
																		0.23904	-21.4145
																		0.23945	-21.4034
																		0.23985	-21.3923
																		0.24026	-21.3812
																		0.24068	-21.3701
																		0.24109	-21.359
																		0.2415	-21.3479
																		0.24191	-21.3367
																		0.24233	-21.3256
																		0.24274	-21.3145
																		0.24316	-21.3034
																		0.24358	-21.2923
																		0.244	-21.2812
																		0.24442	-21.2701
																		0.24484	-21.259
																		0.24526	-21.2479
																		0.24568	-21.2367
																		0.24611	-21.2256
																		0.24653	-21.2145
																		0.24696	-21.2034
																		0.24739	-21.1923
																		0.24782	-21.1812
																		0.24824	-21.1701
																		0.24867	-21.159
																		0.24911	-21.1478
																		0.24954	-21.1367
																		0.24997	-21.1256
																		0.25041	-21.1145
																		0.25084	-21.1034
																		0.25128	-21.0923
																		0.25172	-21.0812
																		0.25216	-21.0701
																		0.2526	-21.0589
																		0.25304	-21.0478
																		0.25348	-21.0367
																		0.25392	-21.0256
																		0.25437	-21.0145
																		0.25481	-21.0034
																		0.25526	-20.9923
																		0.25571	-20.9812
																		0.25615	-20.9701
																		0.2566	-20.9589
																		0.25705	-20.9478
																		0.25751	-20.9367
																		0.25796	-20.9256
																		0.25841	-20.9145
																		0.25887	-20.9034
																		0.25933	-20.8923
																		0.25978	-20.8812
																		0.26024	-20.87
																		0.2607	-20.8589
																		0.26116	-20.8478
																		0.26163	-20.8367
																		0.26209	-20.8256
																		0.26255	-20.8145
																		0.26302	-20.8034
																		0.26349	-20.7923
																		0.26395	-20.7812
																		0.26442	-20.77
																		0.26489	-20.7589
																		0.26536	-20.7478
																		0.26584	-20.7367
																		0.26631	-20.7256
																		0.26679	-20.7145
																		0.26726	-20.7034
																		0.26774	-20.6923
																		0.26822	-20.6811
																		0.2687	-20.67
																		0.26918	-20.6589
																		0.26966	-20.6478
																		0.27014	-20.6367
																		0.27063	-20.6256
																		0.27111	-20.6145
																		0.2716	-20.6033
																		0.27209	-20.5922
																		0.27258	-20.5811
																		0.27307	-20.57
																		0.27356	-20.5589
																		0.27405	-20.5478
																		0.27455	-20.5367
																		0.27504	-20.5256
																		0.27554	-20.5145
																		0.27604	-20.5033
																		0.27654	-20.4922
																		0.27704	-20.4811
																		0.27754	-20.47
																		0.27804	-20.4589
																		0.27855	-20.4478
																		0.27905	-20.4367
																		0.27956	-20.4256
																		0.28007	-20.4144
																		0.28058	-20.4033
																		0.28109	-20.3922
																		0.2816	-20.3811
																		0.28211	-20.37
																		0.28263	-20.3589
																		0.28314	-20.3478
																		0.28366	-20.3367
																		0.28418	-20.3255
																		0.2847	-20.3144
																		0.28522	-20.3033
																		0.28574	-20.2922
																		0.28627	-20.2811
																		0.28679	-20.27
																		0.28732	-20.2589
																		0.28784	-20.2478
																		0.28837	-20.2367
																		0.2889	-20.2255
																		0.28944	-20.2144
																		0.28997	-20.2033
																		0.2905	-20.1922
																		0.29104	-20.1811
																		0.29158	-20.17
																		0.29211	-20.1589
																		0.29265	-20.1478
																		0.2932	-20.1366
																		0.29374	-20.1255
																		0.29428	-20.1144
																		0.29483	-20.1033
																		0.29537	-20.0922
																		0.29592	-20.0811
																		0.29647	-20.07
																		0.29702	-20.0589
																		0.29757	-20.0478
																		0.29813	-20.0366
																		0.29868	-20.0255
																		0.29924	-20.0144
																		0.2998	-20.0033
																		0.30036	-19.9922
																		0.30092	-19.9811
																		0.30148	-19.97
																		0.30204	-19.9589
																		0.30261	-19.9477
																		0.30318	-19.9366
																		0.30374	-19.9255
																		0.30431	-19.9144
																		0.30488	-19.9033
																		0.30546	-19.8922
																		0.30603	-19.8811
																		0.3066	-19.8699
																		0.30718	-19.8588
																		0.30776	-19.8477
																		0.30834	-19.8366
																		0.30892	-19.8255
																		0.3095	-19.8144
																		0.31009	-19.8033
																		0.31067	-19.7922
																		0.31126	-19.7811
																		0.31185	-19.7699
																		0.31244	-19.7588
																		0.31303	-19.7477
																		0.31362	-19.7366
																		0.31422	-19.7255
																		0.31481	-19.7144
																		0.31541	-19.7033
																		0.31601	-19.6922
																		0.31661	-19.681
																		0.31721	-19.6699
																		0.31782	-19.6588
																		0.31842	-19.6477
																		0.31903	-19.6366
																		0.31964	-19.6255
																		0.32025	-19.6144
																		0.32086	-19.6033
																		0.32147	-19.5922
																		0.32209	-19.581
																		0.32271	-19.5699
																		0.32332	-19.5588
																		0.32394	-19.5477
																		0.32456	-19.5366
																		0.32519	-19.5255
																		0.32581	-19.5144
																		0.32644	-19.5033
																		0.32706	-19.4921
																		0.32769	-19.481
																		0.32832	-19.4699
																		0.32896	-19.4588
																		0.32959	-19.4477
																		0.33023	-19.4366
																		0.33086	-19.4255
																		0.3315	-19.4144
																		0.33214	-19.4032
																		0.33279	-19.3921
																		0.33343	-19.381
																		0.33407	-19.3699
																		0.33472	-19.3588
																		0.33537	-19.3477
																		0.33602	-19.3366
																		0.33667	-19.3255
																		0.33733	-19.3144
																		0.33798	-19.3032
																		0.33864	-19.2921
																		0.3393	-19.281
																		0.33996	-19.2699
																		0.34062	-19.2588
																		0.34129	-19.2477
																		0.34195	-19.2366
																		0.34262	-19.2254
																		0.34329	-19.2143
																		0.34396	-19.2032
																		0.34463	-19.1921
																		0.34531	-19.181
																		0.34598	-19.1699
																		0.34666	-19.1588
																		0.34734	-19.1477
																		0.34802	-19.1365
																		0.3487	-19.1254
																		0.34939	-19.1143
																		0.35008	-19.1032
																		0.35076	-19.0921
																		0.35145	-19.081
																		0.35215	-19.0699
																		0.35284	-19.0588
																		0.35354	-19.0477
																		0.35423	-19.0365
																		0.35493	-19.0254
																		0.35563	-19.0143
																		0.35634	-19.0032
																		0.35704	-18.9921
																		0.35775	-18.981
																		0.35846	-18.9699
																		0.35917	-18.9588
																		0.35988	-18.9476
																		0.36059	-18.9365
																		0.36131	-18.9254
																		0.36202	-18.9143
																		0.36274	-18.9032
																		0.36346	-18.8921
																		0.36419	-18.881
																		0.36491	-18.8699
																		0.36564	-18.8588
																		0.36637	-18.8476
																		0.3671	-18.8365
																		0.36783	-18.8254
																		0.36856	-18.8143
																		0.3693	-18.8032
																		0.37004	-18.7921
																		0.37078	-18.781
																		0.37152	-18.7699
																		0.37226	-18.7587
																		0.37301	-18.7476
																		0.37376	-18.7365
																		0.37451	-18.7254
																		0.37526	-18.7143
																		0.37601	-18.7032
																		0.37677	-18.6921
																		0.37752	-18.681
																		0.37828	-18.6699
																		0.37904	-18.6587
																		0.37981	-18.6476
																		0.38057	-18.6365
																		0.38134	-18.6254
																		0.38211	-18.6143
																		0.38288	-18.6032
																		0.38365	-18.5921
																		0.38443	-18.581
																		0.3852	-18.5698
																		0.38598	-18.5587
																		0.38676	-18.5476
																		0.38755	-18.5365
																		0.38833	-18.5254
																		0.38912	-18.5143
																		0.38991	-18.5032
																		0.3907	-18.492
																		0.39149	-18.4809
																		0.39229	-18.4698
																		0.39308	-18.4587
																		0.39388	-18.4476
																		0.39469	-18.4365
																		0.39549	-18.4254
																		0.39629	-18.4143
																		0.3971	-18.4032
																		0.39791	-18.392
																		0.39872	-18.3809
																		0.39954	-18.3698
																		0.40035	-18.3587
																		0.40117	-18.3476
																		0.40199	-18.3365
																		0.40281	-18.3254
																		0.40363	-18.3143
																		0.40446	-18.3031
																		0.40529	-18.292
																		0.40612	-18.2809
																		0.40695	-18.2698
																		0.40779	-18.2587
																		0.40862	-18.2476
																		0.40946	-18.2365
																		0.4103	-18.2254
																		0.41115	-18.2142
																		0.41199	-18.2031
																		0.41284	-18.192
																		0.41369	-18.1809
																		0.41454	-18.1698
																		0.41539	-18.1587
																		0.41625	-18.1476
																		0.41711	-18.1365
																		0.41797	-18.1254
																		0.41883	-18.1142
																		0.4197	-18.1031
																		0.42056	-18.092
																		0.42143	-18.0809
																		0.4223	-18.0698
																		0.42318	-18.0587
																		0.42405	-18.0476
																		0.42493	-18.0365
																		0.42581	-18.0253
																		0.42669	-18.0142
																		0.42758	-18.0031
																		0.42847	-17.992
																		0.42935	-17.9809
																		0.43025	-17.9698
																		0.43114	-17.9587
																		0.43204	-17.9476
																		0.43293	-17.9365
																		0.43383	-17.9253
																		0.43474	-17.9142
																		0.43564	-17.9031
																		0.43655	-17.892
																		0.43746	-17.8809
																		0.43837	-17.8698
																		0.43928	-17.8587
																		0.4402	-17.8475
																		0.44112	-17.8364
																		0.44204	-17.8253
																		0.44296	-17.8142
																		0.44389	-17.8031
																		0.44482	-17.792
																		0.44575	-17.7809
																		0.44668	-17.7698
																		0.44761	-17.7586
																		0.44855	-17.7475
																		0.44949	-17.7364
																		0.45043	-17.7253
																		0.45138	-17.7142
																		0.45232	-17.7031
																		0.45327	-17.692
																		0.45422	-17.6809
																		0.45518	-17.6698
																		0.45613	-17.6586
																		0.45709	-17.6475
																		0.45805	-17.6364
																		0.45901	-17.6253
																		0.45998	-17.6142
																		0.46095	-17.6031
																		0.46192	-17.592
																		0.46289	-17.5809
																		0.46386	-17.5697
																		0.46484	-17.5586
																		0.46582	-17.5475
																		0.4668	-17.5364
																		0.46779	-17.5253
																		0.46877	-17.5142
																		0.46976	-17.5031
																		0.47075	-17.492
																		0.47175	-17.4809
																		0.47274	-17.4697
																		0.47374	-17.4586
																		0.47474	-17.4475
																		0.47575	-17.4364
																		0.47675	-17.4253
																		0.47776	-17.4142
																		0.47877	-17.4031
																		0.47979	-17.392
																		0.4808	-17.3808
																		0.48182	-17.3697
																		0.48284	-17.3586
																		0.48386	-17.3475
																		0.48489	-17.3364
																		0.48592	-17.3253
																		0.48695	-17.3142
																		0.48798	-17.3031
																		0.48902	-17.2919
																		0.49005	-17.2808
																		0.49109	-17.2697
																		0.49214	-17.2586
																		0.49318	-17.2475
																		0.49423	-17.2364
																		0.49528	-17.2253
																		0.49633	-17.2142
																		0.49739	-17.2031
																		0.49845	-17.1919
																		0.49951	-17.1808
																		0.50057	-17.1697
																		0.50163	-17.1586
																		0.5027	-17.1475
																		0.50377	-17.1364
																		0.50484	-17.1253
																		0.50592	-17.1141
																		0.507	-17.103
																		0.50808	-17.0919
																		0.50916	-17.0808
																		0.51024	-17.0697
																		0.51133	-17.0586
																		0.51242	-17.0475
																		0.51352	-17.0364
																		0.51461	-17.0252
																		0.51571	-17.0141
																		0.51681	-17.003
																		0.51791	-16.9919
																		0.51902	-16.9808
																		0.52012	-16.9697
																		0.52124	-16.9586
																		0.52235	-16.9475
																		0.52346	-16.9364
																		0.52458	-16.9252
																		0.5257	-16.9141
																		0.52682	-16.903
																		0.52795	-16.8919
																		0.52908	-16.8808
																		0.53021	-16.8697
																		0.53134	-16.8586
																		0.53248	-16.8475
																		0.53362	-16.8363
																		0.53476	-16.8252
																		0.5359	-16.8141
																		0.53705	-16.803
																		0.53819	-16.7919
																		0.53935	-16.7808
																		0.5405	-16.7697
																		0.54165	-16.7586
																		0.54281	-16.7475
																		0.54397	-16.7363
																		0.54514	-16.7252
																		0.5463	-16.7141
																		0.54747	-16.703
[truncated: 4,291 more rows]

## Sheet: Fig. 4b
Fig. 4b	Q, nm^(-1)
	-1.39177	97.406	97.406	106.43	209.826	209.826	217.816	404.248	404.524	404.524	626.664	626.717	626.717	703.329	703.498	703.498		0.03332	-38.905
	-1.37778	96.1417	98.5068	106.623	207.715	211.496	218.298	402.307	402.494	408.525	624.091	624.126	631.915	698.361	705.696	705.768		0.03334	-38.8939
	-1.3638	94.6261	99.6273	107.108	205.081	213.195	219.353	400.299	400.485	412.635	621.524	621.559	637.152	693.303	701.953	707.574		0.03336	-38.8828
	-1.34981	92.9682	100.767	107.776	202.245	214.923	220.661	398.311	398.497	416.767	618.981	619.016	642.409	688.266	696.897	709.171		0.03338	-38.8717
	-1.33582	91.2329	101.927	108.562	199.328	216.681	222.1	396.343	396.53	420.92	616.462	616.496	647.686	683.25	691.862	710.607		0.0334	-38.8606
	-1.32183	89.4569	103.105	109.43	196.38	218.468	223.621	394.397	394.583	425.093	613.968	614.001	652.984	678.256	686.848	711.955		0.03342	-38.8494
	-1.30784	87.6615	104.302	110.358	193.423	220.283	225.201	392.47	392.657	429.288	611.497	611.529	658.303	673.283	681.854	713.258		0.03344	-38.8383
	-1.29386	85.8591	105.518	111.333	190.47	222.126	226.829	390.565	390.752	433.503	609.051	609.082	663.641	668.331	676.882	714.538		0.03346	-38.8272
	-1.27987	84.0579	106.752	112.349	187.526	223.998	228.499	388.68	388.867	437.738	606.628	606.658	663.402	669.001	671.931	715.809		0.03348	-38.8161
	-1.26588	82.2629	108.004	113.4	184.597	225.898	230.205	386.816	387.004	441.995	604.23	604.258	658.494	667.001	674.381	717.081		0.0335	-38.805
	-1.25189	80.4776	109.273	114.482	181.684	227.825	231.946	384.973	385.161	446.272	601.856	601.881	653.608	662.093	679.781	718.359		0.03352	-38.7939
	-1.23791	78.7045	110.558	115.593	178.792	229.78	233.72	383.151	383.338	450.57	599.505	599.528	648.745	657.206	685.202	719.647		0.03353	-38.7828
	-1.22392	76.9453	111.86	116.732	175.92	231.763	235.526	381.349	381.537	454.889	597.179	597.198	643.904	652.341	690.644	720.947		0.03355	-38.7717
	-1.20993	75.2014	113.176	117.896	173.071	233.772	237.362	379.569	379.757	459.228	594.876	594.891	639.086	647.498	696.105	722.261		0.03357	-38.7605
	-1.19594	73.4736	114.507	119.087	170.248	235.809	239.229	377.809	377.997	463.588	592.597	592.607	634.291	642.677	701.587	723.59		0.03359	-38.7494
	-1.18196	71.7628	115.849	120.301	167.451	237.872	241.125	376.07	376.258	467.969	590.342	590.345	629.52	637.878	707.089	724.937		0.03361	-38.7383
	-1.16797	70.0695	117.202	121.54	164.683	239.962	243.049	374.352	374.54	472.371	588.105	588.109	624.773	633.102	712.611	726.3		0.03363	-38.7272
	-1.15398	68.3942	118.561	122.802	161.948	242.078	245.003	372.655	372.843	476.793	585.886	585.9	620.051	628.348	718.151	727.681		0.03365	-38.7161
	-1.13999	66.7373	119.923	124.088	159.25	244.221	246.985	370.979	371.167	481.236	583.686	583.712	615.355	623.619	723.706	729.081		0.03367	-38.705
	-1.12601	65.099	121.283	125.397	156.594	246.39	248.995	369.324	369.512	485.7	581.505	581.547	610.687	618.913	729.221	730.499		0.03369	-38.6939
	-1.11202	63.4796	122.63	126.728	153.99	248.584	251.032	367.69	367.877	490.184	579.341	579.402	606.049	614.232	731.899	731.936		0.03371	-38.6828
	-1.09803	61.8794	123.952	128.082	151.452	250.805	253.098	366.077	366.264	494.689	577.191	577.278	601.443	609.577	733.377	733.393		0.03373	-38.6716
	-1.08404	60.2984	125.225	129.458	149.003	253.051	255.19	364.486	364.672	499.215	575.051	575.172	596.873	604.95	734.859	734.868		0.03375	-38.6605
	-1.07005	58.7368	126.413	130.857	146.679	255.322	257.31	362.915	363.101	503.761	572.915	573.084	592.344	600.351	736.357	736.364		0.03377	-38.6494
	-1.05607	57.1948	127.449	132.278	144.547	257.619	259.457	361.366	361.551	508.328	570.774	571.009	587.867	595.785	737.874	737.879		0.03378	-38.6383
	-1.04208	55.6725	128.22	133.722	142.72	259.94	261.63	359.838	360.023	512.916	568.614	568.945	583.456	591.254	739.41	739.414		0.0338	-38.6272
	-1.02809	54.17	128.552	135.187	141.373	262.287	263.83	358.331	358.515	517.524	566.411	566.885	579.134	586.765	740.965	740.969		0.03382	-38.6161
	-1.0141	52.6872	128.255	136.674	140.696	264.658	266.057	356.846	357.029	522.153	564.125	564.821	574.942	582.326	742.541	742.544		0.03384	-38.605
	-1.00012	51.2244	127.273	138.184	140.742	267.053	268.309	355.383	355.565	526.803	561.686	562.739	570.949	577.951	744.136	744.139		0.03386	-38.5939
	-0.98613	49.7815	125.746	139.715	141.375	269.473	270.587	353.941	354.122	531.473	558.991	560.615	567.257	573.665	745.751	745.754		0.03388	-38.5827
	-0.97214	48.3587	123.868	141.268	142.399	271.916	272.891	352.522	352.701	536.164	555.934	558.41	563.975	569.506	747.387	747.389		0.0339	-38.5716
	-0.95815	46.9559	121.788	142.843	143.666	274.383	275.221	351.124	351.302	540.876	552.483	556.057	561.135	565.542	749.042	749.045		0.03392	-38.5605
	-0.94417	45.5732	119.591	144.44	145.089	276.873	277.575	349.749	349.925	545.608	548.71	553.452	558.662	561.875	750.718	750.72		0.03394	-38.5494
	-0.93018	44.2107	117.329	146.058	146.618	279.385	279.954	348.397	348.57	544.728	550.361	550.485	556.445	558.618	752.414	752.416		0.03396	-38.5383
	-0.91619	42.8684	115.032	147.698	148.223	281.921	282.357	347.067	347.238	540.625	547.113	554.379	555.152	555.81	754.131	754.133		0.03398	-38.5272
	-0.9022	41.5463	112.716	149.36	149.886	284.477	284.784	345.762	345.929	536.455	543.408	552.457	553.384	559.933	755.868	755.869		0.034	-38.5161
	-0.88822	40.2444	110.394	151.044	151.597	287.055	287.234	344.48	344.644	532.249	539.483	550.605	551.224	564.747	757.625	757.626		0.03402	-38.505
	-0.87423	38.9628	108.071	152.749	153.348	289.654	289.707	343.224	343.383	528.027	535.428	548.815	549.239	569.583	759.402	759.404		0.03404	-38.4939
	-0.86024	37.7015	105.755	154.476	155.134	292.202	292.271	341.993	342.147	523.8	531.301	547.077	547.373	574.439	761.2	761.202		0.03406	-38.4827
	-0.84625	36.4605	103.447	156.224	156.951	294.717	294.906	340.79	340.937	519.575	527.137	545.383	545.592	579.316	763.018	763.02		0.03408	-38.4716
	-0.83226	35.2398	101.15	157.994	158.797	297.251	297.557	339.616	339.754	515.358	522.954	543.729	543.876	584.214	764.855	764.859		0.0341	-38.4605
	-0.81828	34.0394	98.867	159.786	160.671	299.801	300.22	338.473	338.601	511.152	518.765	542.111	542.212	589.132	763.308	766.716		0.03412	-38.4494
	-0.80429	32.8595	96.5984	161.599	162.57	302.366	302.894	337.367	337.48	506.958	514.577	540.526	540.594	594.071	758.037	765.815		0.03414	-38.4383
	-0.7903	31.6999	94.3455	163.434	164.494	304.94	305.571	336.301	336.396	502.779	510.396	538.975	539.015	599.031	752.787	760.539		0.03416	-38.4272
	-0.77631	30.5606	92.109	165.29	166.442	307.518	308.243	335.284	335.355	498.617	506.226	537.454	537.474	604.012	747.558	755.282		0.03418	-38.4161
	-0.76233	29.4418	89.8898	167.167	168.413	310.089	310.897	334.33	334.366	494.471	502.067	535.964	535.966	609.013	742.35	750.046		0.0342	-38.4049
	-0.74834	28.3434	87.6883	169.067	170.407	312.636	313.509	333.447	333.463	490.342	497.923	534.492	534.503	614.035	737.164	744.831		0.03421	-38.3938
	-0.73435	27.2655	85.5048	170.987	172.423	315.131	316.038	332.627	332.723	486.232	493.794	533.048	533.071	619.077	732	739.637		0.03423	-38.3827
	-0.72036	26.2079	83.3398	172.929	174.462	317.518	318.407	331.959	332.187	482.14	489.682	531.635	531.668	624.14	726.857	734.465		0.03425	-38.3716
	-0.70638	25.1708	81.1936	174.893	176.522	319.695	320.476	331.548	331.996	478.067	485.587	530.252	530.293	629.224	721.736	729.314		0.03427	-38.3605
	-0.69239	24.1542	79.0662	176.878	178.603	321.476	322.026	331.579	332.368	474.013	481.509	528.898	528.946	634.328	716.637	724.185		0.03429	-38.3494
	-0.6784	23.158	76.9581	178.884	180.706	322.624	322.872	332.287	333.487	469.979	477.45	527.573	527.627	639.453	711.559	719.076		0.03431	-38.3383
	-0.66441	22.1822	74.8693	180.912	182.83	323.056	323.062	333.758	335.308	465.964	473.409	526.276	526.336	644.599	706.503	713.989		0.03433	-38.3272
	-0.65043	21.227	72.8	182.961	184.974	322.815	322.946	335.815	337.609	461.969	469.387	525.007	525.072	649.766	701.469	708.924		0.03435	-38.3161
	-0.63644	20.2922	70.7503	185.032	187.14	322.325	322.524	338.231	340.198	457.994	465.384	523.767	523.836	654.953	696.456	703.88		0.03437	-38.3049
	-0.62245	19.3779	68.7203	187.123	189.327	321.704	321.937	340.856	342.96	454.039	461.4	522.554	522.627	660.16	691.465	698.857		0.03439	-38.2938
	-0.60846	18.4841	66.7101	189.237	191.534	321.016	321.265	343.612	345.834	450.105	457.435	521.369	521.446	665.389	686.497	693.855		0.03441	-38.2827
	-0.59447	17.6108	64.7198	191.371	193.761	320.293	320.55	346.456	348.788	446.19	453.49	520.212	520.292	670.638	681.549	688.875		0.03443	-38.2716
	-0.58049	16.758	62.7494	193.527	196.01	319.553	319.815	349.366	351.801	442.296	449.565	519.082	519.165	675.907	676.624	683.916		0.03445	-38.2605
	-0.5665	15.9257	60.7991	195.704	198.278	318.809	319.072	352.327	354.863	438.422	445.66	517.979	518.065	671.721	678.979	681.198		0.03447	-38.2494
	-0.55251	15.114	58.8688	197.902	200.568	318.067	318.331	355.333	357.966	434.568	441.774	516.904	516.992	666.839	674.063	686.509		0.03449	-38.2383
	-0.53852	14.3227	56.9586	200.122	202.877	317.332	317.597	358.376	361.105	430.735	437.908	515.856	515.947	661.979	669.169	691.84		0.03451	-38.2272
	-0.52454	13.5519	55.0685	202.363	205.207	316.609	316.873	361.454	364.277	426.923	434.062	514.835	514.928	657.142	664.296	697.193		0.03453	-38.2161
	-0.51055	12.8017	53.1987	204.625	207.557	315.897	316.161	364.565	367.48	423.131	430.236	513.842	513.937	652.326	659.445	702.565		0.03455	-38.2049
	-0.49656	12.072	51.349	206.908	209.927	315.201	315.464	367.705	370.712	419.36	426.43	512.876	512.973	647.532	654.615	707.959		0.03457	-38.1938
	-0.48257	11.3628	49.5197	209.212	212.318	314.52	314.782	370.875	373.972	415.609	422.645	511.937	512.036	642.76	649.806	713.373		0.03459	-38.1827
	-0.46859	10.6741	47.7106	211.538	214.728	313.855	314.117	374.073	377.258	411.879	418.879	511.025	511.126	638.01	645.019	718.808		0.03461	-38.1716
	-0.4546	10.006	45.9218	213.884	217.159	313.208	313.47	377.297	380.571	408.171	415.134	510.14	510.243	633.282	640.254	724.264		0.03463	-38.1605
	-0.44061	9.35841	44.1533	216.252	219.61	312.579	312.84	380.549	383.908	404.483	411.409	509.283	509.387	628.576	635.51	729.74		0.03465	-38.1494
	-0.42662	8.73135	42.4052	218.641	222.081	311.968	312.229	383.826	387.27	400.816	407.704	508.452	508.558	623.893	630.788	735.236		0.03467	-38.1383
	-0.41264	8.12484	40.6775	221.051	224.572	311.375	311.636	387.129	390.655	397.172	404.02	507.649	507.757	619.231	626.087	740.754		0.03469	-38.1272
	-0.39865	7.53887	38.9701	223.482	227.083	310.802	311.062	390.457	393.483	394.13	400.356	506.873	506.982	614.592	621.408	746.292		0.03471	-38.116
	-0.38466	6.97345	37.2831	225.934	229.615	310.247	310.507	389.931	393.806	396.717	397.513	506.124	506.235	609.974	616.751	751.851		0.03473	-38.1049
	-0.37067	6.42857	35.6165	228.407	232.166	309.712	309.972	386.35	393.082	397.196	400.97	505.402	505.515	605.38	612.115	757.43		0.03475	-38.0938
	-0.35668	5.90424	33.9704	230.901	234.737	309.196	309.457	382.787	389.482	400.596	404.452	504.708	504.821	600.807	607.502	763.03		0.03477	-38.0827
	-0.3427	5.40046	32.3447	233.415	237.327	308.7	308.961	379.246	385.9	404.022	407.958	504.04	504.155	596.257	602.909	768.651		0.03479	-38.0716
	-0.32871	4.91722	30.7395	235.951	239.938	308.223	308.485	375.726	382.339	407.474	411.487	503.4	503.517	591.729	598.339	774.292		0.03481	-38.0605
	-0.31472	4.45455	29.1547	238.508	242.568	307.766	308.028	372.226	378.797	410.949	415.039	502.786	502.905	587.224	593.791	779.954		0.03483	-38.0494
	-0.30073	4.01242	27.5904	241.085	245.218	307.329	307.592	368.748	375.277	414.448	418.615	502.2	502.321	582.741	589.264	785.637		0.03486	-38.0383
	-0.28675	3.59086	26.0465	243.683	247.888	306.912	307.176	365.292	371.777	417.971	422.212	501.641	501.763	578.281	584.759	791.34		0.03488	-38.0271
	-0.27276	3.18985	24.5231	246.301	250.577	306.515	306.78	361.856	368.297	421.517	425.832	501.109	501.233	573.844	580.277	797.064		0.0349	-38.016
	-0.25877	2.80939	23.0202	248.94	253.286	306.138	306.405	358.443	364.839	425.086	429.475	500.604	500.731	569.429	575.816	802.808		0.03492	-38.0049
	-0.24478	2.4495	21.5378	251.6	256.013	305.78	306.05	355.051	361.402	428.679	433.14	500.126	500.255	565.038	571.378	808.573		0.03494	-37.9938
	-0.2308	2.11017	20.076	254.279	258.76	305.443	305.715	351.681	357.985	432.294	436.826	499.676	499.807	560.67	566.961	814.359		0.03496	-37.9827
	-0.21681	1.7914	18.6346	256.979	261.526	305.125	305.401	348.333	354.59	435.932	440.535	499.252	499.387	556.325	562.568	820.166		0.03498	-37.9716
	-0.20282	1.49319	17.2137	259.699	264.309	304.827	305.108	345.008	351.217	439.593	444.265	498.855	498.993	552.004	558.196	825.993		0.035	-37.9605
	-0.18883	1.21554	15.8134	262.438	267.111	304.549	304.835	341.706	347.865	443.275	448.015	498.485	498.628	547.707	553.848	831.841		0.03502	-37.9494
	-0.17485	0.95846	14.4335	265.197	269.931	304.29	304.584	338.427	344.536	446.98	451.787	498.141	498.29	543.435	549.523	837.709		0.03504	-37.9382
	-0.16086	0.72194	13.0742	267.974	272.767	304.05	304.354	335.172	341.229	450.705	455.579	497.825	497.98	539.188	545.221	843.598		0.03506	-37.9271
	-0.14687	0.50598	11.7355	270.77	275.618	303.829	304.146	331.943	337.945	454.451	459.39	497.534	497.698	534.968	540.943	849.508		0.03508	-37.916
	-0.13288	0.31059	10.4172	273.583	278.483	303.626	303.961	328.741	334.686	458.217	463.22	497.269	497.445	530.774	536.689	855.438		0.0351	-37.9049
	-0.11889	0.13577	9.11952	276.411	281.359	303.44	303.8	325.569	331.452	462.001	467.066	497.029	497.221	526.611	532.461	861.389		0.03512	-37.8938
	-0.10491	-0.01849	7.84236	279.255	284.243	303.268	303.666	322.43	328.246	465.802	470.925	496.812	497.027	522.48	528.26	867.36		0.03514	-37.8827
	-0.09092	-0.15218	6.58574	282.109	287.125	303.107	303.561	319.331	325.071	469.616	474.794	496.616	496.867	518.388	524.088	873.352		0.03516	-37.8716
	-0.07693	-0.2653	5.34967	284.969	289.994	302.949	303.496	316.286	321.932	473.438	478.663	496.435	496.745	514.346	519.948	879.365		0.03518	-37.8605
	-0.06294	-0.35785	4.13415	287.827	292.821	302.776	303.487	313.321	318.839	477.259	482.514	496.258	496.673	510.374	515.849	885.399		0.0352	-37.8494
	-0.04896	-0.42984	2.93918	290.665	295.54	302.542	303.581	310.499	315.812	481.06	486.3	496.05	496.682	506.526	511.804	891.453		0.03522	-37.8382
	-0.03497	-0.48126	1.76477	293.439	297.977	302.121	303.905	307.989	312.897	484.791	489.878	495.706	496.882	502.957	507.848	897.527		0.03524	-37.8271
	-0.02098	-0.51211	0.61091	296.013	299.713	301.241	304.722	306.202	310.251	488.288	492.713	494.877	497.693	500.179	504.096	903.622		0.03526	-37.816
	-0.00699	-0.5224	-0.5224	297.53	300.307	300.307	305.588	305.588	308.761	490.414	493.742	493.742	499.15	499.15	501.573	909.649		0.03529	-37.8049
	0.00699	-0.5224	-0.5224	297.53	300.307	300.307	305.588	305.588	308.761	490.414	493.742	493.742	499.15	499.15	501.573	909.649		0.03531	-37.7938
	0.02098	-0.51211	0.61091	296.013	299.713	301.241	304.722	306.202	310.251	488.288	492.713	494.877	497.693	500.179	504.096	903.622		0.03533	-37.7827
	0.03497	-0.48126	1.76477	293.439	297.977	302.121	303.905	307.989	312.897	484.791	489.878	495.706	496.882	502.957	507.848	897.527		0.03535	-37.7716
	0.04896	-0.42984	2.93918	290.665	295.54	302.542	303.581	310.499	315.812	481.06	486.3	496.05	496.682	506.526	511.804	891.453		0.03537	-37.7604
	0.06294	-0.35785	4.13415	287.827	292.821	302.776	303.487	313.321	318.839	477.259	482.514	496.258	496.673	510.374	515.849	885.399		0.03539	-37.7493
	0.07693	-0.2653	5.34967	284.969	289.994	302.949	303.496	316.286	321.932	473.438	478.663	496.435	496.745	514.346	519.948	879.365		0.03541	-37.7382
	0.09092	-0.15218	6.58574	282.109	287.125	303.107	303.561	319.331	325.071	469.616	474.794	496.616	496.867	518.388	524.088	873.352		0.03543	-37.7271
	0.10491	-0.01849	7.84236	279.255	284.243	303.268	303.666	322.43	328.246	465.802	470.925	496.812	497.027	522.48	528.26	867.36		0.03545	-37.716
	0.11889	0.13577	9.11952	276.411	281.359	303.44	303.8	325.569	331.452	462.001	467.066	497.029	497.221	526.611	532.461	861.389		0.03547	-37.7049
	0.13288	0.31059	10.4172	273.583	278.483	303.626	303.961	328.741	334.686	458.217	463.22	497.269	497.445	530.774	536.689	855.438		0.03549	-37.6938
	0.14687	0.50598	11.7355	270.77	275.618	303.829	304.146	331.943	337.945	454.451	459.39	497.534	497.698	534.968	540.943	849.508		0.03551	-37.6827
	0.16086	0.72194	13.0742	267.974	272.767	304.05	304.354	335.172	341.229	450.705	455.579	497.825	497.98	539.188	545.221	843.598		0.03553	-37.6716
	0.17485	0.95846	14.4335	265.197	269.931	304.29	304.584	338.427	344.536	446.98	451.787	498.141	498.29	543.435	549.523	837.709		0.03556	-37.6604
	0.18883	1.21554	15.8134	262.438	267.111	304.549	304.835	341.706	347.865	443.275	448.015	498.485	498.628	547.707	553.848	831.841		0.03558	-37.6493
	0.20282	1.49319	17.2137	259.699	264.309	304.827	305.108	345.008	351.217	439.593	444.265	498.855	498.993	552.004	558.196	825.993		0.0356	-37.6382
	0.21681	1.7914	18.6346	256.979	261.526	305.125	305.401	348.333	354.59	435.932	440.535	499.252	499.387	556.325	562.568	820.166		0.03562	-37.6271
	0.2308	2.11017	20.076	254.279	258.76	305.443	305.715	351.681	357.985	432.294	436.826	499.676	499.807	560.67	566.961	814.359		0.03564	-37.616
	0.24478	2.4495	21.5378	251.6	256.013	305.78	306.05	355.051	361.402	428.679	433.14	500.126	500.255	565.038	571.378	808.573		0.03566	-37.6049
	0.25877	2.80939	23.0202	248.94	253.286	306.138	306.405	358.443	364.839	425.086	429.475	500.604	500.731	569.429	575.816	802.808		0.03568	-37.5938
	0.27276	3.18985	24.5231	246.301	250.577	306.515	306.78	361.856	368.297	421.517	425.832	501.109	501.233	573.844	580.277	797.064		0.0357	-37.5827
	0.28675	3.59086	26.0465	243.683	247.888	306.912	307.176	365.292	371.777	417.971	422.212	501.641	501.763	578.281	584.759	791.34		0.03572	-37.5716
	0.30073	4.01242	27.5904	241.085	245.218	307.329	307.592	368.748	375.277	414.448	418.615	502.2	502.321	582.741	589.264	785.637		0.03574	-37.5604
	0.31472	4.45455	29.1547	238.508	242.568	307.766	308.028	372.226	378.797	410.949	415.039	502.786	502.905	587.224	593.791	779.954		0.03577	-37.5493
	0.32871	4.91722	30.7395	235.951	239.938	308.223	308.485	375.726	382.339	407.474	411.487	503.4	503.517	591.729	598.339	774.292		0.03579	-37.5382
	0.3427	5.40046	32.3447	233.415	237.327	308.7	308.961	379.246	385.9	404.022	407.958	504.04	504.155	596.257	602.909	768.651		0.03581	-37.5271
	0.35668	5.90424	33.9704	230.901	234.737	309.196	309.457	382.787	389.482	400.596	404.452	504.708	504.821	600.807	607.502	763.03		0.03583	-37.516
	0.37067	6.42857	35.6165	228.407	232.166	309.712	309.972	386.35	393.082	397.196	400.97	505.402	505.515	605.38	612.115	757.43		0.03585	-37.5049
	0.38466	6.97345	37.2831	225.934	229.615	310.247	310.507	389.931	393.806	396.717	397.513	506.124	506.235	609.974	616.751	751.851		0.03587	-37.4938
	0.39865	7.53887	38.9701	223.482	227.083	310.802	311.062	390.457	393.483	394.13	400.356	506.873	506.982	614.592	621.408	746.292		0.03589	-37.4826
	0.41264	8.12484	40.6775	221.051	224.572	311.375	311.636	387.129	390.655	397.172	404.02	507.649	507.757	619.231	626.087	740.754		0.03591	-37.4715
	0.42662	8.73135	42.4052	218.641	222.081	311.968	312.229	383.826	387.27	400.816	407.704	508.452	508.558	623.893	630.788	735.236		0.03593	-37.4604
	0.44061	9.35841	44.1533	216.252	219.61	312.579	312.84	380.549	383.908	404.483	411.409	509.283	509.387	628.576	635.51	729.74		0.03596	-37.4493
	0.4546	10.006	45.9218	213.884	217.159	313.208	313.47	377.297	380.571	408.171	415.134	510.14	510.243	633.282	640.254	724.264		0.03598	-37.4382
	0.46859	10.6741	47.7106	211.538	214.728	313.855	314.117	374.073	377.258	411.879	418.879	511.025	511.126	638.01	645.019	718.808		0.036	-37.4271
	0.48257	11.3628	49.5197	209.212	212.318	314.52	314.782	370.875	373.972	415.609	422.645	511.937	512.036	642.76	649.806	713.373		0.03602	-37.416
	0.49656	12.072	51.349	206.908	209.927	315.201	315.464	367.705	370.712	419.36	426.43	512.876	512.973	647.532	654.615	707.959		0.03604	-37.4049
	0.51055	12.8017	53.1987	204.625	207.557	315.897	316.161	364.565	367.48	423.131	430.236	513.842	513.937	652.326	659.445	702.565		0.03606	-37.3937
	0.52454	13.5519	55.0685	202.363	205.207	316.609	316.873	361.454	364.277	426.923	434.062	514.835	514.928	657.142	664.296	697.193		0.03608	-37.3826
	0.53852	14.3227	56.9586	200.122	202.877	317.332	317.597	358.376	361.105	430.735	437.908	515.856	515.947	661.979	669.169	691.84		0.0361	-37.3715
	0.55251	15.114	58.8688	197.902	200.568	318.067	318.331	355.333	357.966	434.568	441.774	516.904	516.992	666.839	674.063	686.509		0.03613	-37.3604
	0.5665	15.9257	60.7991	195.704	198.278	318.809	319.072	352.327	354.863	438.422	445.66	517.979	518.065	671.721	678.979	681.198		0.03615	-37.3493
	0.58049	16.758	62.7494	193.527	196.01	319.553	319.815	349.366	351.801	442.296	449.565	519.082	519.165	675.907	676.624	683.916		0.03617	-37.3382
	0.59447	17.6108	64.7198	191.371	193.761	320.293	320.55	346.456	348.788	446.19	453.49	520.212	520.292	670.638	681.549	688.875		0.03619	-37.3271
	0.60846	18.4841	66.7101	189.237	191.534	321.016	321.265	343.612	345.834	450.105	457.435	521.369	521.446	665.389	686.497	693.855		0.03621	-37.316
	0.62245	19.3779	68.7203	187.123	189.327	321.704	321.937	340.856	342.96	454.039	461.4	522.554	522.627	660.16	691.465	698.857		0.03623	-37.3049
	0.63644	20.2922	70.7503	185.032	187.14	322.325	322.524	338.231	340.198	457.994	465.384	523.767	523.836	654.953	696.456	703.88		0.03625	-37.2937
	0.65043	21.227	72.8	182.961	184.974	322.815	322.946	335.815	337.609	461.969	469.387	525.007	525.072	649.766	701.469	708.924		0.03628	-37.2826
	0.66441	22.1822	74.8693	180.912	182.83	323.056	323.062	333.758	335.308	465.964	473.409	526.276	526.336	644.599	706.503	713.989		0.0363	-37.2715
	0.6784	23.158	76.9581	178.884	180.706	322.624	322.872	332.287	333.487	469.979	477.45	527.573	527.627	639.453	711.559	719.076		0.03632	-37.2604
	0.69239	24.1542	79.0662	176.878	178.603	321.476	322.026	331.579	332.368	474.013	481.509	528.898	528.946	634.328	716.637	724.185		0.03634	-37.2493
	0.70638	25.1708	81.1936	174.893	176.522	319.695	320.476	331.548	331.996	478.067	485.587	530.252	530.293	629.224	721.736	729.314		0.03636	-37.2382
	0.72036	26.2079	83.3398	172.929	174.462	317.518	318.407	331.959	332.187	482.14	489.682	531.635	531.668	624.14	726.857	734.465		0.03638	-37.2271
	0.73435	27.2655	85.5048	170.987	172.423	315.131	316.038	332.627	332.723	486.232	493.794	533.048	533.071	619.077	732	739.637		0.03641	-37.216
	0.74834	28.3434	87.6883	169.067	170.407	312.636	313.509	333.447	333.463	490.342	497.923	534.492	534.503	614.035	737.164	744.831		0.03643	-37.2049
	0.76233	29.4418	89.8898	167.167	168.413	310.089	310.897	334.33	334.366	494.471	502.067	535.964	535.966	609.013	742.35	750.046		0.03645	-37.1937
	0.77631	30.5606	92.109	165.29	166.442	307.518	308.243	335.284	335.355	498.617	506.226	537.454	537.474	604.012	747.558	755.282		0.03647	-37.1826
	0.7903	31.6999	94.3455	163.434	164.494	304.94	305.571	336.301	336.396	502.779	510.396	538.975	539.015	599.031	752.787	760.539		0.03649	-37.1715
	0.80429	32.8595	96.5984	161.599	162.57	302.366	302.894	337.367	337.48	506.958	514.577	540.526	540.594	594.071	758.037	765.815		0.03651	-37.1604
	0.81828	34.0394	98.867	159.786	160.671	299.801	300.22	338.473	338.601	511.152	518.765	542.111	542.212	589.132	763.308	766.716		0.03654	-37.1493
	0.83226	35.2398	101.15	157.994	158.797	297.251	297.557	339.616	339.754	515.358	522.954	543.729	543.876	584.214	764.855	764.859		0.03656	-37.1382
	0.84625	36.4605	103.447	156.224	156.951	294.717	294.906	340.79	340.937	519.575	527.137	545.383	545.592	579.316	763.018	763.02		0.03658	-37.1271
	0.86024	37.7015	105.755	154.476	155.134	292.202	292.271	341.993	342.147	523.8	531.301	547.077	547.373	574.439	761.2	761.202		0.0366	-37.1159
	0.87423	38.9628	108.071	152.749	153.348	289.654	289.707	343.224	343.383	528.027	535.428	548.815	549.239	569.583	759.402	759.404		0.03662	-37.1048
	0.88822	40.2444	110.394	151.044	151.597	287.055	287.234	344.48	344.644	532.249	539.483	550.605	551.224	564.747	757.625	757.626		0.03665	-37.0937
	0.9022	41.5463	112.716	149.36	149.886	284.477	284.784	345.762	345.929	536.455	543.408	552.457	553.384	559.933	755.868	755.869		0.03667	-37.0826
	0.91619	42.8684	115.032	147.698	148.223	281.921	282.357	347.067	347.238	540.625	547.113	554.379	555.152	555.81	754.131	754.133		0.03669	-37.0715
	0.93018	44.2107	117.329	146.058	146.618	279.385	279.954	348.397	348.57	544.728	550.361	550.485	556.445	558.618	752.414	752.416		0.03671	-37.0604
	0.94417	45.5732	119.591	144.44	145.089	276.873	277.575	349.749	349.925	545.608	548.71	553.452	558.662	561.875	750.718	750.72		0.03673	-37.0493
	0.95815	46.9559	121.788	142.843	143.666	274.383	275.221	351.124	351.302	540.876	552.483	556.057	561.135	565.542	749.042	749.045		0.03675	-37.0382
	0.97214	48.3587	123.868	141.268	142.399	271.916	272.891	352.522	352.701	536.164	555.934	558.41	563.975	569.506	747.387	747.389		0.03678	-37.0271
	0.98613	49.7815	125.746	139.715	141.375	269.473	270.587	353.941	354.122	531.473	558.991	560.615	567.257	573.665	745.751	745.754		0.0368	-37.0159
	1.00012	51.2244	127.273	138.184	140.742	267.053	268.309	355.383	355.565	526.803	561.686	562.739	570.949	577.951	744.136	744.139		0.03682	-37.0048
	1.0141	52.6872	128.255	136.674	140.696	264.658	266.057	356.846	357.029	522.153	564.125	564.821	574.942	582.326	742.541	742.544		0.03684	-36.9937
	1.02809	54.17	128.552	135.187	141.373	262.287	263.83	358.331	358.515	517.524	566.411	566.885	579.134	586.765	740.965	740.969		0.03686	-36.9826
	1.04208	55.6725	128.22	133.722	142.72	259.94	261.63	359.838	360.023	512.916	568.614	568.945	583.456	591.254	739.41	739.414		0.03689	-36.9715
	1.05607	57.1948	127.449	132.278	144.547	257.619	259.457	361.366	361.551	508.328	570.774	571.009	587.867	595.785	737.874	737.879		0.03691	-36.9604
	1.07005	58.7368	126.413	130.857	146.679	255.322	257.31	362.915	363.101	503.761	572.915	573.084	592.344	600.351	736.357	736.364		0.03693	-36.9493
	1.08404	60.2984	125.225	129.458	149.003	253.051	255.19	364.486	364.672	499.215	575.051	575.172	596.873	604.95	734.859	734.868		0.03695	-36.9382
	1.09803	61.8794	123.952	128.082	151.452	250.805	253.098	366.077	366.264	494.689	577.191	577.278	601.443	609.577	733.377	733.393		0.03698	-36.927
	1.11202	63.4796	122.63	126.728	153.99	248.584	251.032	367.69	367.877	490.184	579.341	579.402	606.049	614.232	731.899	731.936		0.037	-36.9159
	1.12601	65.099	121.283	125.397	156.594	246.39	248.995	369.324	369.512	485.7	581.505	581.547	610.687	618.913	729.221	730.499		0.03702	-36.9048
	1.13999	66.7373	119.923	124.088	159.25	244.221	246.985	370.979	371.167	481.236	583.686	583.712	615.355	623.619	723.706	729.081		0.03704	-36.8937
	1.15398	68.3942	118.561	122.802	161.948	242.078	245.003	372.655	372.843	476.793	585.886	585.9	620.051	628.348	718.151	727.681		0.03706	-36.8826
	1.16797	70.0695	117.202	121.54	164.683	239.962	243.049	374.352	374.54	472.371	588.105	588.109	624.773	633.102	712.611	726.3		0.03709	-36.8715
	1.18196	71.7628	115.849	120.301	167.451	237.872	241.125	376.07	376.258	467.969	590.342	590.345	629.52	637.878	707.089	724.937		0.03711	-36.8604
	1.19594	73.4736	114.507	119.087	170.248	235.809	239.229	377.809	377.997	463.588	592.597	592.607	634.291	642.677	701.587	723.59		0.03713	-36.8493
	1.20993	75.2014	113.176	117.896	173.071	233.772	237.362	379.569	379.757	459.228	594.876	594.891	639.086	647.498	696.105	722.261		0.03715	-36.8381
	1.22392	76.9453	111.86	116.732	175.92	231.763	235.526	381.349	381.537	454.889	597.179	597.198	643.904	652.341	690.644	720.947		0.03718	-36.827
	1.23791	78.7045	110.558	115.593	178.792	229.78	233.72	383.151	383.338	450.57	599.505	599.528	648.745	657.206	685.202	719.647		0.0372	-36.8159
[truncated: 6,101 more rows]

[truncated: 6 more sheets: Fig. 4c, Fig. 5b, Fig. 5c, Fig. 5d, Fig. 5e, Fig. 5f]
